# Supplementary material for: NeuRiPP: Neural network identification of RiPP precursor peptides
Source: Sci Rep. 2019 Sep 16;9:13406. doi: 10.1038/s41598-019-49764-z (PMC6746993; doi:10.1038/s41598-019-49764-z)
Supplement: Supplementary file 1 — Tables S1-S8 [file 41598_2019_49764_MOESM1_ESM.xlsx]

## Sheet: Table S1. Summary of Peptide S
Table S1. Summary of Sources of Peptide Sequences for Positive Training Set
Source	Sequences	Unique
RODEO Lassopeptide	1315	840
RODEO Thiopeptide	614	396
Thiofinder	86	63
PRISM	160	159
RIPPER - lassopeptide	1064	713
RiPPER - microviridin	284	270
RiPPER - Thiopeptide	550	366
RiPPER - HMM Hit	1113	1113
Antismash Database - Sactipeptides	108	52
Antismash Database - Thiopeptides	62	53
Antismash Database - Lanthipeptides	575	384
Antismash Database - Lassopeptides	443	354

## Sheet: Table S2. HMMs of Known Putativ
Table S1. HMMs of Known Putative Precursor Peptides
	Name	Accession (if applicable)	Description	Source
1	lantibio_gallid	TIGR03731	lantibio_gallid: lantibiotic, gallidermin/nisin family	TIGR
2	RiPP_SkfA	TIGR04404	RiPP_SkfA: sporulation killing factor	TIGR
3	six_Cys_in_45	TIGR03973	six_Cys_in_45: six-cysteine peptide SCIFF	TIGR
4	lanti_SCO0268	TIGR04451	lanti_SCO0268: lantipeptide, SCO0268 family	TIGR
5	LD_lanti_pre	TIGR04363	LD_lanti_pre: FxLD family lantipeptide	TiGR
6	circ_ocin_uber	TIGR03651	circ_ocin_uber: circular bacteriocin, circularin A/uberolysin family	TiGR
7	het_cyc_patell	TIGR03678	het_cyc_patell: bacteriocin leader peptide,, microcyclamide/patellamide family	TiGR
8	ocin_TIGR03798	TIGR03798	ocin_TIGR03798: nif11-like leader peptide domain	TiGR
9	B_an_ocin	TIGR03601	B_an_ocin: bacteriocin, heterocycloanthracin/sonorensin family	TiGR
10	streptolysinS	TIGR03602	streptolysinS: bacteriocin protoxin, streptolysin S family	TiGR
11	TOMM_pelo	TIGR03793	TOMM_pelo: NHLP leader peptide domain	TiGR
12	plantaricin	NF000539.0	plantaricin: plantaricin C family lantibiotic	Refseq
13	SapB_AmfS_lanti	NF033212.1	SapB_AmfS_lanti: SapB/AmfS family lantipeptide	Refseq
14	BlpC_Streptocco	NF033215.1	BlpC_Streptocco: quorum-sensing system pheromone BlpC	Refseq
15	listolys_S	NF033222.1	listolys_S: listeriolysin S family toxin	Refseq
16	induct_EntF	NF033383.2	induct_EntF: EntF family bacteriocin induction factor	Refseq
17	enterocin_MR10	NF033384.1	enterocin_MR10: enterocin L50 family leaderless bacteriocin	Refseq
18	enterocin_LsbB	NF033385.1	enterocin_LsbB: LsbB family leaderless bacteriocin	Refseq
19	PSM_delta	NF033392.1	PSM_delta: PSM-delta family phenol-soluble modulin	Refseq
20	thiazolyl_GetA	NF033399.1	thiazolyl_GetA: GE37468 family thiazolyl peptide	Refseq
21	thiazolyl_B	NF033400.3	thiazolyl_B: thiazolylpeptide-type bacteriocin	Refseq
22	thiazolyl_BerA	NF033401.1	thiazolyl_BerA: thiocillin/thiostrepton family thiazolyl peptide	Refseq
23	linaridin_RiPP	NF033402.1	linaridin_RiPP: linaridin family RiPP	Refseq
24	linaridin_rel	NF033403.1	linaridin_rel: linaridin-like RiPP	Refseq
25	RiPP_TM1316	NF033413.1	RiPP_TM1316: Cys-rich RiPP peptide	Refseq
26	bottro_RiPP	NF033414.0	bottro_RiPP: bottromycin family RiPP peptide	Refseq
27	thiovirid_RiPP	NF033415.1	thiovirid_RiPP: thioviridamide family RiPP peptide	Refseq
28	YM-216391_RiPP	NF033416.1	YM-216391_RiPP: YM-216391 family RiPP peptide	Refseq
29	glycocin_F_RiPP	NF033417.1	glycocin_F_RiPP: glycocin F family RiPP peptide	Refseq
30	PSM_alpha_1_2	NF033425.2	PSM_alpha_1_2: alpha-1/alpha-2 family phenol-soluble modulin	Refseq
31	PSM_alpha_3	NF033426.1	PSM_alpha_3: alpha-3 family phenol-soluble modulin	Refseq
32	PSM_alpha_Shaem	NF033427.2	PSM_alpha_Shaem: alpha family phenol-soluble modulin	Refseq
33	PSM_epsilo	NF033428.5	PSM_epsilo: epsilon family phenol-soluble modulin	Refseq
34	TfxA_RiPP	NF033430.1	TfxA_RiPP: trifolitoxin family RiPP peptide	Refseq
35	cinnamycin_RiPP	NF033431.1	cinnamycin_RiPP: cinnamycin family lantibiotic	Refseq
36	AzmA_fam_RiPP	NF033434.1	AzmA_fam_RiPP: azolemycin family RiPP peptide	Refseq
37	RiPP_CCRG-2	NF033456.1	RiPP_CCRG-2: CCRG-2 family RiPP	Refseq
38	elgicin_lanti	NF033457.1	elgicin_lanti: elgicin/penisin family lantibiotic	Refseq
39	J25_fam_lasso	NF033471.1	J25_fam_lasso: acinetodin/klebsidin/J25 family lasso peptide	Refseq
40	RiPP_thiocil	NF033482.1	RiPP_thiocil: thiocillin family RiPP	Refseq
41	lasso_leader_L3	NF033521.1	lasso_leader_L3: lasso RiPP family leader peptide-containing protein	Refseq
42	lasso_benenodin	NF033522.2	lasso_benenodin: benenodin family lasso peptide	Refseq
43	lasso_PadeA_fam	NF033524.1	lasso_PadeA_fam: paeninodin family lasso peptide	Refseq
44	lasso_albusnod	NF033525.2	lasso_albusnod: albusnodin family lasso peptide	Refseq
45	lasso_cyano	NF033528.1	lasso_cyano: lasso peptide	Refseq
46	rhodolasso	NF033534.1	rhodolasso: lasso peptide	Refseq
47	RiPP_CPAC	NF033629.0	RiPP_CPAC	Refseq
48	Gallidermin	PF02052.14	Gallidermin	Pfam
49	Antimicrobial18	PF08130.10	Type A lantibiotic family	Pfam
50	Subtilosin_A	PF11420.7	Bacteriocin subtilosin A	Pfam
51	cypemycin			antiSMASH
52	thuricin			antiSMASH
53	thiostrepton			antiSMASH
54	thio_amide		nosA tpdK nocA berI pbtH	antiSMASH
55	sublancin			antiSMASH
56	strepbact			antiSMASH
57	mvnA			antiSMASH
58	mvd			antiSMASH
59	micJ25			antiSMASH

## Sheet: Table S3. NeuRiPP Accuracy on S
Table S2. NeuRiPP Accuracy on Set of Peptides Excluded from Training
Architecture	Positive Set	Negative Set	Total
LSTM	0.9418	0.9976	0.9837
Linear CNN	0.9073	0.9939	0.9723
Parallel CNN	0.9091	0.997	0.975
Linear CNN+LSTM	0.9236	0.9931	0.9757
Parallel CNN+LSTM	0.9255	0.9958	0.9782

## Sheet: Table S4. NeuRiPP Accuracy on E
Table S3. NeuRiPP Accuracy on Entire Training Set
Architecture	Positive Set	Negative Set	Total
LSTM	0.9883	0.998	0.9968
Linear CNN	0.9809	0.9975	0.9954
Parallel CNN	0.9813	0.9996	0.9973
Linear CNN+LSTM	0.9817	0.9966	0.9947
Parallel CNN+LSTM	0.9846	0.9986	0.9969

## Sheet: Table S5. NeuRiPP Training Time
Table S4. NeuRiPP Training Times on Macbook Pro
Architecture	Time per Sample
LSTM	3 ms
Linear CNN	251 ms
Parallel CNN	855 ms
Linear CNN+LSTM	2 ms
Parallel CNN+LSTM	2 ms

## Sheet: Table S6. Summary of RiPP Clust
#Table S5. Summary of RiPP Clusters in antismash database version 2
#source	cluster	start	end	products	rodeo_class	thio?	NeuRiPP Hit?	RODEO Hit?	All RODEO Peptides Matched	Number Extra NN Peptides	neuripp_pps	rodeo_pps
NC_002570.2.cluster2	1	0	26952	lanthipeptide	Yes	No	Yes	Yes	FALSE	1	NC_002570.2.cluster2.1_15*NC_002570.2.cluster2.1_16*NC_002570.2.cluster2.1_23*	AYT26_RS02475*AYT26_RS02480*cluster_2_allorf015*cluster_2_allorf016*
NC_002678.2.cluster3	1	0	22432	lassopeptide	Yes	No	Yes	Yes	TRUE	0	NC_002678.2.cluster3.1_13*	MAFF_RS37875*
NC_003155.5.cluster2	1	0	22479	lassopeptide	Yes	No	Yes	Yes	TRUE	1	NC_003155.5.cluster2.1_12*NC_003155.5.cluster2.1_25*	SAVERM_RS40975*
NC_003155.5.cluster30	1	0	22572	lassopeptide	Yes	No	Yes	Yes	TRUE	0	NC_003155.5.cluster30.1_14*	SAVERM_RS41905*
NC_003155.5.cluster38	3	9800	32449	lanthipeptide	Yes	No	Yes	Yes	TRUE	0	NC_003155.5.cluster38.3_9*	SAVERM_RS38515*
NC_003888.3.cluster21	1	0	22793	lanthipeptide	Yes	No	Yes	Yes	TRUE	0	NC_003888.3.cluster21.1_14*	SCO6682*
NC_003888.3.cluster24	1	0	26454	lanthipeptide	Yes	No	Yes	Yes	TRUE	1	NC_003888.3.cluster24.1_18*NC_003888.3.cluster24.1_19*NC_003888.3.cluster24.1_20*	SCO6931*SCO6932*
NC_003888.3.cluster3	1	10540	35099	lanthipeptide	Yes	No	Yes	Yes	TRUE	1	NC_003888.3.cluster3.1_5*NC_003888.3.cluster3.1_13*	SCO0268*
NC_004070.1.cluster3	1	0	22835	lanthipeptide	Yes	No	Yes	Yes	TRUE	1	NC_004070.1.cluster3.1_10*NC_004070.1.cluster3.1_20*	SPYM3_RS08605*
NC_004668.1.cluster1	1	0	22982	lanthipeptide	Yes	No	Yes	Yes	FALSE	0	NC_004668.1.cluster1.1_14*NC_004668.1.cluster1.1_15*	cluster_1_allorf018*cluster_1_allorf020*EF0519*cluster_1_allorf027*cluster_1_allorf029*EF0525*EF0526*cluster_1_allorf057*
NC_004722.1.cluster8	1	0	28164	LAP*thiopeptide	Yes	Yes	Yes	Yes	TRUE	3	NC_004722.1.cluster8.1_17*NC_004722.1.cluster8.1_18*NC_004722.1.cluster8.1_19*NC_004722.1.cluster8.1_20*	BC5087*
NC_005071.1.cluster3	3	7716	30923	lanthipeptide	Yes	No	Yes	Yes	FALSE	10	NC_005071.1.cluster3.3_29*NC_005071.1.cluster3.3_6*NC_005071.1.cluster3.3_8*NC_005071.1.cluster3.3_10*NC_005071.1.cluster3.3_11*NC_005071.1.cluster3.3_12*NC_005071.1.cluster3.3_14*NC_005071.1.cluster3.3_16*NC_005071.1.cluster3.3_18*NC_005071.1.cluster3.3_20*	cluster_3_allorf028*
NC_006510.1.cluster1	1	9890	39602	lanthipeptide	Yes	No	Yes	Yes	TRUE	0	NC_006510.1.cluster1.1_1*	GK_RS18085*
NC_006582.1.cluster4	1	583	25091	lanthipeptide	Yes	No	Yes	Yes	TRUE	0	NC_006582.1.cluster4.1_15*	ABC_RS22115*
NC_007410.1.cluster15	1	0	23177	lanthipeptide	Yes	No	Yes	Yes	TRUE	1	NC_007410.1.cluster15.1_3*NC_007410.1.cluster15.1_11*	AVA_RS27200*
NC_007622.1.cluster4	1	534	24765	lanthipeptide	Yes	No	Yes	Yes	TRUE	1	NC_007622.1.cluster4.1_16*NC_007622.1.cluster4.1_18*NC_007622.1.cluster4.1_6*	SAB_RS08990*SAB_RS08995*
NC_007777.1.cluster11	1	0	25189	lanthipeptide	Yes	No	Yes	Yes	TRUE	0	NC_007777.1.cluster11.1_12*	FRANCCI3_RS10225*
NC_007777.1.cluster17	2	19801	42504	lassopeptide	Yes	No	Yes	Yes	TRUE	1	NC_007777.1.cluster17.2_7*NC_007777.1.cluster17.2_13*	cluster_17_allorf011*
NC_007777.1.cluster4	1	12807	38133	lanthipeptide	Yes	No	Yes	Yes	TRUE	0	NC_007777.1.cluster4.1_18*	FRANCCI3_RS24210*
NC_007777.1.cluster9	1	4947	46535	lanthipeptide	Yes	No	Yes	Yes	TRUE	0	NC_007777.1.cluster9.1_12*	FRANCCI3_RS09160*
NC_008022.1.cluster3	1	2029	26259	lanthipeptide	Yes	No	Yes	Yes	TRUE	1	NC_008022.1.cluster3.1_29*NC_008022.1.cluster3.1_11*	MGAS10270_RS04550*
NC_008024.1.cluster3	1	2029	26259	lanthipeptide	Yes	No	Yes	Yes	TRUE	2	NC_008024.1.cluster3.1_30*NC_008024.1.cluster3.1_6*NC_008024.1.cluster3.1_11*	MGAS10750_RS04710*
NC_008024.1.cluster4	1	0	22835	lanthipeptide	Yes	No	Yes	Yes	FALSE	2	NC_008024.1.cluster4.1_9*NC_008024.1.cluster4.1_20*NC_008024.1.cluster4.1_21*	MGAS10750_RS08460*cluster_4_allorf006*
NC_008048.1.cluster3	3	8991	31345	lassopeptide	Yes	No	Yes	Yes	TRUE	1	NC_008048.1.cluster3.3_12*NC_008048.1.cluster3.3_9*	cluster_3_allorf015*
NC_008048.1.cluster4	3	11820	34240	lassopeptide	Yes	No	Yes	Yes	TRUE	0	NC_008048.1.cluster4.3_15*	cluster_4_allorf019*
NC_008095.1.cluster22	2	10000	33270	lanthipeptide	Yes	No	Yes	Yes	FALSE	1	NC_008095.1.cluster22.2_12*	cluster_22_allorf004*
NC_008278.1.cluster24	2	10000	35239	lanthipeptide	Yes	No	Yes	Yes	TRUE	0	NC_008278.1.cluster24.2_9*	FRAAL_RS27680*
NC_009049.1.cluster1	1	0	22351	lassopeptide	Yes	No	Yes	Yes	TRUE	1	NC_009049.1.cluster1.1_1*NC_009049.1.cluster1.1_9*	RSPH17029_RS21395*
NC_009142.1.cluster23	1	0	23168	lanthipeptide	Yes	No	Yes	Yes	FALSE	1	NC_009142.1.cluster23.1_12*NC_009142.1.cluster23.1_8*	cluster_23_allorf001*cluster_23_allorf002*cluster_23_allorf004*
NC_009328.1.cluster1	1	945	27358	lanthipeptide	Yes	No	Yes	Yes	TRUE	0	NC_009328.1.cluster1.1_10*	GTNG_RS18005*
NC_009328.1.cluster4	1	0	23081	lanthipeptide	Yes	No	Yes	Yes	FALSE	1	NC_009328.1.cluster4.1_17*NC_009328.1.cluster4.1_21*	cluster_4_allorf012*cluster_4_allorf031*cluster_4_allorf035*
NC_009428.1.cluster4	1	0	22345	lassopeptide	Yes	No	Yes	Yes	TRUE	0	NC_009428.1.cluster4.1_12*	RSPH17025_RS23800*
NC_009480.1.cluster6	1	0	23162	lanthipeptide	Yes	No	Yes	Yes	FALSE	0	NC_009480.1.cluster6.1_11*	CMM_RS10575*allorf_16655_16747*allorf_18002_18160*
NC_009511.1.cluster4	1	0	22315	lassopeptide	Yes	No	Yes	Yes	TRUE	0	NC_009511.1.cluster4.1_10*	SWIT_RS27975*
NC_009663.1.cluster1	1	0	25571	lassopeptide	Yes	No	Yes	Yes	FALSE	1	NC_009663.1.cluster1.1_22*	SUN_RS10765*
NC_009727.1.cluster3	1	0	22970	lanthipeptide	Yes	No	Yes	Yes	FALSE	1	NC_009727.1.cluster3.1_12*NC_009727.1.cluster3.1_8*	cluster_3_allorf009*cluster_3_allorf013*allorf_22690_22824*
NC_009727.1.cluster4	1	0	22952	lanthipeptide	Yes	No	Yes	Yes	FALSE	3	NC_009727.1.cluster4.1_1*NC_009727.1.cluster4.1_16*NC_009727.1.cluster4.1_17*NC_009727.1.cluster4.1_18*NC_009727.1.cluster4.1_3*	cluster_4_allorf004*CBUD_RS06820*allorf_00042_00149*allorf_21189_21422*
NC_009921.1.cluster1	1	0	25242	lanthipeptide	Yes	No	Yes	Yes	TRUE	1	NC_009921.1.cluster1.1_13*NC_009921.1.cluster1.1_24*	FRANEAN1_RS00265*
NC_009921.1.cluster8	1	268	24530	lanthipeptide	Yes	No	Yes	Yes	TRUE	0	NC_009921.1.cluster8.1_11*	FRANEAN1_RS13630*
NC_010335.1.cluster5	1	0	22399	lassopeptide	Yes	No	Yes	Yes	TRUE	1	NC_010335.1.cluster5.1_10*NC_010335.1.cluster5.1_11*NC_010335.1.cluster5.1_12*	cluster_5_allorf013*cluster_5_allorf016*
NC_010338.1.cluster3	1	0	22390	lassopeptide	Yes	No	Yes	Yes	TRUE	2	NC_010338.1.cluster3.1_5*NC_010338.1.cluster3.1_12*NC_010338.1.cluster3.1_13*	CAUL_RS28390*
NC_010572.1.cluster16	1	0	22628	lanthipeptide	Yes	No	Yes	Yes	TRUE	1	NC_010572.1.cluster16.1_4*NC_010572.1.cluster16.1_10*	SGR_RS11800*
NC_010572.1.cluster21	1	0	25257	lanthipeptide	Yes	No	Yes	Yes	TRUE	0	NC_010572.1.cluster21.1_12*	SGR_RS19040*
NC_010612.1.cluster7	1	0	23291	lanthipeptide	Yes	No	Yes	Yes	FALSE	0	NC_010612.1.cluster7.1_8*	cluster_7_allorf005*cluster_7_allorf009*cluster_7_allorf010*allorf_00210_00428*
NC_010816.1.cluster1	1	0	23042	lanthipeptide	Yes	No	Yes	Yes	FALSE	1	NC_010816.1.cluster1.1_23*NC_010816.1.cluster1.1_10*	BLD_RS08345*cluster_1_allorf015*cluster_1_allorf016*allorf_00002_00139*
NC_011071.1.cluster2	1	0	22555	lassopeptide	Yes	No	Yes	Yes	TRUE	0	NC_011071.1.cluster2.1_11*	cluster_2_allorf006*
NC_011527.1.cluster3	1	0	22952	lanthipeptide	Yes	No	Yes	Yes	FALSE	3	NC_011527.1.cluster3.1_25*NC_011527.1.cluster3.1_27*NC_011527.1.cluster3.1_11*NC_011527.1.cluster3.1_12*NC_011527.1.cluster3.1_13*	CBUG_RS03685*CBUG_RS03735*cluster_3_allorf009*allorf_01541_01771*allorf_22798_22905*
NC_011528.1.cluster2	1	0	22961	lanthipeptide	Yes	No	Yes	Yes	FALSE	1	NC_011528.1.cluster2.1_12*NC_011528.1.cluster2.1_8*	cluster_2_allorf009*cluster_2_allorf013*allorf_22755_22889*
NC_011593.1.cluster2	3	8959	31233	lassopeptide	Yes	No	Yes	Yes	TRUE	1	NC_011593.1.cluster2.3_12*NC_011593.1.cluster2.3_3*	cluster_2_allorf006*
NC_011726.1.cluster4	1	0	23237	lanthipeptide	Yes	No	Yes	Yes	TRUE	0	NC_011726.1.cluster4.1_12*	PCC8801_RS09655*
NC_011884.1.cluster12	1	0	23390	lanthipeptide	Yes	No	Yes	Yes	FALSE	0	NC_011884.1.cluster12.1_12*NC_011884.1.cluster12.1_14*	cluster_12_allorf012*cluster_12_allorf015*cluster_12_allorf017*allorf_00216_00329*allorf_00275_00487*
NC_011884.1.cluster6	3	35074	58455	lanthipeptide	Yes	No	Yes	Yes	FALSE	1	NC_011884.1.cluster6.3_11*NC_011884.1.cluster6.3_15*	cluster_6_allorf036*CYAN7425_RS13270*cluster_6_allorf051*cluster_6_allorf053*
NC_011884.1.cluster7	1	1500	24767	bacteriocin*lanthipeptide	Yes	No	Yes	Yes	FALSE	7	NC_011884.1.cluster7.1_11*NC_011884.1.cluster7.1_13*NC_011884.1.cluster7.1_14*NC_011884.1.cluster7.1_15*NC_011884.1.cluster7.1_16*NC_011884.1.cluster7.1_18*NC_011884.1.cluster7.1_22*	cluster_7_allorf020*cluster_7_allorf030*cluster_7_allorf044*
NC_011900.1.cluster4	1	0	23252	lanthipeptide	Yes	No	Yes	Yes	FALSE	0	NC_011900.1.cluster4.1_15*	SPN23F_RS12350*SPN23F_RS06435*
NC_011900.1.cluster5	1	0	22991	lanthipeptide	Yes	No	Yes	Yes	TRUE	0	NC_011900.1.cluster5.1_11*NC_011900.1.cluster5.1_12*	SPN23F_RS10045*SPN23F_RS10050*
NC_011963.1.cluster1	1	0	22351	lassopeptide	Yes	No	Yes	Yes	TRUE	1	NC_011963.1.cluster1.1_1*NC_011963.1.cluster1.1_9*	RSKD131_RS22335*
NC_011969.1.cluster7	1	0	23159	lanthipeptide	Yes	No	Yes	Yes	FALSE	1	NC_011969.1.cluster7.1_12*NC_011969.1.cluster7.1_13*NC_011969.1.cluster7.1_14*NC_011969.1.cluster7.1_15*NC_011969.1.cluster7.1_16*NC_011969.1.cluster7.1_17*NC_011969.1.cluster7.1_24*	BCQ_RS25105*BCQ_RS25110*BCQ_RS25115*BCQ_RS25120*BCQ_RS25125*BCQ_RS25130*BCQ_RS25135*BCQ_RS25170*allorf_00066_00218*
NC_011973.1.cluster8	1	0	21389	sactipeptide	Yes	No	Yes	Yes	TRUE	2	NC_011973.1.cluster8.1_20*NC_011973.1.cluster8.1_21*NC_011973.1.cluster8.1_22*NC_011973.1.cluster8.1_27*	cluster_8_allorf025*cluster_8_allorf029*
NC_012466.1.cluster4	1	0	22991	lanthipeptide	Yes	No	Yes	Yes	TRUE	0	NC_012466.1.cluster4.1_11*NC_012466.1.cluster4.1_12*	SPJ_RS09630*SPJ_RS09635*
NC_012468.1.cluster5	1	0	24217	lassopeptide	Yes	No	Yes	Yes	TRUE	0	NC_012468.1.cluster5.1_23*	cluster_5_allorf004*
NC_012470.1.cluster3	1	0	22658	lanthipeptide	Yes	No	Yes	Yes	TRUE	0	NC_012470.1.cluster3.1_11*	SZO_RS10195*
NC_012489.1.cluster4	1	0	23426	lanthipeptide	Yes	No	Yes	Yes	FALSE	2	NC_012489.1.cluster4.1_11*NC_012489.1.cluster4.1_3*	cluster_4_allorf002*cluster_4_allorf005*allorf_01115_01267*
NC_013093.1.cluster24	1	0	23042	lanthipeptide	Yes	No	Yes	Yes	FALSE	1	NC_013093.1.cluster24.1_11*	allorf_13962_14042*allorf_22456_22671*allorf_00959_01129*allorf_01979_02206*
NC_013131.1.cluster11	1	0	23096	lanthipeptide	Yes	No	Yes	Yes	FALSE	1	NC_013131.1.cluster11.1_9*	cluster_11_allorf007*allorf_00036_00239*
NC_013131.1.cluster14	1	0	22613	lanthipeptide	Yes	No	Yes	Yes	TRUE	0	NC_013131.1.cluster14.1_11*	CACI_RS49205*
NC_013131.1.cluster16	1	0	22844	lanthipeptide	Yes	No	Yes	Yes	FALSE	0	NC_013131.1.cluster16.1_9*	cluster_16_allorf001*cluster_16_allorf003*CACI_RS21975*cluster_16_allorf008*cluster_16_allorf013*
NC_013131.1.cluster4	1	0	22643	lanthipeptide	Yes	No	Yes	Yes	TRUE	0	NC_013131.1.cluster4.1_12*	allorf_09747_09914*
NC_013161.1.cluster4	1	0	23237	lanthipeptide	Yes	No	Yes	Yes	TRUE	0	NC_013161.1.cluster4.1_12*	CYAN8802_RS09615*
NC_013164.1.cluster2	2	0	17214	lanthipeptide	Yes	No	Yes	Yes	TRUE	1	NC_013164.1.cluster2.2_8*NC_013164.1.cluster2.2_9*NC_013164.1.cluster2.2_10*NC_013164.1.cluster2.2_11*	allorf_09424_09546*allorf_09611_09733*allorf_09798_09920*
NC_013216.1.cluster6	1	0	22675	lassopeptide	Yes	No	Yes	Yes	TRUE	0	NC_013216.1.cluster6.1_11*	cluster_6_allorf013*
NC_013510.1.cluster6	1	13863	36464	lanthipeptide	Yes	No	Yes	Yes	TRUE	0	NC_013510.1.cluster6.1_10*	TCUR_RS26055*
NC_013510.1.cluster9	1	269	25541	lanthipeptide	Yes	No	Yes	Yes	TRUE	1	NC_013510.1.cluster9.1_8*NC_013510.1.cluster9.1_12*	TCUR_RS22820*
NC_013521.1.cluster2	1	0	22500	lassopeptide	Yes	No	Yes	Yes	TRUE	0	NC_013521.1.cluster2.1_13*	cluster_2_allorf007*
NC_013595.1.cluster18	1	12179	34816	lanthipeptide	Yes	No	Yes	Yes	TRUE	0	NC_013595.1.cluster18.1_15*NC_013595.1.cluster18.1_16*NC_013595.1.cluster18.1_17*	SROS_RS48825*SROS_RS48830*SROS_RS48835*
NC_013729.1.cluster11	1	0	22568	lanthipeptide	Yes	No	Yes	Yes	TRUE	0	NC_013729.1.cluster11.1_10*	KFLA_RS37165*
NC_013729.1.cluster12	1	0	22892	lanthipeptide	Yes	No	Yes	Yes	FALSE	0	NC_013729.1.cluster12.1_13*	cluster_12_allorf001*KFLA_RS32425*
NC_013729.1.cluster2	1	0	22550	lanthipeptide	Yes	No	Yes	Yes	TRUE	0	NC_013729.1.cluster2.1_11*	KFLA_RS37060*
NC_013928.1.cluster3	1	905	23692	lanthipeptide	Yes	No	Yes	Yes	TRUE	0	NC_013928.1.cluster3.1_11*NC_013928.1.cluster3.1_12*NC_013928.1.cluster3.1_13*NC_013928.1.cluster3.1_14*	SMUNN2025_RS01700*SMUNN2025_RS01705*SMUNN2025_RS01710*SMUNN2025_RS09965*
NC_013929.1.cluster15	3	40875	66302	lanthipeptide	Yes	No	Yes	Yes	TRUE	0	NC_013929.1.cluster15.3_13*	SCAB_RS44850*
NC_013929.1.cluster3	1	0	22655	lanthipeptide	Yes	No	Yes	Yes	TRUE	0	NC_013929.1.cluster3.1_9*	SCAB_RS45825*
NC_013929.1.cluster6	2	0	22655	lanthipeptide	Yes	No	Yes	Yes	TRUE	0	NC_013929.1.cluster6.2_8*	SCAB_RS04060*
NC_013947.1.cluster12	1	0	22530	lassopeptide	Yes	No	Yes	Yes	FALSE	3	NC_013947.1.cluster12.1_13*NC_013947.1.cluster12.1_17*NC_013947.1.cluster12.1_21*	SNAS_RS20930*
NC_013947.1.cluster14	1	146	24279	lanthipeptide	Yes	No	Yes	Yes	TRUE	1	NC_013947.1.cluster14.1_30*NC_013947.1.cluster14.1_15*	SNAS_RS34480*
NC_013947.1.cluster2	1	0	22562	lanthipeptide	Yes	No	Yes	Yes	TRUE	1	NC_013947.1.cluster2.1_16*NC_013947.1.cluster2.1_1*	SNAS_RS34700*
NC_013947.1.cluster6	2	10000	33282	lanthipeptide	Yes	No	Yes	Yes	TRUE	0	NC_013947.1.cluster6.2_6*	SNAS_RS17185*
NC_013947.1.cluster7	1	159	24280	lanthipeptide	Yes	No	Yes	Yes	TRUE	1	NC_013947.1.cluster7.1_18*NC_013947.1.cluster7.1_11*	SNAS_RS34155*
NC_014006.1.cluster4	3	2433	24841	lassopeptide	Yes	No	Yes	Yes	TRUE	0	NC_014006.1.cluster4.3_11*	cluster_4_allorf014*
NC_014007.1.cluster8	3	12364	34763	lassopeptide	Yes	No	Yes	Yes	TRUE	1	NC_014007.1.cluster8.3_13*NC_014007.1.cluster8.3_17*	cluster_8_allorf025*
NC_014023.1.cluster9	1	630	27081	lanthipeptide	Yes	No	Yes	Yes	TRUE	0	NC_014023.1.cluster9.1_14*NC_014023.1.cluster9.1_15*	BMQ_RS27575*BMQ_RS27580*
NC_014098.1.cluster2	1	0	23351	lanthipeptide	Yes	No	Yes	Yes	FALSE	3	NC_014098.1.cluster2.1_26*NC_014098.1.cluster2.1_2*NC_014098.1.cluster2.1_12*NC_014098.1.cluster2.1_13*	cluster_2_allorf001*cluster_2_allorf002*cluster_2_allorf003*cluster_2_allorf004*cluster_2_allorf006*cluster_2_allorf007*cluster_2_allorf011*BTUS_RS14185*BTUS_RS14195*cluster_2_allorf022*cluster_2_allorf025*allorf_22979_23155*
NC_014100.1.cluster2	1	0	22507	lassopeptide	Yes	No	Yes	Yes	TRUE	2	NC_014100.1.cluster2.1_12*NC_014100.1.cluster2.1_13*NC_014100.1.cluster2.1_14*NC_014100.1.cluster2.1_17*	cluster_2_allorf008*cluster_2_allorf010*
NC_014165.1.cluster1	1	0	35047	thiopeptide*LAP	Yes	Yes	Yes	Yes	TRUE	0	NC_014165.1.cluster1.1_10*	TBIS_RS02745*
NC_014210.1.cluster12	1	0	22390	lassopeptide	Yes	No	Yes	Yes	TRUE	1	NC_014210.1.cluster12.1_1*NC_014210.1.cluster12.1_12*	cluster_12_allorf027*
NC_014210.1.cluster13	2	18059	40673	lanthipeptide	Yes	No	Yes	Yes	TRUE	0	NC_014210.1.cluster13.2_11*	NDAS_RS23190*
NC_014210.1.cluster13	4	61167	83687	lanthipeptide	Yes	No	Yes	Yes	FALSE	0	NC_014210.1.cluster13.4_9*	NDAS_RS28400*NDAS_RS28410*
NC_014306.1.cluster5	1	4681	27480	lanthipeptide	Yes	No	Yes	Yes	FALSE	0	NC_014306.1.cluster5.1_12*	cluster_5_allorf008*cluster_5_allorf022*
NC_014391.1.cluster17	1	0	25221	lanthipeptide	Yes	No	Yes	Yes	TRUE	0	NC_014391.1.cluster17.1_14*	MICAU_RS30575*
NC_014393.1.cluster16	1	0	28600	lanthipeptide	Yes	No	Yes	Yes	FALSE	1	NC_014393.1.cluster16.1_14*NC_014393.1.cluster16.1_17*NC_014393.1.cluster16.1_5*	CLOCEL_RS21095*CLOCEL_RS21110*allorf_00181_00417*allorf_27506_27670*
NC_014393.1.cluster6	1	0	23081	lanthipeptide	Yes	No	Yes	Yes	FALSE	0	NC_014393.1.cluster6.1_15*	CLOCEL_RS04410*cluster_6_allorf030*
NC_014479.1.cluster11	3	10276	31623	sactipeptide	Yes	No	Yes	Yes	TRUE	0	NC_014479.1.cluster11.3_8*	BSUW23_RS18740*
NC_014479.1.cluster9	1	245	26471	lanthipeptide	Yes	No	Yes	Yes	TRUE	0	NC_014479.1.cluster9.1_16*	BSUW23_RS16845*
NC_014483.2.cluster3	1	0	24093	lassopeptide	Yes	No	Yes	Yes	TRUE	1	NC_014483.2.cluster3.1_12*NC_014483.2.cluster3.1_19*	cluster_3_allorf008*
NC_014483.2.cluster4	1	0	27006	lanthipeptide	Yes	No	Yes	Yes	TRUE	1	NC_014483.2.cluster4.1_11*NC_014483.2.cluster4.1_16*	PPE_RS07020*
NC_014623.1.cluster3	2	0	23219	lanthipeptide	Yes	No	Yes	Yes	FALSE	1	NC_014623.1.cluster3.2_21*	cluster_3_allorf009*allorf_00986_01222*
NC_014643.1.cluster3	3	9441	51737	lanthipeptide	Yes	No	Yes	Yes	FALSE	2	NC_014643.1.cluster3.3_16*NC_014643.1.cluster3.3_23*NC_014643.1.cluster3.3_5*NC_014643.1.cluster3.3_26*NC_014643.1.cluster3.3_29*NC_014643.1.cluster3.3_12*	cluster_3_allorf102*cluster_3_allorf108*cluster_3_allorf111*cluster_3_allorf122*cluster_3_allorf052*cluster_3_allorf054*HMPREF0733_RS10950*cluster_3_allorf082*cluster_3_allorf085*HMPREF0733_RS05060*cluster_3_allorf029*
NC_014721.1.cluster1	3	10517	33691	lanthipeptide	Yes	No	Yes	Yes	TRUE	2	NC_014721.1.cluster1.3_21*NC_014721.1.cluster1.3_4*NC_014721.1.cluster1.3_5*NC_014721.1.cluster1.3_12*NC_014721.1.cluster1.3_15*NC_014721.1.cluster1.3_16*	CALKR_RS01425*CALKR_RS01465*CALKR_RS01470*CALKR_RS01490*
NC_014722.1.cluster2	1	0	22480	lassopeptide	Yes	No	Yes	Yes	TRUE	0	NC_014722.1.cluster2.1_14*	cluster_2_allorf009*
NC_014816.1.cluster2	1	0	22348	lassopeptide	Yes	No	Yes	Yes	TRUE	0	NC_014816.1.cluster2.1_9*	cluster_2_allorf025*
NC_014817.1.cluster4	1	0	22674	lassopeptide	Yes	No	Yes	Yes	TRUE	1	NC_014817.1.cluster4.1_8*NC_014817.1.cluster4.1_9*	cluster_4_allorf016*
NC_014923.1.cluster1	1	0	22483	lassopeptide	Yes	No	Yes	Yes	TRUE	0	NC_014923.1.cluster1.1_10*	Mesci_0242*
NC_014925.1.cluster1	2	0	21340	sactipeptide	Yes	No	Yes	Yes	TRUE	0	NC_014925.1.cluster1.2_15*	SPSINT_RS00615*
NC_014976.1.cluster6	3	265	21612	sactipeptide	Yes	No	Yes	Yes	TRUE	0	NC_014976.1.cluster6.3_8*	BSN5_RS09700*
NC_014976.1.cluster8	1	1233	25691	lanthipeptide	Yes	No	Yes	Yes	TRUE	0	NC_014976.1.cluster8.1_8*	BSN5_RS12800*
NC_015174.1.cluster8	1	0	23351	lanthipeptide	Yes	No	Yes	Yes	FALSE	1	NC_015174.1.cluster8.1_17*	cluster_8_allorf013*cluster_8_allorf015*cluster_8_allorf042*allorf_21499_21735*allorf_21975_22121*allorf_22295_22426*allorf_22686_22796*
NC_015215.1.cluster1	1	0	27052	lanthipeptide	Yes	No	Yes	Yes	FALSE	0	NC_015215.1.cluster1.1_16*NC_015215.1.cluster1.1_17*	cluster_1_allorf054*SGGBAA2069_RS00700*SGGBAA2069_RS00705*cluster_1_allorf070*cluster_1_allorf007*cluster_1_allorf020*cluster_1_allorf022*cluster_1_allorf027*cluster_1_allorf034*cluster_1_allorf037*cluster_1_allorf048*
NC_015276.1.cluster4	1	0	24686	lassopeptide	Yes	No	Yes	Yes	TRUE	1	NC_015276.1.cluster4.1_18*NC_015276.1.cluster4.1_24*	cluster_4_allorf008*
NC_015321.1.cluster1	1	0	22784	lanthipeptide	Yes	No	Yes	Yes	FALSE	1	NC_015321.1.cluster1.1_20*NC_015321.1.cluster1.1_11*	cluster_1_allorf003*FLUTA_RS01315*allorf_21911_22030*allorf_22414_22611*
NC_015434.1.cluster12	3	19099	49739	thiopeptide*LAP	Yes	Yes	Yes	Yes	TRUE	1	NC_015434.1.cluster12.3_14*NC_015434.1.cluster12.3_15*	VAB18032_RS30780*
NC_015434.1.cluster14	1	0	22601	lanthipeptide	Yes	No	Yes	Yes	TRUE	0	NC_015434.1.cluster14.1_11*	VAB18032_RS17930*
NC_015580.1.cluster3	2	0	22414	lassopeptide	Yes	No	Yes	Yes	TRUE	1	NC_015580.1.cluster3.2_7*NC_015580.1.cluster3.2_13*	cluster_3_allorf017*
NC_015600.1.cluster1	1	0	26034	lanthipeptide	Yes	No	Yes	Yes	TRUE	0	NC_015600.1.cluster1.1_18*	SGPB_RS10680*
NC_015635.1.cluster6	1	0	30967	lassopeptide	Yes	No	Yes	Yes	TRUE	1	NC_015635.1.cluster6.1_11*NC_015635.1.cluster6.1_21*	cluster_6_allorf021*
NC_015675.1.cluster1	1	0	22435	lassopeptide	Yes	No	Yes	Yes	TRUE	0	NC_015675.1.cluster1.1_10*	MESOP_RS33200*
NC_015711.1.cluster6	1	0	23198	lanthipeptide	Yes	No	Yes	Yes	FALSE	2	NC_015711.1.cluster6.1_1*NC_015711.1.cluster6.1_10*	cluster_6_allorf003*cluster_6_allorf007*
NC_015730.1.cluster1	1	0	22324	lassopeptide	Yes	No	Yes	Yes	TRUE	1	NC_015730.1.cluster1.1_15*NC_015730.1.cluster1.1_10*	RLO149_RS23420*
NC_015760.1.cluster2	1	338	23122	lanthipeptide	Yes	No	Yes	Yes	FALSE	0	NC_015760.1.cluster2.1_8*	SALIVB_RS03310*cluster_2_allorf021*cluster_2_allorf023*cluster_2_allorf026*
NC_015951.1.cluster43	1	0	22550	lassopeptide	Yes	No	Yes	Yes	TRUE	0	NC_015951.1.cluster43.1_13*	STRVI_RS44745*
NC_015953.1.cluster10	1	0	23234	lanthipeptide	Yes	No	Yes	Yes	FALSE	2	NC_015953.1.cluster10.1_13*NC_015953.1.cluster10.1_18*	cluster_10_allorf002*cluster_10_allorf003*allorf_00343_00429*
NC_015957.1.cluster10	1	0	22515	lassopeptide	Yes	No	Yes	Yes	TRUE	0	NC_015957.1.cluster10.1_14*NC_015957.1.cluster10.1_15*	STRVI_RS50620*STRVI_RS50615*
NC_015957.1.cluster2	1	261	25682	lanthipeptide	Yes	No	Yes	Yes	TRUE	0	NC_015957.1.cluster2.1_9*	STRVI_RS47470*
NC_015957.1.cluster26	3	10000	34451	lanthipeptide	Yes	No	Yes	Yes	TRUE	0	NC_015957.1.cluster26.3_10*	STRVI_RS25075*
NC_015957.1.cluster35	1	0	23198	lanthipeptide	Yes	No	Yes	Yes	FALSE	0	NC_015957.1.cluster35.1_14*	allorf_23038_23112*allorf_00764_00901*allorf_13324_13527*allorf_13584_13685*
NC_016024.1.cluster1	1	0	22288	lassopeptide	Yes	No	Yes	Yes	TRUE	1	NC_016024.1.cluster1.1_6*NC_016024.1.cluster1.1_11*	cluster_1_allorf016*
NC_016047.1.cluster10	3	263	21610	sactipeptide	Yes	No	Yes	Yes	TRUE	0	NC_016047.1.cluster10.3_8*	GYO_RS41165*
NC_016047.1.cluster8	1	244	26470	lanthipeptide	Yes	No	Yes	Yes	TRUE	0	NC_016047.1.cluster8.1_13*	GYO_RS39160*
NC_016109.1.cluster27	1	268	25260	lanthipeptide	Yes	No	Yes	Yes	TRUE	0	NC_016109.1.cluster27.1_9*	KSE_RS29105*
NC_016109.1.cluster4	1	0	24784	lanthipeptide	Yes	No	Yes	Yes	TRUE	0	NC_016109.1.cluster4.1_10*	cluster_4_allorf013*
NC_016111.1.cluster2	3	34433	56933	lassopeptide	Yes	No	Yes	Yes	TRUE	0	NC_016111.1.cluster2.3_8*	SCAT_RS38240*
NC_016111.1.cluster5	1	275	25397	lanthipeptide	Yes	No	Yes	Yes	TRUE	0	NC_016111.1.cluster5.1_13*	SCAT_RS10615*
NC_016111.1.cluster8	1	0	22649	lanthipeptide	Yes	No	Yes	Yes	TRUE	0	NC_016111.1.cluster8.1_9*	SCAT_RS14735*
NC_016114.1.cluster16	1	0	23081	lanthipeptide	Yes	No	Yes	Yes	FALSE	0	NC_016114.1.cluster16.1_18*NC_016114.1.cluster16.1_1*	cluster_16_allorf005*cluster_16_allorf010*allorf_22678_22797*
NC_016582.1.cluster21	1	0	26906	lassopeptide	Yes	No	Yes	Yes	TRUE	0	NC_016582.1.cluster21.1_12*NC_016582.1.cluster21.1_14*	SBI_RS53905*SBI_RS53910*
NC_016582.1.cluster35	1	0	28080	lanthipeptide	Yes	No	Yes	Yes	FALSE	0	NC_016582.1.cluster35.1_15*NC_016582.1.cluster35.1_16*	SBI_RS34370*SBI_RS34375*cluster_35_allorf012*allorf_27911_28003*
NC_016582.1.cluster43	1	0	23366	lanthipeptide	Yes	No	Yes	Yes	FALSE	0	NC_016582.1.cluster43.1_9*	cluster_43_allorf004*SBI_RS52400*allorf_22979_23176*
NC_016604.1.cluster5	1	6096	29204	lanthipeptide	Yes	No	Yes	Yes	TRUE	0	NC_016604.1.cluster5.1_11*	cluster_5_allorf010*
NC_016749.1.cluster1	1	0	22787	lanthipeptide	Yes	No	Yes	Yes	FALSE	0	NC_016749.1.cluster1.1_15*NC_016749.1.cluster1.1_16*NC_016749.1.cluster1.1_17*	SMA_RS11065*SMA_RS06760*SMA_RS06765*cluster_1_allorf025*cluster_1_allorf009*cluster_1_allorf015*
NC_016749.1.cluster2	1	0	22514	lanthipeptide	Yes	No	Yes	Yes	TRUE	0	NC_016749.1.cluster2.1_14*	SMA_RS06900*
NC_016787.1.cluster2	1	0	22934	lanthipeptide	Yes	No	Yes	Yes	FALSE	2	NC_016787.1.cluster2.1_19*NC_016787.1.cluster2.1_5*	cluster_2_allorf010*cluster_2_allorf011*CDHC03_RS11705*allorf_00118_00297*allorf_00415_00612*allorf_00438_00542*allorf_00637_00750*allorf_00843_00926*
NC_016788.1.cluster2	1	0	22934	lanthipeptide	Yes	No	Yes	Yes	FALSE	1	NC_016788.1.cluster2.1_16*	cluster_2_allorf010*cluster_2_allorf011*CDHC04_RS11835*allorf_00110_00289*allorf_00407_00604*allorf_00430_00534*allorf_00629_00742*allorf_00835_00918*
NC_016790.1.cluster2	1	0	22895	lanthipeptide	Yes	No	Yes	Yes	FALSE	1	NC_016790.1.cluster2.1_16*	cluster_2_allorf016*cluster_2_allorf017*CDVA01_RS11275*
NC_016791.1.cluster11	1	0	22613	lanthipeptide	Yes	No	Yes	Yes	FALSE	0	NC_016791.1.cluster11.1_15*NC_016791.1.cluster11.1_10*	CLO1100_RS14695*CLO1100_RS14715*allorf_00362_00514*
NC_016791.1.cluster12	1	0	23057	lanthipeptide	Yes	No	Yes	Yes	FALSE	1	NC_016791.1.cluster12.1_14*NC_016791.1.cluster12.1_10*	CLO1100_RS15705*allorf_22761_22919*
NC_016802.1.cluster2	1	0	22895	lanthipeptide	Yes	No	Yes	Yes	FALSE	1	NC_016802.1.cluster2.1_16*	cluster_2_allorf011*cluster_2_allorf012*
NC_016830.1.cluster9	1	0	23084	lanthipeptide	Yes	No	Yes	Yes	TRUE	3	NC_016830.1.cluster9.1_1*NC_016830.1.cluster9.1_9*NC_016830.1.cluster9.1_11*NC_016830.1.cluster9.1_12*	cluster_9_allorf022*
NC_017030.1.cluster16	1	0	22865	lanthipeptide	Yes	No	Yes	Yes	FALSE	0	NC_017030.1.cluster16.1_10*	COCOR_RS20320*cluster_16_allorf013*allorf_21507_21644*
NC_017030.1.cluster28	1	0	23222	lanthipeptide	Yes	No	Yes	Yes	FALSE	1	NC_017030.1.cluster28.1_13*NC_017030.1.cluster28.1_11*	COCOR_RS29830*cluster_28_allorf002*
NC_017075.1.cluster2	1	0	22631	lassopeptide	Yes	No	Yes	Yes	TRUE	0	NC_017075.1.cluster2.1_9*	cluster_2_allorf014*
NC_017190.1.cluster2	1	0	22598	lanthipeptide	Yes	No	Yes	Yes	TRUE	2	NC_017190.1.cluster2.1_10*NC_017190.1.cluster2.1_11*NC_017190.1.cluster2.1_12*NC_017190.1.cluster2.1_13*NC_017190.1.cluster2.1_14*NC_017190.1.cluster2.1_15*NC_017190.1.cluster2.1_16*	allorf_12861_12989*allorf_13004_13135*allorf_13156_13287*allorf_13425_13553*allorf_13702_13833*
NC_017191.1.cluster2	1	0	22598	lanthipeptide	Yes	No	Yes	Yes	TRUE	2	NC_017191.1.cluster2.1_10*NC_017191.1.cluster2.1_11*NC_017191.1.cluster2.1_12*NC_017191.1.cluster2.1_13*NC_017191.1.cluster2.1_14*NC_017191.1.cluster2.1_15*NC_017191.1.cluster2.1_16*	allorf_12861_12989*allorf_13004_13135*allorf_13156_13287*allorf_13425_13553*allorf_13702_13833*
NC_017195.1.cluster8	3	265	21612	sactipeptide	Yes	No	Yes	Yes	TRUE	0	NC_017195.1.cluster8.3_8*	I33_RS18040*
NC_017200.1.cluster2	1	0	28691	lanthipeptide	Yes	No	Yes	Yes	TRUE	5	NC_017200.1.cluster2.1_3*NC_017200.1.cluster2.1_22*NC_017200.1.cluster2.1_4*NC_017200.1.cluster2.1_7*NC_017200.1.cluster2.1_8*NC_017200.1.cluster2.1_11*	cluster_2_allorf014*
NC_017299.1.cluster3	1	434	26371	lanthipeptide	Yes	No	Yes	Yes	FALSE	0	NC_017299.1.cluster3.1_7*NC_017299.1.cluster3.1_8*	H04402_RS03100*H04402_RS03105*cluster_3_allorf033*
NC_017337.1.cluster4	1	534	24765	lanthipeptide	Yes	No	Yes	Yes	TRUE	2	NC_017337.1.cluster4.1_15*NC_017337.1.cluster4.1_19*NC_017337.1.cluster4.1_5*NC_017337.1.cluster4.1_6*	SAOV_RS09475*SAOV_RS09490*
NC_017349.1.cluster4	1	534	24765	lanthipeptide	Yes	No	Yes	Yes	TRUE	0	NC_017349.1.cluster4.1_14*NC_017349.1.cluster4.1_16*	SARLGA251_RS09195*SARLGA251_RS09200*
NC_017351.1.cluster4	1	534	24765	lanthipeptide	Yes	No	Yes	Yes	FALSE	1	NC_017351.1.cluster4.1_15*NC_017351.1.cluster4.1_22*	MS7_RS09745*MS7_RS09750*
NC_017486.1.cluster2	1	281	26313	lanthipeptide	Yes	No	Yes	Yes	TRUE	1	NC_017486.1.cluster2.1_5*NC_017486.1.cluster2.1_13*	CVCAS_RS03115*
NC_017542.1.cluster11	1	0	23231	lanthipeptide	Yes	No	Yes	Yes	FALSE	0	NC_017542.1.cluster11.1_5*NC_017542.1.cluster11.1_10*	PPM_RS22255*PPM_RS22280*allorf_22154_22294*allorf_22867_23067*
NC_017542.1.cluster4	1	0	24064	lassopeptide	Yes	No	Yes	Yes	TRUE	0	NC_017542.1.cluster4.1_14*	cluster_4_allorf007*
NC_017542.1.cluster5	1	323	27339	lanthipeptide	Yes	No	Yes	Yes	TRUE	0	NC_017542.1.cluster5.1_12*NC_017542.1.cluster5.1_10*	PPM_RS07455*PPM_RS07465*
NC_017595.1.cluster2	1	0	22436	lassopeptide	Yes	No	Yes	Yes	TRUE	0	NC_017595.1.cluster2.1_11*	cluster_2_allorf028*
NC_017621.1.cluster3	1	0	22505	lanthipeptide	Yes	No	Yes	Yes	FALSE	0	NC_017621.1.cluster3.1_13*	cluster_3_allorf006*SSUD12_RS06540*cluster_3_allorf012*cluster_3_allorf014*SSUD12_RS11195*
NC_017743.1.cluster10	3	265	21612	sactipeptide	Yes	No	Yes	Yes	TRUE	0	NC_017743.1.cluster10.3_8*	MY9_RS18920*
NC_017765.1.cluster33	1	0	24199	lanthipeptide	Yes	No	Yes	Yes	TRUE	3	NC_017765.1.cluster33.1_14*NC_017765.1.cluster33.1_20*NC_017765.1.cluster33.1_5*NC_017765.1.cluster33.1_6*	SHJG_RS39685*
NC_017765.1.cluster38	1	0	26908	LAP*thiopeptide	Yes	Yes	Yes	Yes	TRUE	0	NC_017765.1.cluster38.1_15*	SHJG_RS44215*
NC_018089.1.cluster6	1	2636	29669	lanthipeptide	Yes	No	Yes	Yes	TRUE	1	NC_018089.1.cluster6.1_18*NC_018089.1.cluster6.1_10*NC_018089.1.cluster6.1_11*	SMUGS5_RS08725*SMUGS5_RS08730*
NC_018265.1.cluster1	1	0	22028	lanthipeptide	Yes	No	Yes	Yes	TRUE	1	NC_018265.1.cluster1.1_15*NC_018265.1.cluster1.1_17*	allorf_12059_12193*
NC_018266.1.cluster16	2	10000	32820	lanthipeptide	Yes	No	Yes	Yes	TRUE	0	NC_018266.1.cluster16.2_9*	AMES_RS23845*
NC_018266.1.cluster26	1	0	22456	lassopeptide	Yes	No	Yes	Yes	TRUE	0	NC_018266.1.cluster26.1_10*	cluster_26_allorf003*
NC_018485.1.cluster11	1	0	23216	lanthipeptide	Yes	No	Yes	Yes	FALSE	0	NC_018485.1.cluster11.1_16*	cluster_11_allorf010*BN69_RS15860*cluster_11_allorf017*cluster_11_allorf021*allorf_01036_01275*allorf_15116_15250*allorf_00353_00523*allorf_00847_01020*allorf_00899_01033*allorf_02069_02224*
NC_018499.1.cluster6	1	0	31883	lanthipeptide	Yes	No	Yes	Yes	FALSE	1	NC_018499.1.cluster6.1_17*NC_018499.1.cluster6.1_18*NC_018499.1.cluster6.1_19*NC_018499.1.cluster6.1_20*NC_018499.1.cluster6.1_21*NC_018499.1.cluster6.1_22*NC_018499.1.cluster6.1_23*NC_018499.1.cluster6.1_24*NC_018499.1.cluster6.1_34*	BCK_RS27825*BCK_RS29295*BCK_RS27830*BCK_RS27835*BCK_RS27840*BCK_RS27845*BCK_RS27850*BCK_RS27855*BCK_RS27860*allorf_13908_14075*allorf_14310_14477*allorf_14712_14813*allorf_15111_15278*allorf_16758_16898*allorf_30177_30398*allorf_26272_26466*allorf_26509_26631*BCK_RS29290*
NC_018524.1.cluster14	1	0	22496	lassopeptide	Yes	No	Yes	Yes	TRUE	0	NC_018524.1.cluster14.1_12*	cluster_14_allorf005*
NC_018524.1.cluster17	1	545	24341	lanthipeptide	Yes	No	Yes	Yes	TRUE	3	NC_018524.1.cluster17.1_25*NC_018524.1.cluster17.1_34*NC_018524.1.cluster17.1_35*NC_018524.1.cluster17.1_14*	B005_RS19840*
NC_018524.1.cluster6	1	0	25130	lanthipeptide	Yes	No	Yes	Yes	TRUE	0	NC_018524.1.cluster6.1_17*	B005_RS25700*
NC_018524.1.cluster9	1	0	35965	thiopeptide	Yes	Yes	Yes	Yes	TRUE	1	NC_018524.1.cluster9.1_4*NC_018524.1.cluster9.1_14*	B005_RS25790*
NC_018681.1.cluster15	1	0	25714	lanthipeptide	Yes	No	Yes	Yes	TRUE	2	NC_018681.1.cluster15.1_11*NC_018681.1.cluster15.1_12*NC_018681.1.cluster15.1_13*	O3I_RS14800*
NC_018681.1.cluster5	1	0	24454	lanthipeptide	Yes	No	Yes	Yes	TRUE	0	NC_018681.1.cluster5.1_13*	O3I_RS43595*
NC_018693.1.cluster7	1	0	23908	lassopeptide	Yes	No	Yes	Yes	TRUE	1	NC_018693.1.cluster7.1_15*NC_018693.1.cluster7.1_9*	cluster_7_allorf004*
NC_018693.1.cluster8	1	0	23099	lanthipeptide	Yes	No	Yes	Yes	FALSE	1	NC_018693.1.cluster8.1_15*NC_018693.1.cluster8.1_16*	MC28_RS34810*MC28_RS20010*MC28_RS20060*
NC_019042.1.cluster1	1	239	23074	lanthipeptide	Yes	No	Yes	Yes	FALSE	0	NC_019042.1.cluster1.1_14*	SDSE_RS11995*SDSE_RS12050*
NC_019673.1.cluster16	1	0	22844	lanthipeptide	Yes	No	Yes	Yes	FALSE	1	NC_019673.1.cluster16.1_13*	cluster_16_allorf003*allorf_19984_20190*allorf_20218_20364*allorf_20809_20997*allorf_21384_21608*
NC_019673.1.cluster2	1	0	22532	lanthipeptide	Yes	No	Yes	Yes	TRUE	1	NC_019673.1.cluster2.1_14*NC_019673.1.cluster2.1_9*	BN6_RS44805*
NC_019673.1.cluster25	4	13006	35462	lassopeptide	Yes	No	Yes	Yes	TRUE	1	NC_019673.1.cluster25.4_11*NC_019673.1.cluster25.4_17*	BN6_RS26430*
NC_019673.1.cluster30	1	0	22886	lanthipeptide	Yes	No	Yes	Yes	FALSE	1	NC_019673.1.cluster30.1_13*	allorf_09767_09988*allorf_22165_22254*allorf_00462_00686*allorf_05232_05303*allorf_05355_05552*
NC_019683.1.cluster3	1	0	23189	lanthipeptide	Yes	No	Yes	Yes	FALSE	1	NC_019683.1.cluster3.1_8*	cluster_3_allorf003*cluster_3_allorf018*cluster_3_allorf020*
NC_019684.1.cluster2	1	0	23213	lanthipeptide	Yes	No	Yes	Yes	FALSE	0	NC_019684.1.cluster2.1_11*	NOS7524_RS28135*NOS7524_RS02390*
NC_019684.1.cluster4	1	0	22456	lassopeptide	Yes	No	Yes	Yes	TRUE	0	NC_019684.1.cluster4.1_16*NC_019684.1.cluster4.1_17*NC_019684.1.cluster4.1_11*	cluster_4_allorf019*cluster_4_allorf007*cluster_4_allorf015*
NC_019693.1.cluster6	1	0	23246	lanthipeptide	Yes	No	Yes	Yes	FALSE	0	NC_019693.1.cluster6.1_5*	OSCIL6304_RS07960*cluster_6_allorf016*allorf_00466_00564*
NC_019697.1.cluster8	1	12189	40084	lanthipeptide*bacteriocin	Yes	No	Yes	Yes	FALSE	3	NC_019697.1.cluster8.1_11*NC_019697.1.cluster8.1_12*NC_019697.1.cluster8.1_14*NC_019697.1.cluster8.1_3*	cluster_8_allorf017*CHA6605_RS10600*CHA6605_RS32875*
NC_019738.1.cluster7	1	0	23327	lanthipeptide	Yes	No	Yes	Yes	FALSE	0	NC_019738.1.cluster7.1_7*	MIC7113_RS14485*cluster_7_allorf011*MIC7113_RS34760*
NC_019748.1.cluster4	1	0	23324	lanthipeptide	Yes	No	Yes	Yes	FALSE	3	NC_019748.1.cluster4.1_14*NC_019748.1.cluster4.1_16*NC_019748.1.cluster4.1_20*NC_019748.1.cluster4.1_11*NC_019748.1.cluster4.1_12*	STA7437_RS24725*STA7437_RS25815*allorf_00050_00250*
NC_019751.1.cluster1	1	0	22880	lassopeptide	Yes	No	Yes	Yes	TRUE	0	NC_019751.1.cluster1.1_13*	cluster_1_allorf026*
NC_019751.1.cluster6	1	0	23255	lanthipeptide	Yes	No	Yes	Yes	FALSE	0	NC_019751.1.cluster6.1_12*	cluster_6_allorf005*CAL6303_RS12180*allorf_22997_23224*
NC_019753.1.cluster8	1	0	22429	lassopeptide	Yes	No	Yes	Yes	TRUE	0	NC_019753.1.cluster8.1_8*	CRI9333_RS21050*
NC_019757.1.cluster14	1	0	23297	lanthipeptide	Yes	No	Yes	Yes	FALSE	1	NC_019757.1.cluster14.1_8*	cluster_14_allorf011*cluster_14_allorf019*cluster_14_allorf040*cluster_14_allorf045*cluster_14_allorf048*cluster_14_allorf051*cluster_14_allorf052*cluster_14_allorf053*cluster_14_allorf062*cluster_14_allorf067*cluster_14_allorf075*cluster_14_allorf078*CYLST_RS33420*allorf_07970_08041*
NC_019757.1.cluster19	2	10000	32945	lassopeptide	Yes	No	Yes	Yes	TRUE	0	NC_019757.1.cluster19.2_14*	cluster_19_allorf061*
NC_019757.1.cluster7	3	41678	65005	lanthipeptide	Yes	No	Yes	Yes	FALSE	2	NC_019757.1.cluster7.3_1*NC_019757.1.cluster7.3_14*	cluster_7_allorf090*
NC_019896.1.cluster2	2	0	21347	sactipeptide	Yes	No	Yes	Yes	TRUE	0	NC_019896.1.cluster2.2_13*	A7A1_RS01935*
NC_019973.1.cluster1	1	0	22438	lassopeptide	Yes	No	Yes	Yes	TRUE	0	NC_019973.1.cluster1.1_10*	MESAU_RS01210*
NC_020133.1.cluster4	1	0	23291	lanthipeptide	Yes	No	Yes	Yes	FALSE	0	NC_020133.1.cluster4.1_9*	cluster_4_allorf006*cluster_4_allorf010*cluster_4_allorf011*allorf_00210_00428*
NC_020272.1.cluster9	1	0	28890	lanthipeptide	Yes	No	Yes	Yes	FALSE	0	NC_020272.1.cluster9.1_20*NC_020272.1.cluster9.1_21*NC_020272.1.cluster9.1_24*	cluster_9_allorf001*cluster_9_allorf009*cluster_9_allorf016*cluster_9_allorf019*KSO_RS12835*
NC_020304.1.cluster6	1	0	23749	lassopeptide	Yes	No	Yes	Yes	TRUE	1	NC_020304.1.cluster6.1_6*NC_020304.1.cluster6.1_11*	cluster_6_allorf011*
NC_020450.1.cluster1	1	281	26313	lanthipeptide	Yes	No	Yes	Yes	TRUE	0	NC_020450.1.cluster1.1_13*	LILO_RS03015*
NC_020504.1.cluster2	1	0	22509	lassopeptide	Yes	No	Yes	Yes	TRUE	1	NC_020504.1.cluster2.1_15*NC_020504.1.cluster2.1_21*	BN159_RS45120*
NC_020504.1.cluster30	1	0	25209	lanthipeptide	Yes	No	Yes	Yes	TRUE	0	NC_020504.1.cluster30.1_15*	BN159_RS38365*
NC_020504.1.cluster5	2	8752	31362	lanthipeptide	Yes	No	Yes	Yes	TRUE	0	NC_020504.1.cluster5.2_11*	BN159_RS04910*
NC_020504.1.cluster6	1	0	22577	lassopeptide	Yes	No	Yes	Yes	TRUE	0	NC_020504.1.cluster6.1_11*	BN159_RS45200*
NC_020541.1.cluster1	1	0	22432	lassopeptide	Yes	No	Yes	Yes	TRUE	1	NC_020541.1.cluster1.1_9*NC_020541.1.cluster1.1_12*	cluster_1_allorf012*
NC_020990.1.cluster13	1	18344	40924	lanthipeptide	Yes	No	Yes	Yes	TRUE	0	NC_020990.1.cluster13.1_10*	XNR_RS11575*
NC_020990.1.cluster22	4	192009	215033	lanthipeptide	Yes	No	Yes	Yes	TRUE	0	NC_020990.1.cluster22.4_9*	cluster_22_allorf060*
NC_021055.1.cluster12	1	0	23069	lanthipeptide	Yes	No	Yes	Yes	FALSE	1	NC_021055.1.cluster12.1_17*	allorf_00866_00985*allorf_22805_23011*
NC_021177.1.cluster12	1	0	23267	lanthipeptide	Yes	No	Yes	Yes	FALSE	1	NC_021177.1.cluster12.1_14*NC_021177.1.cluster12.1_19*	SFUL_RS11355*cluster_12_allorf001*cluster_12_allorf002*SFUL_RS36090*cluster_12_allorf005*cluster_12_allorf011*cluster_12_allorf012*cluster_12_allorf014*
NC_021177.1.cluster18	1	0	22620	lassopeptide	Yes	No	Yes	Yes	TRUE	2	NC_021177.1.cluster18.1_19*NC_021177.1.cluster18.1_6*NC_021177.1.cluster18.1_10*	SFUL_RS36235*
NC_021177.1.cluster20	1	0	22622	lanthipeptide	Yes	No	Yes	Yes	TRUE	1	NC_021177.1.cluster20.1_10*NC_021177.1.cluster20.1_16*	SFUL_RS24355*
NC_021177.1.cluster23	1	0	26320	lanthipeptide	Yes	No	Yes	Yes	TRUE	0	NC_021177.1.cluster23.1_12*	SFUL_RS28885*
NC_021191.1.cluster16	1	10970	33589	lanthipeptide	Yes	No	Yes	Yes	TRUE	0	NC_021191.1.cluster16.1_10*	L083_RS17670*
NC_021252.1.cluster1	1	0	22544	lanthipeptide	Yes	No	Yes	Yes	TRUE	0	NC_021252.1.cluster1.1_15*	cluster_1_allorf009*
NC_021252.1.cluster16	1	0	22871	lanthipeptide	Yes	No	Yes	Yes	FALSE	1	NC_021252.1.cluster16.1_11*	cluster_16_allorf011*AORI_RS61605*allorf_00561_00779*
NC_021362.1.cluster1	1	0	26791	lanthipeptide	Yes	No	Yes	Yes	FALSE	0	NC_021362.1.cluster1.1_13*NC_021362.1.cluster1.1_15*	BALI_RS00915*BALI_RS00920*BALI_RS00925*cluster_1_allorf009*cluster_1_allorf031*cluster_1_allorf039*
NC_021362.1.cluster12	1	0	22462	lassopeptide	Yes	No	Yes	Yes	TRUE	0	NC_021362.1.cluster12.1_13*	cluster_12_allorf010*
NC_021985.1.cluster2	2	10000	32374	lassopeptide	Yes	No	Yes	Yes	TRUE	0	NC_021985.1.cluster2.2_10*	cluster_2_allorf042*
NC_021985.1.cluster32	3	37106	59480	lassopeptide	Yes	No	Yes	Yes	TRUE	0	NC_021985.1.cluster32.3_10*	cluster_32_allorf050*
NC_022081.1.cluster1	1	0	22616	lanthipeptide	Yes	No	Yes	Yes	TRUE	0	NC_022081.1.cluster1.1_12*	allorf_12646_12816*
NC_022237.1.cluster1	1	0	26034	lanthipeptide	Yes	No	Yes	Yes	TRUE	0	NC_022237.1.cluster1.1_16*	SII_RS05025*
NC_022584.1.cluster1	1	0	21356	RaS-RiPP*sactipeptide	Yes	No	Yes	Yes	TRUE	2	NC_022584.1.cluster1.1_15*NC_022584.1.cluster1.1_3*NC_022584.1.cluster1.1_21*	N596_RS03165*
NC_022663.1.cluster18	4	89604	126233	lanthipeptide	Yes	No	Yes	Yes	FALSE	1	NC_022663.1.cluster18.4_11*NC_022663.1.cluster18.4_13*NC_022663.1.cluster18.4_20*NC_022663.1.cluster18.4_4*NC_022663.1.cluster18.4_9*	cluster_18_allorf061*cluster_18_allorf067*cluster_18_allorf068*cluster_18_allorf070*cluster_18_allorf071*cluster_18_allorf073*MKAN_RS23045*cluster_18_allorf076*
NC_022781.1.cluster3	1	0	23908	lassopeptide	Yes	No	Yes	Yes	TRUE	1	NC_022781.1.cluster3.1_16*NC_022781.1.cluster3.1_10*	cluster_3_allorf003*
NC_022873.1.cluster11	1	634	27078	lanthipeptide	Yes	No	Yes	Yes	TRUE	1	NC_022873.1.cluster11.1_14*NC_022873.1.cluster11.1_15*NC_022873.1.cluster11.1_23*	YBT1518_RS19670*YBT1518_RS19675*
NC_022909.1.cluster2	1	0	22298	lanthipeptide	Yes	No	Yes	Yes	TRUE	0	NC_022909.1.cluster2.1_11*	cluster_2_allorf018*
NC_023037.2.cluster4	1	0	24116	lassopeptide	Yes	No	Yes	Yes	TRUE	0	NC_023037.2.cluster4.1_11*	cluster_4_allorf009*
NC_023037.2.cluster5	1	0	27009	lanthipeptide	Yes	No	Yes	Yes	TRUE	1	NC_023037.2.cluster5.1_12*NC_023037.2.cluster5.1_17*	X809_RS07820*
NZ_AAGP01000053.0.cluster1	1	0	22198	lanthipeptide	Yes	No	Yes	Yes	TRUE	0	NZ_AAGP01000053.0.cluster1.1_12*	allorf_12611_12745*
NZ_ABCM01000005.0.cluster4	1	0	22625	lassopeptide	Yes	No	Yes	Yes	TRUE	0	NZ_ABCM01000005.0.cluster4.1_12*	allorf_11968_12114*
NZ_ABDA02000035.0.cluster1	3	99152	120541	sactipeptide	Yes	No	Yes	Yes	TRUE	3	NZ_ABDA02000035.0.cluster1.3_1*NZ_ABDA02000035.0.cluster1.3_8*NZ_ABDA02000035.0.cluster1.3_14*NZ_ABDA02000035.0.cluster1.3_15*NZ_ABDA02000035.0.cluster1.3_16*	allorf_108875_108997*allorf_108647_108769*
NZ_ABDV01000024.0.cluster2	1	0	18073	lanthipeptide	Yes	No	Yes	Yes	FALSE	0	NZ_ABDV01000024.0.cluster2.1_4*NZ_ABDV01000024.0.cluster2.1_5*	AC1_RS17945*AC1_RS12395*allorf_10388_10507*
NZ_ABDX01000039.0.cluster2	1	0	24705	lanthipeptide	Yes	No	Yes	Yes	TRUE	1	NZ_ABDX01000039.0.cluster2.1_1*NZ_ABDX01000039.0.cluster2.1_15*	AC5_RS16095*
NZ_ABOO01000006.0.cluster1	1	0	22559	lanthipeptide	Yes	No	Yes	Yes	FALSE	1	NZ_ABOO01000006.0.cluster1.1_11*NZ_ABOO01000006.0.cluster1.1_2*	CJD_RS03075*allorf_22170_22247*
NZ_ABVH01000012.0.cluster2	1	0	26413	lanthipeptide	Yes	No	Yes	Yes	TRUE	0	NZ_ABVH01000012.0.cluster2.1_16*	G11MC16DRAFT_RS18205*
NZ_ABVH01000020.0.cluster1	1	0	23081	lanthipeptide	Yes	No	Yes	Yes	FALSE	1	NZ_ABVH01000020.0.cluster1.1_17*NZ_ABVH01000020.0.cluster1.1_21*	allorf_05576_05641*allorf_13166_13357*allorf_17689_17868*allorf_20333_20479*
NZ_ABYX02000001.0.cluster12	4	51761	74558	lassopeptide	Yes	No	Yes	Yes	TRUE	1	NZ_ABYX02000001.0.cluster12.4_7*NZ_ABYX02000001.0.cluster12.4_11*	SSIG_RS36895*
NZ_ABYX02000001.0.cluster13	1	13174	36489	lanthipeptide	Yes	No	Yes	Yes	TRUE	0	NZ_ABYX02000001.0.cluster13.1_10*NZ_ABYX02000001.0.cluster13.1_11*	SSIG_RS13415*SSIG_RS13410*
NZ_ABYX02000001.0.cluster15	1	0	22475	lanthipeptide	Yes	No	Yes	Yes	TRUE	1	NZ_ABYX02000001.0.cluster15.1_13*NZ_ABYX02000001.0.cluster15.1_20*	SSIG_RS0234035*
NZ_ACII02000003.0.cluster4	1	0	22631	lanthipeptide	Yes	No	Yes	Yes	FALSE	1	NZ_ACII02000003.0.cluster4.1_11*	allorf_05990_06118*allorf_20987_21172*
NZ_ACOK01000098.0.cluster2	1	0	21682	lanthipeptide	Yes	No	Yes	Yes	FALSE	4	NZ_ACOK01000098.0.cluster2.1_1*NZ_ACOK01000098.0.cluster2.1_5*NZ_ACOK01000098.0.cluster2.1_6*NZ_ACOK01000098.0.cluster2.1_7*NZ_ACOK01000098.0.cluster2.1_8*NZ_ACOK01000098.0.cluster2.1_28*NZ_ACOK01000098.0.cluster2.1_9*NZ_ACOK01000098.0.cluster2.1_10*NZ_ACOK01000098.0.cluster2.1_11*NZ_ACOK01000098.0.cluster2.1_2*NZ_ACOK01000098.0.cluster2.1_12*NZ_ACOK01000098.0.cluster2.1_3*NZ_ACOK01000098.0.clust…	RUMFLAFD1_RS0111140*RUMFLAFD1_RS0111145*RUMFLAFD1_RS0111150*RUMFLAFD1_RS0111155*RUMFLAFD1_RS0111160*RUMFLAFD1_RS0111165*RUMFLAFD1_RS0111170*RUMFLAFD1_RS0111185*RUMFLAFD1_RS0111195*allorf_15754_15906*allorf_14471_14638*
NZ_ACSH02000004.0.cluster2	1	715	23316	lanthipeptide	Yes	No	Yes	Yes	FALSE	0	NZ_ACSH02000004.0.cluster2.1_12*NZ_ACSH02000004.0.cluster2.1_14*	HMPREF0299_RS03935*HMPREF0299_RS03955*HMPREF0299_RS03960*allorf_00723_00806*allorf_02996_03142*allorf_05934_06017*allorf_10380_10577*allorf_10432_10599*allorf_22182_22337*
NZ_ADAN01000094.0.cluster1	1	166	22872	lanthipeptide	Yes	No	Yes	Yes	FALSE	0	NZ_ADAN01000094.0.cluster1.1_7*	GV51_RS06310*allorf_09456_09602*allorf_09515_09622*allorf_19739_19861*allorf_00702_00923*allorf_00927_01148*allorf_01037_01201*allorf_21459_21533*
NZ_ADBR01000052.0.cluster1	1	0	16577	lanthipeptide	Yes	No	Yes	Yes	FALSE	0	NZ_ADBR01000052.0.cluster1.1_5*NZ_ADBR01000052.0.cluster1.1_6*	HMPREF0578_RS11735*allorf_03114_03281*allorf_08952_09173*
NZ_ADGX01000049.0.cluster22	1	12751	37656	lanthipeptide	Yes	No	Yes	Yes	TRUE	0	NZ_ADGX01000049.0.cluster22.1_8*	FREUN1FDRAFT_RS16505*
NZ_ADKM02000123.0.cluster1	1	0	18559	lassopeptide	Yes	No	Yes	Yes	TRUE	0	NZ_ADKM02000123.0.cluster1.1_14*	allorf_08612_08740*
NZ_ADVG01000001.0.cluster13	1	0	30045	lanthipeptide	Yes	No	Yes	Yes	FALSE	2	NZ_ADVG01000001.0.cluster13.1_16*NZ_ADVG01000001.0.cluster13.1_29*	allorf_23998_24204*allorf_16092_16253*allorf_24033_24140*allorf_25742_25834*
NZ_ADXA01000065.0.cluster7	1	0	18605	lanthipeptide	Yes	No	Yes	Yes	TRUE	0	NZ_ADXA01000065.0.cluster7.1_11*	STREPG_RS0121035*
NZ_AEAT01000073.0.cluster2	1	0	17510	lanthipeptide	Yes	No	Yes	Yes	FALSE	1	NZ_AEAT01000073.0.cluster2.1_16*	HMPREF9264_RS05230*
NZ_AECM01000026.0.cluster1	3	5747	28300	lanthipeptide	Yes	No	Yes	Yes	TRUE	1	NZ_AECM01000026.0.cluster1.3_16*NZ_AECM01000026.0.cluster1.3_14*	allorf_18370_18510*
NZ_AEDP01000004.0.cluster4	1	0	23216	lanthipeptide	Yes	No	Yes	Yes	TRUE	0	NZ_AEDP01000004.0.cluster4.1_13*	HMPREF9289_RS00110*
NZ_AEGV01000035.0.cluster1	1	0	16159	lanthipeptide	Yes	No	Yes	Yes	FALSE	0	NZ_AEGV01000035.0.cluster1.1_10*NZ_AEGV01000035.0.cluster1.1_11*	HMPREF9278_RS10975*allorf_07405_07626*allorf_13298_13465*
NZ_AEHM01000061.0.cluster2	3	266	21613	sactipeptide	Yes	No	Yes	Yes	TRUE	0	NZ_AEHM01000061.0.cluster2.3_9*	BGT_RS0118865*
NZ_AEHN01000027.0.cluster1	1	0	11199	lanthipeptide	Yes	No	Yes	Yes	FALSE	1	NZ_AEHN01000027.0.cluster1.1_11*NZ_AEHN01000027.0.cluster1.1_2*	HMPREF9214_RS06490*HMPREF9214_RS06900*
NZ_AEJC01000118.0.cluster6	1	0	15298	lassopeptide	Yes	No	Yes	Yes	TRUE	1	NZ_AEJC01000118.0.cluster6.1_2*NZ_AEJC01000118.0.cluster6.1_8*	STRIP9103_RS49610*
NZ_AEJC01000620.0.cluster46	1	0	20127	lanthipeptide	Yes	No	Yes	Yes	TRUE	1	NZ_AEJC01000620.0.cluster46.1_8*NZ_AEJC01000620.0.cluster46.1_4*	STRIP9103_RS39870*
NZ_AEKH01000010.0.cluster1	1	0	22709	lanthipeptide	Yes	No	Yes	Yes	TRUE	1	NZ_AEKH01000010.0.cluster1.1_11*NZ_AEKH01000010.0.cluster1.1_18*	HMPREF9216_RS02135*
NZ_AEWF01000005.0.cluster6	1	0	22543	lassopeptide	Yes	No	Yes	Yes	TRUE	0	NZ_AEWF01000005.0.cluster6.1_12*NZ_AEWF01000005.0.cluster6.1_13*	allorf_12637_12780*allorf_12847_13002*
NZ_AEXK01000028.0.cluster1	1	0	11269	lanthipeptide	Yes	No	Yes	Yes	FALSE	1	NZ_AEXK01000028.0.cluster1.1_11*NZ_AEXK01000028.0.cluster1.1_2*	HMPREF0523_RS06625*HMPREF0523_RS05665*
NZ_AFSG01000020.0.cluster2	3	264	21611	sactipeptide	Yes	No	Yes	Yes	TRUE	0	NZ_AFSG01000020.0.cluster2.3_9*	GYQ_RS0119045*
NZ_AFWY03000006.0.cluster13	1	0	25914	lassopeptide	Yes	No	Yes	Yes	TRUE	1	NZ_AFWY03000006.0.cluster13.1_17*NZ_AFWY03000006.0.cluster13.1_18*	allorf_14507_14695*
NZ_AFXE01000022.0.cluster3	1	0	20707	lassopeptide	Yes	No	Yes	Yes	TRUE	0	NZ_AFXE01000022.0.cluster3.1_13*	allorf_09760_09894*
NZ_AFXE01000029.0.cluster2	1	0	12576	lassopeptide	Yes	No	Yes	Yes	TRUE	0	NZ_AFXE01000029.0.cluster2.1_5*	SYA_RS28690*
NZ_AFXE01000155.0.cluster1	3	11586	28384	lanthipeptide	Yes	No	Yes	Yes	FALSE	0	NZ_AFXE01000155.0.cluster1.3_9*	SYA_RS27545*allorf_17375_17611*allorf_19289_19477*allorf_21302_21442*allorf_26257_26448*
NZ_AGBF01000004.0.cluster28	1	0	26454	lanthipeptide	Yes	No	Yes	Yes	TRUE	1	NZ_AGBF01000004.0.cluster28.1_17*NZ_AGBF01000004.0.cluster28.1_18*NZ_AGBF01000004.0.cluster28.1_19*	SZN_RS38070*SZN_RS02590*
NZ_AGBF01000034.0.cluster23	1	11531	34075	lanthipeptide	Yes	No	Yes	Yes	TRUE	0	NZ_AGBF01000034.0.cluster23.1_11*	SZN_RS39725*
NZ_AGBV01000004.0.cluster5	1	0	22937	lanthipeptide	Yes	No	Yes	Yes	FALSE	0	NZ_AGBV01000004.0.cluster5.1_4*NZ_AGBV01000004.0.cluster5.1_10*	SSALIVM18_RS08860*SSALIVM18_RS08885*allorf_00250_00366*
NZ_AGBV01000006.0.cluster2	1	239	37417	lanthipeptide	Yes	No	Yes	Yes	FALSE	0	NZ_AGBV01000006.0.cluster2.1_20*NZ_AGBV01000006.0.cluster2.1_7*	SSALIVM18_RS10255*SSALIVM18_RS10305*allorf_36953_37042*
NZ_AGFX01000048.0.cluster1	1	0	24046	lassopeptide	Yes	No	Yes	Yes	TRUE	0	NZ_AGFX01000048.0.cluster1.1_12*	allorf_11927_12058*
NZ_AGNH01000358.0.cluster23	1	0	16492	lanthipeptide	Yes	No	Yes	Yes	TRUE	0	NZ_AGNH01000358.0.cluster23.1_11*	TOR3209_RS0122360*
NZ_AHBF01000028.0.cluster39	1	0	26446	lanthipeptide	Yes	No	Yes	Yes	TRUE	1	NZ_AHBF01000028.0.cluster39.1_17*NZ_AHBF01000028.0.cluster39.1_1*	ON12_RS50385*
NZ_AHBF01000047.0.cluster31	3	18320	40933	lanthipeptide	Yes	No	Yes	Yes	TRUE	0	NZ_AHBF01000047.0.cluster31.3_9*	ON12_RS21465*
NZ_AHJB01000089.0.cluster8	1	0	15373	lassopeptide	Yes	No	Yes	Yes	TRUE	0	NZ_AHJB01000089.0.cluster8.1_8*	allorf_09008_09151*
NZ_AHKH01000064.0.cluster8	1	0	23881	lassopeptide	Yes	No	Yes	Yes	TRUE	0	NZ_AHKH01000064.0.cluster8.1_9*	allorf_11953_12081*
NZ_AHRI01000068.0.cluster5	1	0	8328	lanthipeptide	Yes	No	Yes	Yes	TRUE	0	NZ_AHRI01000068.0.cluster5.1_1*	SMU109_RS00830*
NZ_AHRX01000011.0.cluster2	1	0	17156	lanthipeptide	Yes	No	Yes	Yes	TRUE	0	NZ_AHRX01000011.0.cluster2.1_6*NZ_AHRX01000011.0.cluster2.1_7*	SMU54_RS06915*SMU54_RS06910*
NZ_AHSA01000012.0.cluster1	1	0	13223	lanthipeptide	Yes	No	Yes	Yes	TRUE	0	NZ_AHSA01000012.0.cluster1.1_15*	SMU58_RS09800*
NZ_AHSA01000039.0.cluster4	1	2636	19792	lanthipeptide	Yes	No	Yes	Yes	TRUE	0	NZ_AHSA01000039.0.cluster4.1_10*NZ_AHSA01000039.0.cluster4.1_11*	SMU58_RS02310*SMU58_RS02305*
NZ_AHSF01000002.0.cluster1	1	0	21589	lanthipeptide	Yes	No	Yes	Yes	FALSE	0	NZ_AHSF01000002.0.cluster1.1_12*	SMU66_RS09570*allorf_16480_16659*allorf_21366_21464*
NZ_AHSP01000030.0.cluster5	1	0	13223	lanthipeptide	Yes	No	Yes	Yes	TRUE	0	NZ_AHSP01000030.0.cluster5.1_1*	SMU80_RS10530*
NZ_AHSQ01000013.0.cluster2	1	0	14577	lanthipeptide	Yes	No	Yes	Yes	TRUE	0	NZ_AHSQ01000013.0.cluster2.1_1*	SMU81_RS05950*
NZ_AHSS01000028.0.cluster4	1	0	13224	lanthipeptide	Yes	No	Yes	Yes	TRUE	0	NZ_AHSS01000028.0.cluster4.1_1*	SMU83_RS09965*
NZ_AHSS01000043.0.cluster5	1	2636	19792	lanthipeptide	Yes	No	Yes	Yes	TRUE	0	NZ_AHSS01000043.0.cluster5.1_10*NZ_AHSS01000043.0.cluster5.1_11*	SMU83_RS02610*SMU83_RS02605*
NZ_AHSU01000018.0.cluster1	1	0	13223	lanthipeptide	Yes	No	Yes	Yes	TRUE	0	NZ_AHSU01000018.0.cluster1.1_14*	SMU86_RS10415*
NZ_AHSU01000061.0.cluster7	1	0	14577	lanthipeptide	Yes	No	Yes	Yes	TRUE	0	NZ_AHSU01000061.0.cluster7.1_1*	SMU86_RS01980*
NZ_AHTA01000025.0.cluster4	1	631	15208	lanthipeptide	Yes	No	Yes	Yes	TRUE	0	NZ_AHTA01000025.0.cluster4.1_15*	SMU94_RS09705*
NZ_AHTD01000046.0.cluster5	1	0	14577	lanthipeptide	Yes	No	Yes	Yes	TRUE	0	NZ_AHTD01000046.0.cluster5.1_1*	SMU98_RS01460*
NZ_AHTD01000064.0.cluster7	1	0	16919	lanthipeptide	Yes	No	Yes	Yes	TRUE	1	NZ_AHTD01000064.0.cluster7.1_2*NZ_AHTD01000064.0.cluster7.1_13*	SMU98_RS10100*
NZ_AIKT01000007.0.cluster1	1	0	25559	lanthipeptide	Yes	No	Yes	Yes	TRUE	0	NZ_AIKT01000007.0.cluster1.1_15*NZ_AIKT01000007.0.cluster1.1_16*	CN30_RS14895*CN30_RS0102960*
NZ_AIKV01000003.0.cluster3	1	0	25565	lanthipeptide	Yes	No	Yes	Yes	FALSE	0	NZ_AIKV01000003.0.cluster3.1_17*NZ_AIKV01000003.0.cluster3.1_18*	CN71_RS0102885*CN71_RS14940*CN71_RS0102895*
NZ_AIPP01000129.0.cluster12	1	0	24366	lanthipeptide	Yes	No	Yes	Yes	TRUE	2	NZ_AIPP01000129.0.cluster12.1_19*NZ_AIPP01000129.0.cluster12.1_10*NZ_AIPP01000129.0.cluster12.1_12*	QWG_RS26915*
NZ_AIPP01000133.0.cluster14	1	0	27010	lanthipeptide	Yes	No	Yes	Yes	TRUE	0	NZ_AIPP01000133.0.cluster14.1_13*	QWG_RS0112305*
NZ_AIPP01000136.0.cluster15	1	0	24068	lassopeptide	Yes	No	Yes	Yes	TRUE	0	NZ_AIPP01000136.0.cluster15.1_15*	allorf_11961_12089*
NZ_AIPP01000139.0.cluster21	1	0	24549	lanthipeptide	Yes	No	Yes	Yes	TRUE	1	NZ_AIPP01000139.0.cluster21.1_1*NZ_AIPP01000139.0.cluster21.1_9*	allorf_09713_09925*
NZ_AJHL01000018.0.cluster9	1	244	26470	lanthipeptide	Yes	No	Yes	Yes	TRUE	0	NZ_AJHL01000018.0.cluster9.1_16*	RFWG1A3_RS16335*
NZ_AJHL01000019.0.cluster11	3	10263	31610	sactipeptide	Yes	No	Yes	Yes	TRUE	0	NZ_AJHL01000019.0.cluster11.3_8*	RFWG1A3_RS18160*
NZ_AJJM01000020.0.cluster9	1	0	22604	lanthipeptide	Yes	No	Yes	Yes	TRUE	0	NZ_AJJM01000020.0.cluster9.1_9*	allorf_12693_12827*
NZ_AJJM01000054.0.cluster16	1	0	24616	thiopeptide*LAP	Yes	No	Yes	Yes	TRUE	0	NZ_AJJM01000054.0.cluster16.1_15*	O3Q_RS0112885*
NZ_AJJM01000082.0.cluster19	1	267	20965	lanthipeptide	Yes	No	Yes	Yes	TRUE	1	NZ_AJJM01000082.0.cluster19.1_21*NZ_AJJM01000082.0.cluster19.1_11*	O3Q_RS25330*
NZ_AJJM01000142.0.cluster22	1	0	11486	lanthipeptide	Yes	No	Yes	Yes	TRUE	0	NZ_AJJM01000142.0.cluster22.1_4*	allorf_03831_03995*
NZ_AJJQ01000036.0.cluster1	2	0	22354	lassopeptide	Yes	No	Yes	Yes	TRUE	4	NZ_AJJQ01000036.0.cluster1.2_9*NZ_AJJQ01000036.0.cluster1.2_10*NZ_AJJQ01000036.0.cluster1.2_11*NZ_AJJQ01000036.0.cluster1.2_12*NZ_AJJQ01000036.0.cluster1.2_13*	allorf_08851_08976*
NZ_AJJQ01000036.0.cluster1	3	13950	40944	lanthipeptide	Yes	No	Yes	Yes	FALSE	0	NZ_AJJQ01000036.0.cluster1.3_15*NZ_AJJQ01000036.0.cluster1.3_12*	HMPREF1324_RS07910*HMPREF1324_RS07920*allorf_19608_19793*allorf_23026_23241*allorf_33311_33415*allorf_19640_19708*allorf_19804_19917*allorf_23126_23311*allorf_23440_23511*
NZ_AJLJ01000112.0.cluster3	1	0	23306	lanthipeptide	Yes	No	Yes	Yes	TRUE	0	NZ_AJLJ01000112.0.cluster3.1_8*	UYG_RS0109505*
NZ_AJLK01000109.0.cluster9	1	0	24689	lassopeptide	Yes	No	Yes	Yes	TRUE	0	NZ_AJLK01000109.0.cluster9.1_14*NZ_AJLK01000109.0.cluster9.1_15*	allorf_11565_11717*allorf_11825_11983*
NZ_AJLM01000163.0.cluster18	1	0	14849	lanthipeptide	Yes	No	Yes	Yes	TRUE	2	NZ_AJLM01000163.0.cluster18.1_7*NZ_AJLM01000163.0.cluster18.1_10*NZ_AJLM01000163.0.cluster18.1_11*	allorf_07930_08073*
NZ_AJLO02000018.0.cluster3	1	0	22898	lanthipeptide	Yes	No	Yes	Yes	FALSE	0	NZ_AJLO02000018.0.cluster3.1_11*	W7K_RS09000*allorf_02831_03052*allorf_16829_17017*
NZ_AJPW01000002.0.cluster1	1	0	7733	lassopeptide	Yes	No	Yes	Yes	TRUE	1	NZ_AJPW01000002.0.cluster1.1_9*NZ_AJPW01000002.0.cluster1.1_12*	allorf_7191_7340*
NZ_AJST01000001.0.cluster13	1	794	23983	lanthipeptide	Yes	No	Yes	Yes	TRUE	0	NZ_AJST01000001.0.cluster13.1_10*	MY7_RS17200*
NZ_AJTL01000105.0.cluster4	1	0	15747	lassopeptide	Yes	No	Yes	Yes	TRUE	0	NZ_AJTL01000105.0.cluster4.1_4*NZ_AJTL01000105.0.cluster4.1_5*	allorf_03046_03231*allorf_02896_03036*
NZ_AJTQ01000063.0.cluster5	1	0	24571	lanthipeptide	Yes	No	Yes	Yes	TRUE	1	NZ_AJTQ01000063.0.cluster5.1_12*NZ_AJTQ01000063.0.cluster5.1_23*	UWG_RS32695*
NZ_AJTZ01000003.0.cluster3	1	2618	29654	lanthipeptide	Yes	No	Yes	Yes	TRUE	0	NZ_AJTZ01000003.0.cluster3.1_9*NZ_AJTZ01000003.0.cluster3.1_10*	SRA_RS01300*SRA_RS01305*
NZ_AJVL01000086.0.cluster5	1	0	22360	lassopeptide	Yes	No	Yes	Yes	TRUE	0	NZ_AJVL01000086.0.cluster5.1_12*	allorf_09792_09935*
NZ_AJXV01000032.0.cluster2	1	0	22435	lassopeptide	Yes	No	Yes	Yes	TRUE	1	NZ_AJXV01000032.0.cluster2.1_9*NZ_AJXV01000032.0.cluster2.1_12*	allorf_09777_09950*
NZ_AKIX01000128.0.cluster15	2	10000	36479	lanthipeptide	Yes	No	Yes	Yes	TRUE	0	NZ_AKIX01000128.0.cluster15.2_9*	allorf_019740_019916*
NZ_AKJI01000049.0.cluster4	1	0	23078	lanthipeptide	Yes	No	Yes	Yes	FALSE	0	NZ_AKJI01000049.0.cluster4.1_8*	allorf_22207_22365*allorf_13137_13292*
NZ_AKKE01000021.0.cluster2	3	11049	31620	lassopeptide	Yes	No	Yes	Yes	TRUE	0	NZ_AKKE01000021.0.cluster2.3_11*	allorf_23501_23650*
NZ_AKKF01000033.0.cluster3	1	0	16459	lassopeptide	Yes	No	Yes	Yes	TRUE	0	NZ_AKKF01000033.0.cluster3.1_6*NZ_AKKF01000033.0.cluster3.1_7*	allorf_03848_04063*allorf_03693_03824*
NZ_AKXJ01000011.0.cluster11	3	35420	59764	lanthipeptide	Yes	No	Yes	Yes	TRUE	2	NZ_AKXJ01000011.0.cluster11.3_21*NZ_AKXJ01000011.0.cluster11.3_4*NZ_AKXJ01000011.0.cluster11.3_8*NZ_AKXJ01000011.0.cluster11.3_9*	A587_RS0117135*allorf_58175_58348*
NZ_ALAP01000021.0.cluster5	1	286	25564	lanthipeptide	Yes	No	Yes	Yes	TRUE	0	NZ_ALAP01000021.0.cluster5.1_8*	A949_RS0106850*
NZ_ALAP01000092.0.cluster21	1	19587	42344	lanthipeptide	Yes	No	Yes	Yes	TRUE	0	NZ_ALAP01000092.0.cluster21.1_13*	A949_RS37355*
NZ_ALAY01000014.0.cluster6	1	0	22991	lanthipeptide	Yes	No	Yes	Yes	TRUE	0	NZ_ALAY01000014.0.cluster6.1_11*NZ_ALAY01000014.0.cluster6.1_12*	AMCSP03_RS11980*AMCSP03_RS11985*
NZ_ALBJ01000004.0.cluster4	1	0	24217	lassopeptide	Yes	No	Yes	Yes	TRUE	0	NZ_ALBJ01000004.0.cluster4.1_22*	allorf_14334_14462*
NZ_ALBJ01000008.0.cluster5	1	0	22991	lanthipeptide	Yes	No	Yes	Yes	TRUE	1	NZ_ALBJ01000008.0.cluster5.1_1*NZ_ALBJ01000008.0.cluster5.1_11*NZ_ALBJ01000008.0.cluster5.1_12*	AMCSP07_RS12165*AMCSP07_RS12170*
NZ_ALCO01000013.0.cluster5	1	0	22991	lanthipeptide	Yes	No	Yes	Yes	TRUE	0	NZ_ALCO01000013.0.cluster5.1_12*NZ_ALCO01000013.0.cluster5.1_13*	CN54_RS0103285*CN54_RS12965*
NZ_ALCT01000004.0.cluster3	1	0	22991	lanthipeptide	Yes	No	Yes	Yes	TRUE	0	NZ_ALCT01000004.0.cluster3.1_11*NZ_ALCT01000004.0.cluster3.1_12*	CN38_RS11740*CN38_RS11745*
NZ_ALCV01000008.0.cluster4	1	0	22991	lanthipeptide	Yes	No	Yes	Yes	FALSE	0	NZ_ALCV01000008.0.cluster4.1_12*NZ_ALCV01000008.0.cluster4.1_13*	CN39_RS12695*CN39_RS12700*allorf_20893_21081*
NZ_ALIF01000007.0.cluster2	1	239	20730	lanthipeptide	Yes	No	Yes	Yes	TRUE	0	NZ_ALIF01000007.0.cluster2.1_7*	RSSL_RS11305*
NZ_ALIM01000051.0.cluster9	1	0	26070	lanthipeptide	Yes	No	Yes	Yes	TRUE	0	NZ_ALIM01000051.0.cluster9.1_13*NZ_ALIM01000051.0.cluster9.1_16*NZ_ALIM01000051.0.cluster9.1_18*	A360_RS0126045*A360_RS0126060*A360_RS0126070*
NZ_ALJM01000050.0.cluster2	1	0	13679	lanthipeptide	Yes	No	Yes	Yes	FALSE	0	NZ_ALJM01000050.0.cluster2.1_6*NZ_ALJM01000050.0.cluster2.1_7*	HMPREF1142_RS10500*allorf_08738_08875*allorf_08917_08985*
NZ_ALJV01000177.0.cluster19	1	0	13748	lanthipeptide	Yes	No	Yes	Yes	TRUE	1	NZ_ALJV01000177.0.cluster19.1_17*NZ_ALJV01000177.0.cluster19.1_4*	B439_RS29930*
NZ_ALJV01000223.0.cluster21	1	13763	40211	lanthipeptide	Yes	No	Yes	Yes	TRUE	1	NZ_ALJV01000223.0.cluster21.1_16*NZ_ALJV01000223.0.cluster21.1_19*NZ_ALJV01000223.0.cluster21.1_20*	allorf_32712_32885*allorf_34407_34625*
NZ_ALKF01000185.0.cluster14	1	0	26565	lanthipeptide	Yes	No	Yes	Yes	TRUE	0	NZ_ALKF01000185.0.cluster14.1_7*	allorf_07202_07438*
NZ_ALKW01000013.0.cluster1	1	0	19073	lanthipeptide	Yes	No	Yes	Yes	TRUE	0	NZ_ALKW01000013.0.cluster1.1_12*NZ_ALKW01000013.0.cluster1.1_13*NZ_ALKW01000013.0.cluster1.1_14*	SST08_RS1000000112535*SST08_RS0101945*SST08_RS0101950*
NZ_ALKX01000004.0.cluster1	1	1064	23845	lanthipeptide	Yes	No	Yes	Yes	TRUE	0	NZ_ALKX01000004.0.cluster1.1_10*NZ_ALKX01000004.0.cluster1.1_11*NZ_ALKX01000004.0.cluster1.1_12*	SST09_RS0100455*SST09_RS0100460*SST09_RS11245*
NZ_ALLB01000039.0.cluster1	1	0	16475	lanthipeptide	Yes	No	Yes	Yes	TRUE	1	NZ_ALLB01000039.0.cluster1.1_1*NZ_ALLB01000039.0.cluster1.1_15*NZ_ALLB01000039.0.cluster1.1_10*	SST13_RS0107535*allorf_06403_06510*
NZ_ALLH01000048.0.cluster1	1	0	22946	lanthipeptide	Yes	No	Yes	Yes	TRUE	1	NZ_ALLH01000048.0.cluster1.1_18*NZ_ALLH01000048.0.cluster1.1_5*NZ_ALLH01000048.0.cluster1.1_6*NZ_ALLH01000048.0.cluster1.1_7*NZ_ALLH01000048.0.cluster1.1_8*	SST19_RS0109925*SST19_RS1000000111935*SST19_RS0109930*SST19_RS0109935*
NZ_ALLJ01000046.0.cluster2	1	0	22781	lanthipeptide	Yes	No	Yes	Yes	TRUE	0	NZ_ALLJ01000046.0.cluster2.1_13*NZ_ALLJ01000046.0.cluster2.1_14*NZ_ALLJ01000046.0.cluster2.1_15*	SST21_RS1000000111855*SST21_RS0107340*SST21_RS0107345*
NZ_ALLK01000034.0.cluster1	1	0	21937	lanthipeptide	Yes	No	Yes	Yes	TRUE	1	NZ_ALLK01000034.0.cluster1.1_19*NZ_ALLK01000034.0.cluster1.1_20*NZ_ALLK01000034.0.cluster1.1_21*NZ_ALLK01000034.0.cluster1.1_9*	SST22_RS0106780*SST22_RS1000000111410*SST22_RS0106785*
NZ_ALLR01000107.0.cluster2	1	0	11144	lanthipeptide	Yes	No	Yes	Yes	TRUE	0	NZ_ALLR01000107.0.cluster2.1_8*NZ_ALLR01000107.0.cluster2.1_9*	SST29_RS0109570*SST29_RS0109575*
NZ_ALMA01000040.0.cluster1	1	1065	18629	lanthipeptide	Yes	No	Yes	Yes	TRUE	0	NZ_ALMA01000040.0.cluster1.1_9*NZ_ALMA01000040.0.cluster1.1_10*NZ_ALMA01000040.0.cluster1.1_11*	SST38_RS0109375*SST38_RS0109380*SST38_RS1000000112435*
NZ_ALMB01000012.0.cluster1	1	0	22973	lanthipeptide	Yes	No	Yes	Yes	FALSE	0	NZ_ALMB01000012.0.cluster1.1_14*NZ_ALMB01000012.0.cluster1.1_15*	SST39_RS0102160*SST39_RS0102190*SST39_RS0102195*
NZ_ALMD01000035.0.cluster3	1	0	22550	lanthipeptide	Yes	No	Yes	Yes	FALSE	1	NZ_ALMD01000035.0.cluster3.1_12*	allorf_09779_09898*
NZ_ALME01000046.0.cluster1	1	0	19922	lanthipeptide	Yes	No	Yes	Yes	TRUE	0	NZ_ALME01000046.0.cluster1.1_2*NZ_ALME01000046.0.cluster1.1_3*	SST42_RS0109150*SST42_RS0109155*
NZ_ALMJ01000010.0.cluster1	1	349	26361	lanthipeptide	Yes	No	Yes	Yes	FALSE	2	NZ_ALMJ01000010.0.cluster1.1_19*NZ_ALMJ01000010.0.cluster1.1_20*	SST47_RS1000000111155*
NZ_ALML01000011.0.cluster1	1	1065	18629	lanthipeptide	Yes	No	Yes	Yes	TRUE	0	NZ_ALML01000011.0.cluster1.1_9*NZ_ALML01000011.0.cluster1.1_10*NZ_ALML01000011.0.cluster1.1_11*	SST49_RS0101925*SST49_RS0101930*SST49_RS1000000112235*
NZ_ALMM01000049.0.cluster3	1	0	22781	lanthipeptide	Yes	No	Yes	Yes	TRUE	0	NZ_ALMM01000049.0.cluster3.1_13*NZ_ALMM01000049.0.cluster3.1_14*NZ_ALMM01000049.0.cluster3.1_15*	SST50_RS1000000112810*SST50_RS0109210*SST50_RS0109215*
NZ_ALMN01000028.0.cluster1	1	257	22762	lanthipeptide	Yes	No	Yes	Yes	FALSE	0	NZ_ALMN01000028.0.cluster1.1_14*	SST51_RS1000000112590*SST51_RS01000000111990*allorf_03459_03566*allorf_19281_19436*allorf_03295_03450*
NZ_ALMN01000040.0.cluster2	1	0	24769	lanthipeptide	Yes	No	Yes	Yes	TRUE	0	NZ_ALMN01000040.0.cluster2.1_16*	SST51_RS1000000112635*
NZ_ALMP01000040.0.cluster1	1	1064	23845	lanthipeptide	Yes	No	Yes	Yes	FALSE	0	NZ_ALMP01000040.0.cluster1.1_9*NZ_ALMP01000040.0.cluster1.1_10*NZ_ALMP01000040.0.cluster1.1_11*	SST53_RS0106590*SST53_RS0106595*SST53_RS1000000111730*allorf_23541_23642*
NZ_ALMQ01000002.0.cluster1	1	0	26035	lanthipeptide	Yes	No	Yes	Yes	FALSE	1	NZ_ALMQ01000002.0.cluster1.1_1*	SST54_RS1000000110705*
NZ_ALMR01000038.0.cluster1	1	0	17564	lanthipeptide	Yes	No	Yes	Yes	TRUE	0	NZ_ALMR01000038.0.cluster1.1_6*NZ_ALMR01000038.0.cluster1.1_7*NZ_ALMR01000038.0.cluster1.1_8*	SST55_RS1000000112315*SST55_RS0108760*SST55_RS0108765*
NZ_ALMS01000004.0.cluster1	1	0	22781	lanthipeptide	Yes	No	Yes	Yes	TRUE	0	NZ_ALMS01000004.0.cluster1.1_12*NZ_ALMS01000004.0.cluster1.1_13*NZ_ALMS01000004.0.cluster1.1_14*	SST56_RS1000000113010*SST56_RS0101190*SST56_RS0101195*
NZ_ALMX01000050.0.cluster2	1	0	22781	lanthipeptide	Yes	No	Yes	Yes	FALSE	0	NZ_ALMX01000050.0.cluster2.1_12*NZ_ALMX01000050.0.cluster2.1_13*NZ_ALMX01000050.0.cluster2.1_14*	SST61_RS1000000112540*SST61_RS0105235*SST61_RS0105240*allorf_00206_00307*
NZ_ALMY01000081.0.cluster2	1	0	20445	lanthipeptide	Yes	No	Yes	Yes	FALSE	1	NZ_ALMY01000081.0.cluster2.1_17*NZ_ALMY01000081.0.cluster2.1_5*NZ_ALMY01000081.0.cluster2.1_6*NZ_ALMY01000081.0.cluster2.1_7*NZ_ALMY01000081.0.cluster2.1_8*	SST62_RS0110395*SST62_RS1000000112450*SST62_RS0110400*SST62_RS0110405*SST62_RS1000000112465*
NZ_ALMZ01000114.0.cluster3	1	349	26360	lanthipeptide	Yes	No	Yes	Yes	TRUE	2	NZ_ALMZ01000114.0.cluster3.1_21*NZ_ALMZ01000114.0.cluster3.1_23*NZ_ALMZ01000114.0.cluster3.1_13*	SST63_RS1000000113990*
NZ_ALNA01000010.0.cluster1	1	0	17564	lanthipeptide	Yes	No	Yes	Yes	TRUE	0	NZ_ALNA01000010.0.cluster1.1_6*NZ_ALNA01000010.0.cluster1.1_7*NZ_ALNA01000010.0.cluster1.1_8*	SST64_RS1000000111905*SST64_RS0102170*SST64_RS0102175*
NZ_ALNF01000037.0.cluster1	1	0	19154	lanthipeptide	Yes	No	Yes	Yes	TRUE	0	NZ_ALNF01000037.0.cluster1.1_8*	SST69_RS1000000112600*
NZ_ALNH01000001.0.cluster1	1	0	22781	lanthipeptide	Yes	No	Yes	Yes	TRUE	0	NZ_ALNH01000001.0.cluster1.1_12*NZ_ALNH01000001.0.cluster1.1_13*NZ_ALNH01000001.0.cluster1.1_14*	SST71_RS1000000112015*SST71_RS0100350*SST71_RS0100355*
NZ_ALSF01000045.0.cluster2	1	0	15168	lanthipeptide	Yes	No	Yes	Yes	TRUE	0	NZ_ALSF01000045.0.cluster2.1_10*NZ_ALSF01000045.0.cluster2.1_11*	SAG0164_RS16365*SAG0164_RS25225*
NZ_ALVZ01000124.0.cluster2	1	0	22752	lassopeptide	Yes	No	Yes	Yes	TRUE	0	NZ_ALVZ01000124.0.cluster2.1_14*	allorf_12800_12976*
NZ_ALYO01000003.0.cluster1	1	0	13190	lanthipeptide	Yes	No	Yes	Yes	TRUE	0	NZ_ALYO01000003.0.cluster1.1_13*	B890_RS1000000110735*
NZ_ALYS01000025.0.cluster1	1	2636	19835	lanthipeptide	Yes	No	Yes	Yes	TRUE	0	NZ_ALYS01000025.0.cluster1.1_10*NZ_ALYS01000025.0.cluster1.1_11*	B894_RS0101770*B894_RS0101775*
NZ_ALYS01000043.0.cluster4	1	0	13221	lanthipeptide	Yes	No	Yes	Yes	TRUE	0	NZ_ALYS01000043.0.cluster4.1_1*	B894_RS1000000111155*
NZ_ALZD01000009.0.cluster1	1	615	24849	lanthipeptide	Yes	No	Yes	Yes	TRUE	0	NZ_ALZD01000009.0.cluster1.1_9*NZ_ALZD01000009.0.cluster1.1_10*	B905_RS0101765*B905_RS12450*
NZ_ALZH01000042.0.cluster7	1	905	23692	lanthipeptide	Yes	No	Yes	Yes	TRUE	0	NZ_ALZH01000042.0.cluster7.1_11*NZ_ALZH01000042.0.cluster7.1_12*NZ_ALZH01000042.0.cluster7.1_13*NZ_ALZH01000042.0.cluster7.1_14*	B909_RS0108545*B909_RS0108550*B909_RS0108555*B909_RS1000000112125*
NZ_AMCA01000301.0.cluster13	2	0	11537	sactipeptide	Yes	No	Yes	Yes	TRUE	0	NZ_AMCA01000301.0.cluster13.2_3*	A921_RS17725*
NZ_AMFD01000019.0.cluster1	1	0	22638	lanthipeptide	Yes	No	Yes	Yes	FALSE	2	NZ_AMFD01000019.0.cluster1.1_14*NZ_AMFD01000019.0.cluster1.1_4*NZ_AMFD01000019.0.cluster1.1_8*	C267_RS11930*C267_RS0108565*allorf_19773_19874*
NZ_AMFE01000033.0.cluster1	1	0	18105	lassopeptide	Yes	No	Yes	Yes	FALSE	0	NZ_AMFE01000033.0.cluster1.1_5*	allorf_03289_03411*allorf_03646_03774*
NZ_AMGD01000001.0.cluster1	1	0	16104	lassopeptide	Yes	No	Yes	Yes	TRUE	1	NZ_AMGD01000001.0.cluster1.1_14*NZ_AMGD01000001.0.cluster1.1_15*	allorf_12288_12428*
NZ_AMLP01000127.0.cluster20	1	0	22506	lassopeptide	Yes	No	Yes	Yes	TRUE	0	NZ_AMLP01000127.0.cluster20.1_13*	STVIR_RS47280*
NZ_AMLP01000270.0.cluster32	1	0	21906	lanthipeptide	Yes	No	Yes	Yes	TRUE	0	NZ_AMLP01000270.0.cluster32.1_9*	STVIR_RS40495*
NZ_AMPK01000010.0.cluster12	1	0	28890	lanthipeptide	Yes	No	Yes	Yes	FALSE	0	NZ_AMPK01000010.0.cluster12.1_20*NZ_AMPK01000010.0.cluster12.1_21*NZ_AMPK01000010.0.cluster12.1_24*	WYY_RS19550*WYY_RS05570*allorf_12975_13151*allorf_13188_13364*
NZ_AMPN02000002.0.cluster11	1	18239	40819	lanthipeptide	Yes	No	Yes	Yes	TRUE	0	NZ_AMPN02000002.0.cluster11.1_10*	SM8_RS12785*
NZ_AMPN02000002.0.cluster19	4	187640	210664	lanthipeptide	Yes	No	Yes	Yes	TRUE	0	NZ_AMPN02000002.0.cluster19.4_11*	allorf_209151_209381*
NZ_AMRG01000014.0.cluster3	1	0	22697	lanthipeptide	Yes	No	Yes	Yes	TRUE	0	NZ_AMRG01000014.0.cluster3.1_10*NZ_AMRG01000014.0.cluster3.1_11*	allorf_09520_09675*allorf_09716_09865*
NZ_AMXN01000001.0.cluster2	3	266	21613	sactipeptide	Yes	No	Yes	Yes	TRUE	0	NZ_AMXN01000001.0.cluster2.3_10*	BSI_RS18650*
NZ_AMYX01000026.0.cluster4	1	0	22452	lassopeptide	Yes	No	Yes	Yes	TRUE	1	NZ_AMYX01000026.0.cluster4.1_7*NZ_AMYX01000026.0.cluster4.1_15*	allorf_09787_09933*
NZ_AMYX01000084.0.cluster6	1	0	19564	lassopeptide	Yes	No	Yes	Yes	TRUE	0	NZ_AMYX01000084.0.cluster6.1_11*	allorf_06929_07063*
NZ_AMYX01000090.0.cluster7	1	0	11390	lassopeptide	Yes	No	Yes	Yes	TRUE	0	NZ_AMYX01000090.0.cluster7.1_4*	C242_RS33345*
NZ_AMYX01000091.0.cluster8	2	0	16456	lassopeptide	Yes	No	Yes	Yes	TRUE	1	NZ_AMYX01000091.0.cluster8.2_1*NZ_AMYX01000091.0.cluster8.2_6*	allorf_03894_04031*
NZ_AMYY01000002.0.cluster2	1	0	22384	lassopeptide	Yes	No	Yes	Yes	TRUE	0	NZ_AMYY01000002.0.cluster2.1_14*	allorf_12688_12870*
NZ_ANAC01000010.0.cluster7	1	0	22536	lassopeptide	Yes	No	Yes	Yes	TRUE	0	NZ_ANAC01000010.0.cluster7.1_10*	allorf_09723_09863*
NZ_ANAC01000022.0.cluster16	1	0	35965	thiopeptide	Yes	Yes	Yes	Yes	TRUE	1	NZ_ANAC01000022.0.cluster16.1_17*NZ_ANAC01000022.0.cluster16.1_28*	D451_RS27460*
NZ_ANAC01000034.0.cluster20	1	0	17236	lassopeptide	Yes	No	Yes	Yes	TRUE	0	NZ_ANAC01000034.0.cluster20.1_18*	allorf_12474_12599*
NZ_ANAD01000010.0.cluster1	1	9155	32347	lanthipeptide	Yes	No	Yes	Yes	FALSE	0	NZ_ANAD01000010.0.cluster1.1_9*	D450_RS0101020*allorf_18911_19069*allorf_12992_13219*allorf_13030_13203*allorf_13249_13332*
NZ_ANAD01000097.0.cluster7	1	0	15916	lanthipeptide	Yes	No	Yes	Yes	FALSE	1	NZ_ANAD01000097.0.cluster7.1_1*NZ_ANAD01000097.0.cluster7.1_8*	D450_RS0112630*allorf_09019_09114*allorf_13043_13177*allorf_13016_13228*
NZ_ANAD01000107.0.cluster8	1	0	7342	lanthipeptide	Yes	No	Yes	Yes	TRUE	0	NZ_ANAD01000107.0.cluster8.1_4*	D450_RS0113525*
NZ_ANAD01000138.0.cluster12	1	0	22545	lassopeptide	Yes	No	Yes	Yes	TRUE	0	NZ_ANAD01000138.0.cluster12.1_8*	allorf_09795_09926*
NZ_ANAH02000064.0.cluster14	2	10000	32658	lanthipeptide	Yes	No	Yes	Yes	TRUE	1	NZ_ANAH02000064.0.cluster14.2_13*NZ_ANAH02000064.0.cluster14.2_3*	allorf_22750_22905*
NZ_ANAH02000066.0.cluster9	1	0	23303	lanthipeptide	Yes	No	Yes	Yes	FALSE	0	NZ_ANAH02000066.0.cluster9.1_9*	D187_RS53340*allorf_00023_00190*allorf_13818_14009*
NZ_ANAS01000025.0.cluster10	3	11303	34504	lanthipeptide	Yes	No	Yes	Yes	FALSE	0	NZ_ANAS01000025.0.cluster10.3_12*	C892_RS0120090*allorf_28533_28739*allorf_11477_11704*allorf_20048_20221*allorf_26964_27146*
NZ_ANAS01000031.0.cluster11	1	0	22688	lanthipeptide	Yes	No	Yes	Yes	TRUE	0	NZ_ANAS01000031.0.cluster11.1_8*	C892_RS0122465*
NZ_ANAS01000036.0.cluster14	1	0	23906	lanthipeptide	Yes	No	Yes	Yes	TRUE	1	NZ_ANAS01000036.0.cluster14.1_15*NZ_ANAS01000036.0.cluster14.1_8*	C892_RS0124635*
NZ_ANAW01000010.0.cluster3	1	7010	31128	lanthipeptide	Yes	No	Yes	Yes	TRUE	0	NZ_ANAW01000010.0.cluster3.1_12*	D453_RS0101910*
NZ_ANAW01000082.0.cluster10	1	0	25290	lanthipeptide	Yes	No	Yes	Yes	TRUE	1	NZ_ANAW01000082.0.cluster10.1_13*NZ_ANAW01000082.0.cluster10.1_20*	D453_RS0111325*
NZ_ANAW01000167.0.cluster14	1	0	18231	lassopeptide	Yes	No	Yes	Yes	TRUE	0	NZ_ANAW01000167.0.cluster14.1_16*	allorf_12594_12749*
NZ_ANAX01000026.0.cluster1	1	0	15951	lassopeptide	Yes	No	Yes	Yes	TRUE	1	NZ_ANAX01000026.0.cluster1.1_6*NZ_ANAX01000026.0.cluster1.1_9*	allorf_06014_06151*
NZ_ANAX01000329.0.cluster21	1	0	22482	lanthipeptide	Yes	No	Yes	Yes	TRUE	0	NZ_ANAX01000329.0.cluster21.1_11*	D455_RS33260*
NZ_ANAX01000372.0.cluster25	1	0	11769	lassopeptide	Yes	No	Yes	Yes	TRUE	0	NZ_ANAX01000372.0.cluster25.1_5*	allorf_04782_04910*
NZ_ANAY01000006.0.cluster3	3	11066	36457	lanthipeptide	Yes	No	Yes	Yes	TRUE	1	NZ_ANAY01000006.0.cluster3.3_19*NZ_ANAY01000006.0.cluster3.3_10*	D456_RS25455*
NZ_ANAY01000024.0.cluster13	1	0	33338	LAP*thiopeptide	Yes	Yes	Yes	Yes	TRUE	4	NZ_ANAY01000024.0.cluster13.1_18*NZ_ANAY01000024.0.cluster13.1_19*NZ_ANAY01000024.0.cluster13.1_20*NZ_ANAY01000024.0.cluster13.1_21*NZ_ANAY01000024.0.cluster13.1_4*	D456_RS0116405*
NZ_ANBB01000008.0.cluster2	1	0	23153	lanthipeptide	Yes	No	Yes	Yes	FALSE	1	NZ_ANBB01000008.0.cluster2.1_12*	allorf_00327_00485*allorf_22604_22825*allorf_00082_00255*
NZ_ANBB01000025.0.cluster4	1	0	22513	lassopeptide	Yes	No	Yes	Yes	TRUE	1	NZ_ANBB01000025.0.cluster4.1_19*NZ_ANBB01000025.0.cluster4.1_10*	allorf_09737_09862*
NZ_ANBD01000111.0.cluster7	1	0	22297	lassopeptide	Yes	No	Yes	Yes	TRUE	3	NZ_ANBD01000111.0.cluster7.1_11*NZ_ANBD01000111.0.cluster7.1_16*NZ_ANBD01000111.0.cluster7.1_21*NZ_ANBD01000111.0.cluster7.1_24*	allorf_12332_12445*
NZ_ANBE01000003.0.cluster3	1	0	31323	LAP*thiopeptide	Yes	Yes	Yes	Yes	TRUE	2	NZ_ANBE01000003.0.cluster3.1_10*NZ_ANBE01000003.0.cluster3.1_11*NZ_ANBE01000003.0.cluster3.1_12*	D473_RS26240*
NZ_ANBF01000087.0.cluster6	1	0	22092	lassopeptide	Yes	No	Yes	Yes	TRUE	0	NZ_ANBF01000087.0.cluster6.1_10*	allorf_09629_09811*
NZ_ANBF01000204.0.cluster14	1	0	11100	lassopeptide	Yes	No	Yes	Yes	TRUE	0	NZ_ANBF01000204.0.cluster14.1_11*	allorf_07757_07897*
NZ_ANBG01000167.0.cluster8	1	0	25314	lanthipeptide	Yes	No	Yes	Yes	TRUE	1	NZ_ANBG01000167.0.cluster8.1_13*NZ_ANBG01000167.0.cluster8.1_21*	D475_RS0110110*
NZ_ANBG01000342.0.cluster14	1	0	11178	lanthipeptide	Yes	No	Yes	Yes	TRUE	0	NZ_ANBG01000342.0.cluster14.1_6*	D475_RS0121705*
NZ_ANBG01000392.0.cluster21	1	0	19085	lanthipeptide	Yes	No	Yes	Yes	TRUE	1	NZ_ANBG01000392.0.cluster21.1_15*NZ_ANBG01000392.0.cluster21.1_4*NZ_ANBG01000392.0.cluster21.1_6*	D475_RS37160*D475_RS37165*
NZ_ANBH01000002.0.cluster1	1	0	2917	lanthipeptide	Yes	No	Yes	Yes	TRUE	0	NZ_ANBH01000002.0.cluster1.1_2*	D476_RS0100160*
NZ_ANBH01000277.0.cluster22	1	0	26385	lanthipeptide	Yes	No	Yes	Yes	TRUE	0	NZ_ANBH01000277.0.cluster22.1_11*NZ_ANBH01000277.0.cluster22.1_13*NZ_ANBH01000277.0.cluster22.1_14*NZ_ANBH01000277.0.cluster22.1_15*	D476_RS0125355*D476_RS0125370*D476_RS34515*allorf_16505_16672*
NZ_ANFS01000019.0.cluster4	1	0	22351	lassopeptide	Yes	No	Yes	Yes	TRUE	1	NZ_ANFS01000019.0.cluster4.1_12*NZ_ANFS01000019.0.cluster4.1_20*	D516_RS22475*
NZ_ANFZ01000008.0.cluster3	1	0	22398	lassopeptide	Yes	No	Yes	Yes	TRUE	1	NZ_ANFZ01000008.0.cluster3.1_12*NZ_ANFZ01000008.0.cluster3.1_1*	allorf_12441_12557*
NZ_ANHX01000029.0.cluster8	1	0	21822	lassopeptide	Yes	No	Yes	Yes	TRUE	1	NZ_ANHX01000029.0.cluster8.1_12*NZ_ANHX01000029.0.cluster8.1_13*	allorf_09691_09834*
NZ_ANIP01000021.0.cluster5	2	0	21347	sactipeptide	Yes	No	Yes	Yes	TRUE	0	NZ_ANIP01000021.0.cluster5.2_13*	C379_RS0113215*
NZ_ANPK01000082.0.cluster13	1	0	23096	lanthipeptide	Yes	No	Yes	Yes	FALSE	1	NZ_ANPK01000082.0.cluster13.1_15*	D828_RS0101160*
NZ_ANPM01000002.0.cluster26	1	11615	34906	lanthipeptide	Yes	No	Yes	Yes	FALSE	0	NZ_ANPM01000002.0.cluster26.1_11*	allorf_25081_25176*allorf_29580_29705*allorf_34479_34697*allorf_24990_25151*
NZ_ANQC01000030.0.cluster1	1	0	22987	lanthipeptide	Yes	No	Yes	Yes	TRUE	2	NZ_ANQC01000030.0.cluster1.1_12*NZ_ANQC01000030.0.cluster1.1_4*NZ_ANQC01000030.0.cluster1.1_5*	SAG0136_RS11735*
NZ_AOBZ01000025.0.cluster4	1	0	22787	lanthipeptide	Yes	No	Yes	Yes	TRUE	0	NZ_AOBZ01000025.0.cluster4.1_14*NZ_AOBZ01000025.0.cluster4.1_16*	D818_RS09985*D818_RS07830*
NZ_AODG01000003.0.cluster1	1	421	23472	lanthipeptide	Yes	No	Yes	Yes	FALSE	0	NZ_AODG01000003.0.cluster1.1_18*NZ_AODG01000003.0.cluster1.1_13*NZ_AODG01000003.0.cluster1.1_14*	LMUR_RS00995*LMUR_RS01000*allorf_06594_06695*allorf_07002_07109*allorf_15150_15296*
NZ_AOFM01000009.0.cluster9	1	0	22172	lassopeptide	Yes	No	Yes	Yes	TRUE	2	NZ_AOFM01000009.0.cluster9.1_14*NZ_AOFM01000009.0.cluster9.1_16*NZ_AOFM01000009.0.cluster9.1_27*	allorf_12244_12363*
NZ_AOFM01000014.0.cluster11	1	2504	26918	lanthipeptide	Yes	No	Yes	Yes	TRUE	1	NZ_AOFM01000014.0.cluster11.1_9*NZ_AOFM01000014.0.cluster11.1_10*NZ_AOFM01000014.0.cluster11.1_11*	BSONL12_RS19820*BSONL12_RS24400*
NZ_AOFO01000003.0.cluster6	1	0	28890	lanthipeptide	Yes	No	Yes	Yes	FALSE	0	NZ_AOFO01000003.0.cluster6.1_14*NZ_AOFO01000003.0.cluster6.1_15*NZ_AOFO01000003.0.cluster6.1_11*	H008_RS0106795*allorf_15527_15703*allorf_15740_15916*allorf_21718_21897*allorf_21700_21831*
NZ_AOHO01000038.0.cluster11	1	0	22871	lanthipeptide	Yes	No	Yes	Yes	FALSE	1	NZ_AOHO01000038.0.cluster11.1_13*	H074_RS08275*allorf_00172_00402*allorf_02931_03080*allorf_05699_05809*allorf_00090_00203*
NZ_AOHO01000048.0.cluster15	1	0	22550	lanthipeptide	Yes	No	Yes	Yes	TRUE	0	NZ_AOHO01000048.0.cluster15.1_15*	H074_RS39945*
NZ_AOHO01000075.0.cluster29	5	91356	137445	LAP*thiopeptide	Yes	No	Yes	Yes	TRUE	3	NZ_AOHO01000075.0.cluster29.5_26*NZ_AOHO01000075.0.cluster29.5_27*NZ_AOHO01000075.0.cluster29.5_28*NZ_AOHO01000075.0.cluster29.5_29*	H074_RS33435*
NZ_AOHP01000056.0.cluster11	1	16634	41235	lanthipeptide	Yes	No	Yes	Yes	TRUE	0	NZ_AOHP01000056.0.cluster11.1_12*	H114_RS13415*
NZ_AOPX01000001.0.cluster22	1	0	23291	lanthipeptide	Yes	No	Yes	Yes	FALSE	0	NZ_AOPX01000001.0.cluster22.1_14*	MMSP_RS23640*allorf_13466_13561*allorf_17963_18088*allorf_22862_23080*allorf_00155_00286*allorf_13375_13536*
NZ_AOPZ01000017.0.cluster5	1	0	22581	lassopeptide	Yes	No	Yes	Yes	TRUE	0	NZ_AOPZ01000017.0.cluster5.1_12*	STRAU_RS41245*
NZ_AOPZ01000028.0.cluster7	1	0	22547	lassopeptide	Yes	No	Yes	Yes	TRUE	1	NZ_AOPZ01000028.0.cluster7.1_23*NZ_AOPZ01000028.0.cluster7.1_10*	STRAU_RS41270*
NZ_AOPZ01000109.0.cluster25	1	0	22632	lassopeptide	Yes	No	Yes	Yes	TRUE	0	NZ_AOPZ01000109.0.cluster25.1_8*	STRAU_RS41475*
NZ_AORZ01000002.0.cluster1	1	0	25248	lanthipeptide	Yes	No	Yes	Yes	TRUE	0	NZ_AORZ01000002.0.cluster1.1_16*	H340_RS01080*
NZ_AORZ01000005.0.cluster4	1	0	20208	lanthipeptide	Yes	No	Yes	Yes	TRUE	0	NZ_AORZ01000005.0.cluster4.1_13*	H340_RS03560*
NZ_AORZ01000011.0.cluster6	2	21984	44624	lanthipeptide	Yes	No	Yes	Yes	TRUE	0	NZ_AORZ01000011.0.cluster6.2_9*	H340_RS06175*
NZ_AORZ01000024.0.cluster17	1	0	22596	lassopeptide	Yes	No	Yes	Yes	TRUE	0	NZ_AORZ01000024.0.cluster17.1_15*	H340_RS35095*
NZ_AORZ01000028.0.cluster18	1	0	18299	lanthipeptide	Yes	No	Yes	Yes	TRUE	2	NZ_AORZ01000028.0.cluster18.1_4*NZ_AORZ01000028.0.cluster18.1_5*NZ_AORZ01000028.0.cluster18.1_11*	allorf_08526_08663*
NZ_AORZ01000028.0.cluster19	1	0	26753	LAP*thiopeptide	Yes	Yes	Yes	Yes	TRUE	0	NZ_AORZ01000028.0.cluster19.1_7*	H340_RS11740*
NZ_AORZ01000051.0.cluster27	1	0	22629	lassopeptide	Yes	No	Yes	Yes	TRUE	0	NZ_AORZ01000051.0.cluster27.1_10*	H340_RS35190*
NZ_AORZ01000079.0.cluster33	1	0	17043	lassopeptide	Yes	No	Yes	Yes	TRUE	0	NZ_AORZ01000079.0.cluster33.1_7*	H340_RS35250*
NZ_AOSQ01000025.0.cluster3	1	0	29637	thiopeptide*LAP	Yes	Yes	Yes	Yes	TRUE	0	NZ_AOSQ01000025.0.cluster3.1_16*	H488_RS28455*
NZ_AP013045.1.cluster2	1	0	33913	lanthipeptide	Yes	No	Yes	Yes	TRUE	2	NZ_AP013045.1.cluster2.1_17*NZ_AP013045.1.cluster2.1_23*NZ_AP013045.1.cluster2.1_6*	TFKS16_RS00625*
NZ_AP014624.1.cluster10	4	45643	69883	lanthipeptide	Yes	No	Yes	Yes	TRUE	0	NZ_AP014624.1.cluster10.4_6*	CHSO_RS18675*
NZ_AP014865.1.cluster10	2	20132	43249	lanthipeptide	Yes	No	Yes	Yes	FALSE	5	NZ_AP014865.1.cluster10.2_24*NZ_AP014865.1.cluster10.2_12*NZ_AP014865.1.cluster10.2_13*NZ_AP014865.1.cluster10.2_14*NZ_AP014865.1.cluster10.2_15*	cluster_10_allorf069*cluster_10_allorf082*cluster_10_allorf122*
NZ_AP014940.1.cluster10	1	0	22877	lanthipeptide	Yes	No	Yes	Yes	FALSE	0	NZ_AP014940.1.cluster10.1_9*	cluster_10_allorf003*cluster_10_allorf005*cluster_10_allorf011*cluster_10_allorf012*
NZ_AP014940.1.cluster6	5	211941	234809	lanthipeptide	Yes	No	Yes	Yes	FALSE	0	NZ_AP014940.1.cluster6.5_3*NZ_AP014940.1.cluster6.5_5*	cluster_6_allorf050*LEN_RS12910*LEN_RS12920*
NZ_AP017305.1.cluster1	1	0	24690	lassopeptide	Yes	No	Yes	Yes	TRUE	0	NZ_AP017305.1.cluster1.1_12*	cluster_1_allorf019*
NZ_AP017313.1.cluster5	1	0	24554	lanthipeptide	Yes	No	Yes	Yes	TRUE	0	NZ_AP017313.1.cluster5.1_10*	cluster_5_allorf024*
NZ_AP017375.1.cluster5	1	0	23303	lanthipeptide	Yes	No	Yes	Yes	TRUE	2	NZ_AP017375.1.cluster5.1_10*NZ_AP017375.1.cluster5.1_11*NZ_AP017375.1.cluster5.1_8*	STA3757_RS16550*
NZ_AP017605.1.cluster4	1	0	22435	lassopeptide	Yes	No	Yes	Yes	TRUE	1	NZ_AP017605.1.cluster4.1_13*NZ_AP017605.1.cluster4.1_22*	MLTONO_RS24050*
NZ_AP017624.1.cluster20	1	18733	42024	lanthipeptide	Yes	No	Yes	Yes	FALSE	0	NZ_AP017624.1.cluster20.1_14*	cluster_20_allorf012*cluster_20_allorf013*cluster_20_allorf017*cluster_20_allorf026*allorf_41598_41816*
NZ_AP017896.1.cluster5	1	0	22410	lassopeptide	Yes	No	Yes	Yes	TRUE	0	NZ_AP017896.1.cluster5.1_13*	cluster_5_allorf010*
NZ_AP018180.1.cluster14	3	13252	36471	lanthipeptide	Yes	No	Yes	Yes	FALSE	1	NZ_AP018180.1.cluster14.3_16*NZ_AP018180.1.cluster14.3_17*NZ_AP018180.1.cluster14.3_10*	CA732_RS13590*CA732_RS13595*allorf_36209_36313*
NZ_AP018180.1.cluster6	1	0	23246	lanthipeptide	Yes	No	Yes	Yes	TRUE	0	NZ_AP018180.1.cluster6.1_16*NZ_AP018180.1.cluster6.1_10*	CA732_RS05450*CA732_RS05480*
NZ_AP018194.1.cluster2	1	0	23267	lanthipeptide	Yes	No	Yes	Yes	FALSE	1	NZ_AP018194.1.cluster2.1_4*NZ_AP018194.1.cluster2.1_8*NZ_AP018194.1.cluster2.1_10*NZ_AP018194.1.cluster2.1_11*NZ_AP018194.1.cluster2.1_12*NZ_AP018194.1.cluster2.1_13*NZ_AP018194.1.cluster2.1_14*NZ_AP018194.1.cluster2.1_15*	CA739_RS01275*cluster_2_allorf012*cluster_2_allorf013*CA739_RS01280*CA739_RS01285*CA739_RS01290*CA739_RS01295*CA739_RS01300*CA739_RS01305*cluster_2_allorf027*cluster_2_allorf030*cluster_2_allorf039*cluster_2_allorf049*allorf_21271_21429*allorf_22378_22560*allorf_20861_21004*allorf_22706_22876*
NZ_AP018233.1.cluster10	1	0	23297	lanthipeptide	Yes	No	Yes	Yes	FALSE	2	NZ_AP018233.1.cluster10.1_3*NZ_AP018233.1.cluster10.1_13*NZ_AP018233.1.cluster10.1_9*	CA741_RS09685*cluster_10_allorf018*cluster_10_allorf022*cluster_10_allorf024*
NZ_AP018233.1.cluster6	1	0	23216	lanthipeptide	Yes	No	Yes	Yes	FALSE	0	NZ_AP018233.1.cluster6.1_10*	CA741_RS07135*cluster_6_allorf013*cluster_6_allorf015*CA741_RS07160*cluster_6_allorf022*allorf_00030_00134*
NZ_AP018255.1.cluster9	1	0	30526	lassopeptide	Yes	No	Yes	Yes	TRUE	1	NZ_AP018255.1.cluster9.1_13*NZ_AP018255.1.cluster9.1_20*NZ_AP018255.1.cluster9.1_21*	CDC41_RS14005*CDC41_RS14000*
NZ_AP018268.1.cluster1	1	0	23291	lanthipeptide	Yes	No	Yes	Yes	FALSE	1	NZ_AP018268.1.cluster1.1_11*NZ_AP018268.1.cluster1.1_13*NZ_AP018268.1.cluster1.1_17*	cluster_1_allorf012*cluster_1_allorf014*cluster_1_allorf022*cluster_1_allorf025*cluster_1_allorf026*CDC39_RS06785*CDC39_RS06790*allorf_00568_00711*allorf_00143_00301*
NZ_AP018281.1.cluster1	2	17347	44967	lassopeptide	Yes	No	Yes	Yes	TRUE	1	NZ_AP018281.1.cluster1.2_15*NZ_AP018281.1.cluster1.2_10*	cluster_1_allorf038*
NZ_APIV01000008.0.cluster14	1	533	28721	lanthipeptide	Yes	No	Yes	Yes	FALSE	0	NZ_APIV01000008.0.cluster14.1_12*NZ_APIV01000008.0.cluster14.1_13*	H742_RS16990*allorf_10200_10364*allorf_22598_22753*allorf_01395_01514*allorf_03407_03616*allorf_03598_03681*
NZ_APIV01000010.0.cluster18	1	0	22522	lassopeptide	Yes	No	Yes	Yes	TRUE	0	NZ_APIV01000010.0.cluster18.1_11*	H742_RS38120*
NZ_APMC02000050.0.cluster6	1	0	14962	lassopeptide	Yes	No	Yes	Yes	TRUE	0	NZ_APMC02000050.0.cluster6.1_6*NZ_APMC02000050.0.cluster6.1_7*	allorf_05210_05395*allorf_05060_05200*
NZ_APMW01000037.0.cluster4	2	265	13247	sactipeptide	Yes	No	Yes	Yes	TRUE	0	NZ_APMW01000037.0.cluster4.2_8*	J435_RS0105920*
NZ_APVL01000034.0.cluster4	1	0	16537	lassopeptide	Yes	No	Yes	Yes	TRUE	0	NZ_APVL01000034.0.cluster4.1_8*	allorf_06574_06717*
NZ_AQQB01000068.0.cluster3	1	0	11465	lanthipeptide	Yes	No	Yes	Yes	FALSE	0	NZ_AQQB01000068.0.cluster3.1_3*	K738_RS01000000110290*allorf_11315_11452*
NZ_AQUI01000002.0.cluster10	1	218	24270	lanthipeptide	Yes	No	Yes	Yes	TRUE	1	NZ_AQUI01000002.0.cluster10.1_9*NZ_AQUI01000002.0.cluster10.1_13*	ACTHA_RS28990*
NZ_AQUI01000002.0.cluster8	1	0	22604	lassopeptide	Yes	No	Yes	Yes	TRUE	0	NZ_AQUI01000002.0.cluster8.1_13*	allorf_12695_12907*
NZ_AQUZ01000008.0.cluster6	1	0	22433	lassopeptide	Yes	No	Yes	Yes	TRUE	1	NZ_AQUZ01000008.0.cluster6.1_11*NZ_AQUZ01000008.0.cluster6.1_12*	allorf_09377_09601*
NZ_AQUZ01000050.0.cluster11	1	0	22583	lanthipeptide	Yes	No	Yes	Yes	TRUE	0	NZ_AQUZ01000050.0.cluster11.1_10*	A3ES_RS53565*
NZ_AQUZ01000092.0.cluster16	1	0	15684	lanthipeptide	Yes	No	Yes	Yes	TRUE	2	NZ_AQUZ01000092.0.cluster16.1_11*NZ_AQUZ01000092.0.cluster16.1_12*NZ_AQUZ01000092.0.cluster16.1_5*	A3ES_RS53265*
NZ_AQWM01000013.0.cluster3	1	0	22449	lassopeptide	Yes	No	Yes	Yes	TRUE	0	NZ_AQWM01000013.0.cluster3.1_12*	allorf_09766_09942*
NZ_AQWM01000032.0.cluster4	1	0	22417	lassopeptide	Yes	No	Yes	Yes	TRUE	1	NZ_AQWM01000032.0.cluster4.1_9*NZ_AQWM01000032.0.cluster4.1_23*	allorf_12475_12684*
NZ_AQWO01000002.0.cluster1	1	0	22536	lassopeptide	Yes	No	Yes	Yes	TRUE	0	NZ_AQWO01000002.0.cluster1.1_12*	allorf_12687_12812*
NZ_AQWO01000008.0.cluster11	4	37106	59608	lassopeptide	Yes	No	Yes	Yes	TRUE	0	NZ_AQWO01000008.0.cluster11.4_14*	B074_RS39525*
NZ_AQYA01000037.0.cluster2	1	403	28358	lanthipeptide	Yes	No	Yes	Yes	FALSE	1	NZ_AQYA01000037.0.cluster2.1_1*NZ_AQYA01000037.0.cluster2.1_11*NZ_AQYA01000037.0.cluster2.1_12*	F601_RS0111095*allorf_10243_10377*allorf_20655_20762*allorf_28167_28238*
NZ_ARPF01000003.0.cluster2	1	0	22763	lanthipeptide	Yes	No	Yes	Yes	TRUE	1	NZ_ARPF01000003.0.cluster2.1_10*NZ_ARPF01000003.0.cluster2.1_16*	B083_RS0107255*
NZ_ARPF01000020.0.cluster33	1	0	22794	lassopeptide	Yes	No	Yes	Yes	TRUE	0	NZ_ARPF01000020.0.cluster33.1_9*	B083_RS1000000135975*
NZ_ARVW01000001.0.cluster16	1	0	26108	lassopeptide	Yes	No	Yes	Yes	TRUE	1	NZ_ARVW01000001.0.cluster16.1_11*NZ_ARVW01000001.0.cluster16.1_16*	allorf_09777_09896*
NZ_ARVW01000001.0.cluster17	1	0	22483	lassopeptide	Yes	No	Yes	Yes	TRUE	0	NZ_ARVW01000001.0.cluster17.1_9*	allorf_09812_09985*
NZ_ARXV01000007.0.cluster2	1	0	23129	lanthipeptide	Yes	No	Yes	Yes	FALSE	0	NZ_ARXV01000007.0.cluster2.1_15*	allorf_00009_00116*allorf_00139_00321*allorf_14919_15089*
NZ_ARYL01000020.0.cluster2	2	0	22633	lassopeptide	Yes	No	Yes	Yes	TRUE	0	NZ_ARYL01000020.0.cluster2.2_11*	allorf_12701_12916*
NZ_ARZH01000395.0.cluster36	3	41156	62158	lassopeptide	Yes	No	Yes	Yes	TRUE	0	NZ_ARZH01000395.0.cluster36.3_9*	allorf_50961_51104*
NZ_ARZN01000080.0.cluster16	3	25775	48164	lassopeptide	Yes	No	Yes	Yes	TRUE	0	NZ_ARZN01000080.0.cluster16.3_9*	allorf_35580_35723*
NZ_ASJB01000015.0.cluster5	1	0	22527	lassopeptide	Yes	No	Yes	Yes	TRUE	2	NZ_ASJB01000015.0.cluster5.1_11*NZ_ASJB01000015.0.cluster5.1_14*NZ_ASJB01000015.0.cluster5.1_5*	allorf_12549_12665*
NZ_ASJB01000064.0.cluster23	1	0	22871	lanthipeptide	Yes	No	Yes	Yes	FALSE	1	NZ_ASJB01000064.0.cluster23.1_9*	L324_RS22275*allorf_01879_01956*allorf_12885_13106*
NZ_ASJB01000085.0.cluster31	1	0	22544	lanthipeptide	Yes	No	Yes	Yes	TRUE	0	NZ_ASJB01000085.0.cluster31.1_16*	allorf_12585_12728*
NZ_ASJT01000106.0.cluster14	3	266	21071	sactipeptide	Yes	No	Yes	Yes	TRUE	0	NZ_ASJT01000106.0.cluster14.3_9*	L236_RS0118940*
NZ_ASPR01000014.0.cluster5	1	0	24192	lassopeptide	Yes	No	Yes	Yes	TRUE	1	NZ_ASPR01000014.0.cluster5.1_8*NZ_ASPR01000014.0.cluster5.1_9*	allorf_11989_12132*
NZ_ASPR01000047.0.cluster12	1	302	23713	lanthipeptide	Yes	No	Yes	Yes	FALSE	1	NZ_ASPR01000047.0.cluster12.1_5*NZ_ASPR01000047.0.cluster12.1_11*	C161_RS23330*allorf_21459_21563*
NZ_ASPS01000022.0.cluster3	1	0	23954	lassopeptide	Yes	No	Yes	Yes	TRUE	1	NZ_ASPS01000022.0.cluster3.1_11*NZ_ASPS01000022.0.cluster3.1_13*	allorf_11875_12018*
NZ_ASPU01000015.0.cluster7	1	0	24193	lassopeptide	Yes	No	Yes	Yes	TRUE	1	NZ_ASPU01000015.0.cluster7.1_15*NZ_ASPU01000015.0.cluster7.1_16*	allorf_12062_12205*
NZ_ASPU01000065.0.cluster14	1	302	23713	lanthipeptide	Yes	No	Yes	Yes	TRUE	1	NZ_ASPU01000065.0.cluster14.1_5*NZ_ASPU01000065.0.cluster14.1_11*	C170_RS27900*
NZ_ASPX01000088.0.cluster6	1	0	23914	lassopeptide	Yes	No	Yes	Yes	TRUE	1	NZ_ASPX01000088.0.cluster6.1_11*NZ_ASPX01000088.0.cluster6.1_13*	allorf_11835_11978*
NZ_ASPY01000025.0.cluster5	1	634	17282	lanthipeptide	Yes	No	Yes	Yes	TRUE	0	NZ_ASPY01000025.0.cluster5.1_14*	C174_RS29075*
NZ_ASPY01000052.0.cluster6	1	0	23909	lassopeptide	Yes	No	Yes	Yes	TRUE	1	NZ_ASPY01000052.0.cluster6.1_12*NZ_ASPY01000052.0.cluster6.1_18*	allorf_11945_12079*
NZ_ASRY01000204.0.cluster12	1	0	11391	lanthipeptide	Yes	No	Yes	Yes	TRUE	0	NZ_ASRY01000204.0.cluster12.1_3*	allorf_00499_00729*
NZ_ASRZ01000017.0.cluster3	1	0	23231	lanthipeptide	Yes	No	Yes	Yes	FALSE	0	NZ_ASRZ01000017.0.cluster3.1_12*NZ_ASRZ01000017.0.cluster3.1_17*	L695_RS0102450*L695_RS0102475*allorf_00166_00366*allorf_00771_00926*allorf_00939_01079*
NZ_ASRZ01000124.0.cluster12	1	323	27339	lanthipeptide	Yes	No	Yes	Yes	TRUE	0	NZ_ASRZ01000124.0.cluster12.1_12*NZ_ASRZ01000124.0.cluster12.1_10*	L695_RS0113195*L695_RS0113205*
NZ_ASRZ01000173.0.cluster18	1	0	15027	lassopeptide	Yes	No	Yes	Yes	TRUE	0	NZ_ASRZ01000173.0.cluster18.1_14*	allorf_11979_12107*
NZ_ASSA01000134.0.cluster6	1	0	14987	lassopeptide	Yes	No	Yes	Yes	TRUE	0	NZ_ASSA01000134.0.cluster6.1_5*	allorf_02881_03009*
NZ_ASSA01000510.0.cluster26	1	0	27007	lanthipeptide	Yes	No	Yes	Yes	TRUE	1	NZ_ASSA01000510.0.cluster26.1_12*NZ_ASSA01000510.0.cluster26.1_17*	L694_RS0126455*
NZ_ASSB01000080.0.cluster8	1	0	12183	lanthipeptide	Yes	No	Yes	Yes	TRUE	0	NZ_ASSB01000080.0.cluster8.1_12*	L693_RS0105645*
NZ_ASSB01000338.0.cluster18	1	295	20259	lanthipeptide	Yes	No	Yes	Yes	TRUE	0	NZ_ASSB01000338.0.cluster18.1_12*	L693_RS0122245*
NZ_ASSB01000379.0.cluster22	1	0	19789	lanthipeptide	Yes	No	Yes	Yes	TRUE	1	NZ_ASSB01000379.0.cluster22.1_14*NZ_ASSB01000379.0.cluster22.1_6*	L693_RS29665*
NZ_ASSE01000122.0.cluster10	1	0	26983	lanthipeptide	Yes	No	Yes	Yes	TRUE	1	NZ_ASSE01000122.0.cluster10.1_16*NZ_ASSE01000122.0.cluster10.1_8*	L690_RS30780*
NZ_ASSJ01000070.0.cluster9	1	0	22644	lassopeptide	Yes	No	Yes	Yes	TRUE	0	NZ_ASSJ01000070.0.cluster9.1_12*	allorf_08960_09103*
NZ_ASTM01000010.0.cluster1	1	0	22468	lassopeptide	Yes	No	Yes	Yes	TRUE	0	NZ_ASTM01000010.0.cluster1.1_9*	allorf_12699_12965*
NZ_ASTM01000056.0.cluster3	1	0	17964	lassopeptide	Yes	No	Yes	Yes	TRUE	1	NZ_ASTM01000056.0.cluster3.1_16*NZ_ASTM01000056.0.cluster3.1_6*	allorf_05046_05282*
NZ_ASWB01000003.0.cluster2	1	1449	27530	lanthipeptide	Yes	No	Yes	Yes	TRUE	1	NZ_ASWB01000003.0.cluster2.1_6*NZ_ASWB01000003.0.cluster2.1_13*NZ_ASWB01000003.0.cluster2.1_14*NZ_ASWB01000003.0.cluster2.1_15*NZ_ASWB01000003.0.cluster2.1_16*NZ_ASWB01000003.0.cluster2.1_17*NZ_ASWB01000003.0.cluster2.1_18*NZ_ASWB01000003.0.cluster2.1_19*	I586_RS17170*I586_RS11510*I586_RS11515*I586_RS11520*I586_RS11525*I586_RS11530*I586_RS11535*
NZ_ASWB01000005.0.cluster3	1	0	22895	lanthipeptide	Yes	No	Yes	Yes	FALSE	0	NZ_ASWB01000005.0.cluster3.1_14*	I586_RS17215*allorf_12977_13147*
NZ_ASWE01000002.0.cluster1	1	0	22631	lanthipeptide	Yes	No	Yes	Yes	TRUE	2	NZ_ASWE01000002.0.cluster1.1_14*NZ_ASWE01000002.0.cluster1.1_19*NZ_ASWE01000002.0.cluster1.1_24*	allorf_12632_12772*
NZ_ASXG01000196.0.cluster19	1	0	12752	lanthipeptide	Yes	No	Yes	Yes	TRUE	0	NZ_ASXG01000196.0.cluster19.1_1*	L942_RS44050*
NZ_ASXH01000053.0.cluster8	2	10000	32535	lanthipeptide	Yes	No	Yes	Yes	TRUE	0	NZ_ASXH01000053.0.cluster8.2_12*	L943_RS46300*
NZ_ASXH01000157.0.cluster18	1	0	16828	lanthipeptide	Yes	No	Yes	Yes	TRUE	1	NZ_ASXH01000157.0.cluster18.1_13*NZ_ASXH01000157.0.cluster18.1_5*	L943_RS45900*
NZ_ATAE01000041.0.cluster4	1	0	22613	lanthipeptide	Yes	No	Yes	Yes	TRUE	0	NZ_ATAE01000041.0.cluster4.1_15*	allorf_13136_13261*
NZ_ATAP01000004.0.cluster1	1	0	19471	lanthipeptide	Yes	No	Yes	Yes	FALSE	0	NZ_ATAP01000004.0.cluster1.1_7*	L681_RS141725*allorf_06083_06196*
NZ_ATDF02000020.0.cluster2	1	0	21335	sactipeptide	Yes	No	Yes	Yes	TRUE	0	NZ_ATDF02000020.0.cluster2.1_15*	M462_RS08950*
NZ_ATDP01000107.0.cluster7	2	0	22393	lassopeptide	Yes	No	Yes	Yes	TRUE	0	NZ_ATDP01000107.0.cluster7.2_13*	allorf_09794_09949*
NZ_ATHL01000147.0.cluster5	2	0	19288	lassopeptide	Yes	No	Yes	Yes	TRUE	1	NZ_ATHL01000147.0.cluster5.2_18*NZ_ATHL01000147.0.cluster5.2_8*	allorf_09357_09497*
NZ_ATLN01000019.0.cluster3	1	0	23084	lanthipeptide	Yes	No	Yes	Yes	FALSE	2	NZ_ATLN01000019.0.cluster3.1_1*NZ_ATLN01000019.0.cluster3.1_9*NZ_ATLN01000019.0.cluster3.1_11*NZ_ATLN01000019.0.cluster3.1_12*	allorf_00246_00431*allorf_02276_02356*allorf_09401_09613*allorf_09523_09597*allorf_09573_09674*allorf_21747_21854*allorf_21930_22124*allorf_22736_22873*
NZ_ATMS01000061.0.cluster14	3	42048	66178	lassopeptide	Yes	No	Yes	Yes	FALSE	0	NZ_ATMS01000061.0.cluster14.3_10*	allorf_56495_56662*allorf_51584_51709*
NZ_ATVP01000001.0.cluster1	1	0	21774	lanthipeptide	Yes	No	Yes	Yes	TRUE	0	NZ_ATVP01000001.0.cluster1.1_7*	G574_RS11150*
NZ_ATWN01000006.0.cluster7	1	15821	38758	lanthipeptide	Yes	No	Yes	Yes	FALSE	2	NZ_ATWN01000006.0.cluster7.1_12*NZ_ATWN01000006.0.cluster7.1_7*NZ_ATWN01000006.0.cluster7.1_8*	K355_RS0113685*allorf_28896_29000*allorf_38428_38541*allorf_38255_38380*
NZ_ATWZ01000005.0.cluster1	1	2562	28588	lanthipeptide	Yes	No	Yes	Yes	TRUE	2	NZ_ATWZ01000005.0.cluster1.1_4*NZ_ATWZ01000005.0.cluster1.1_6*NZ_ATWZ01000005.0.cluster1.1_13*	G637_RS0102290*
NZ_ATWZ01000006.0.cluster2	1	336	23126	lanthipeptide	Yes	No	Yes	Yes	FALSE	0	NZ_ATWZ01000006.0.cluster2.1_13*	G637_RS09295*allorf_00882_01025*allorf_00889_01050*allorf_00870_01088*allorf_01175_01282*
NZ_ATYD01000005.0.cluster5	1	0	13548	lassopeptide	Yes	No	Yes	Yes	TRUE	0	NZ_ATYD01000005.0.cluster5.1_2*	allorf_00890_01063*
NZ_ATYF01000013.0.cluster5	1	0	22435	lassopeptide	Yes	No	Yes	Yes	TRUE	1	NZ_ATYF01000013.0.cluster5.1_10*NZ_ATYF01000013.0.cluster5.1_13*	allorf_09804_09950*
NZ_ATYO01000004.0.cluster6	1	0	22346	lassopeptide	Yes	No	Yes	Yes	TRUE	0	NZ_ATYO01000004.0.cluster6.1_9*	allorf_09412_09576*
NZ_ATYW01000008.0.cluster10	1	0	25212	lanthipeptide	Yes	No	Yes	Yes	TRUE	1	NZ_ATYW01000008.0.cluster10.1_13*NZ_ATYW01000008.0.cluster10.1_7*	YWW_RS35045*
NZ_ATYW01000025.0.cluster9	1	7183	32254	lanthipeptide	Yes	No	Yes	Yes	TRUE	0	NZ_ATYW01000025.0.cluster9.1_10*	YWW_RS32370*
NZ_ATZF01000001.0.cluster1	1	0	21770	lassopeptide	Yes	No	Yes	Yes	FALSE	0	NZ_ATZF01000001.0.cluster1.1_8*	allorf_12104_12193*allorf_09359_09469*
NZ_AUAQ01000012.0.cluster3	1	0	18685	lanthipeptide	Yes	No	Yes	Yes	FALSE	1	NZ_AUAQ01000012.0.cluster3.1_11*	G393_RS16160*
NZ_AUAX01000004.0.cluster5	3	14627	37402	lanthipeptide	Yes	No	Yes	Yes	FALSE	1	NZ_AUAX01000004.0.cluster5.3_8*	allorf_22957_23148*allorf_24086_24307*allorf_30684_30917*allorf_36589_36795*allorf_37176_37388*
NZ_AUAX01000042.0.cluster20	1	0	25152	lanthipeptide	Yes	No	Yes	Yes	TRUE	1	NZ_AUAX01000042.0.cluster20.1_12*NZ_AUAX01000042.0.cluster20.1_14*	G401_RS55310*
NZ_AUBB01000029.0.cluster15	1	0	23159	lanthipeptide	Yes	No	Yes	Yes	FALSE	1	NZ_AUBB01000029.0.cluster15.1_15*	G406_RS46875*allorf_06488_06721*allorf_05504_05713*allorf_07062_07265*allorf_08163_08396*allorf_08859_08957*allorf_09098_09328*allorf_09562_09759*allorf_13223_13456*allorf_14741_14848*
NZ_AUBC01000024.0.cluster9	1	0	22372	lassopeptide	Yes	No	Yes	Yes	TRUE	0	NZ_AUBC01000024.0.cluster9.1_10*	allorf_09435_09602*
NZ_AUBE01000003.0.cluster3	2	24069	46667	lanthipeptide	Yes	No	Yes	Yes	TRUE	0	NZ_AUBE01000003.0.cluster3.2_11*	G412_RS38950*
NZ_AUBE01000007.0.cluster11	1	0	22588	lassopeptide	Yes	No	Yes	Yes	TRUE	1	NZ_AUBE01000007.0.cluster11.1_17*NZ_AUBE01000007.0.cluster11.1_8*	G412_RS39120*
NZ_AUBJ01000017.0.cluster17	1	0	20686	lanthipeptide	Yes	No	Yes	Yes	TRUE	1	NZ_AUBJ01000017.0.cluster17.1_9*NZ_AUBJ01000017.0.cluster17.1_15*	G443_RS0112070*
NZ_AUBJ01000029.0.cluster24	1	0	14208	lassopeptide	Yes	No	Yes	Yes	FALSE	1	NZ_AUBJ01000029.0.cluster24.1_10*	allorf_04505_04657*
NZ_AUBN01000022.0.cluster6	1	0	19357	lanthipeptide	Yes	No	Yes	Yes	FALSE	0	NZ_AUBN01000022.0.cluster6.1_8*	G448_RS16025*allorf_18149_18250*
NZ_AUCI01000015.0.cluster3	1	0	27112	lanthipeptide	Yes	No	Yes	Yes	FALSE	1	NZ_AUCI01000015.0.cluster3.1_15*NZ_AUCI01000015.0.cluster3.1_12*NZ_AUCI01000015.0.cluster3.1_3*	G475_RS0114640*G475_RS0114655*allorf_14087_14170*allorf_17125_17301*
NZ_AUCV01000014.0.cluster3	1	0	22519	lassopeptide	Yes	No	Yes	Yes	TRUE	0	NZ_AUCV01000014.0.cluster3.1_12*	allorf_14163_14408*
NZ_AUDJ01000028.0.cluster5	3	14483	37147	lanthipeptide	Yes	No	Yes	Yes	FALSE	1	NZ_AUDJ01000028.0.cluster5.3_23*	allorf_27349_27462*allorf_27484_27597*allorf_27619_27732*allorf_27754_27867*allorf_27886_27999*allorf_28020_28127*
NZ_AUEL01000005.0.cluster1	1	0	22405	lassopeptide	Yes	No	Yes	Yes	TRUE	0	NZ_AUEL01000005.0.cluster1.1_10*	H959_RS1000000133865*
NZ_AUEO01000025.0.cluster4	1	0	22504	lassopeptide	Yes	No	Yes	Yes	TRUE	5	NZ_AUEO01000025.0.cluster4.1_12*NZ_AUEO01000025.0.cluster4.1_13*NZ_AUEO01000025.0.cluster4.1_14*NZ_AUEO01000025.0.cluster4.1_18*NZ_AUEO01000025.0.cluster4.1_22*NZ_AUEO01000025.0.cluster4.1_5*	allorf_13011_13199*
NZ_AUEV01000019.0.cluster22	4	37660	62237	lanthipeptide	Yes	No	Yes	Yes	TRUE	0	NZ_AUEV01000019.0.cluster22.4_14*	I004_RS38485*
NZ_AUEZ01000087.0.cluster9	1	0	22213	lassopeptide	Yes	No	Yes	Yes	TRUE	0	NZ_AUEZ01000087.0.cluster9.1_15*	allorf_09778_09924*
NZ_AUFD01000011.0.cluster13	1	0	22697	lanthipeptide	Yes	No	Yes	Yes	TRUE	0	NZ_AUFD01000011.0.cluster13.1_11*	K304_RS0109240*
NZ_AUIK01000029.0.cluster8	1	0	21601	lassopeptide	Yes	No	Yes	Yes	TRUE	0	NZ_AUIK01000029.0.cluster8.1_12*	allorf_12420_12602*
NZ_AUIX01000071.0.cluster6	1	0	1835	lassopeptide	Yes	No	Yes	Yes	TRUE	0	NZ_AUIX01000071.0.cluster6.1_2*	G586_RS0116915*
NZ_AUIZ01000014.0.cluster3	1	0	22934	lanthipeptide	Yes	No	Yes	Yes	FALSE	1	NZ_AUIZ01000014.0.cluster3.1_13*NZ_AUIZ01000014.0.cluster3.1_6*	allorf_12952_13122*allorf_13010_13204*
NZ_AUJG01000009.0.cluster3	1	0	17937	lassopeptide	Yes	No	Yes	Yes	TRUE	3	NZ_AUJG01000009.0.cluster3.1_6*NZ_AUJG01000009.0.cluster3.1_7*NZ_AUJG01000009.0.cluster3.1_8*NZ_AUJG01000009.0.cluster3.1_9*	allorf_05182_05316*
NZ_AUJS01000062.0.cluster3	1	0	17305	lanthipeptide	Yes	No	Yes	Yes	FALSE	0	NZ_AUJS01000062.0.cluster3.1_6*	G617_RS0113335*G617_RS21180*allorf_00267_00347*
NZ_AUKM01000036.0.cluster25	1	0	22952	lanthipeptide	Yes	No	Yes	Yes	FALSE	0	NZ_AUKM01000036.0.cluster25.1_12*	H279_RS01000000126660*H279_RS0117840*allorf_18686_18775*allorf_18557_18781*allorf_20690_20893*allorf_20701_20931*
NZ_AUKM01000042.0.cluster28	1	4041	24489	lanthipeptide	Yes	No	Yes	Yes	TRUE	0	NZ_AUKM01000042.0.cluster28.1_12*	H279_RS1000000128150*
NZ_AUKN01000002.0.cluster8	1	0	22757	lanthipeptide	Yes	No	Yes	Yes	TRUE	0	NZ_AUKN01000002.0.cluster8.1_10*	H296_RS36860*
NZ_AUKN01000008.0.cluster18	1	0	25186	lanthipeptide	Yes	No	Yes	Yes	TRUE	0	NZ_AUKN01000008.0.cluster18.1_13*	H296_RS0114740*
NZ_AUKO01000020.0.cluster14	3	42572	65353	lanthipeptide	Yes	No	Yes	Yes	TRUE	0	NZ_AUKO01000020.0.cluster14.3_9*	H297_RS42770*
NZ_AUKP01000001.0.cluster2	1	0	22775	lanthipeptide	Yes	No	Yes	Yes	TRUE	0	NZ_AUKP01000001.0.cluster2.1_9*	H298_RS40250*
NZ_AUKQ01000005.0.cluster7	1	0	35265	lanthipeptide	Yes	No	Yes	Yes	TRUE	0	NZ_AUKQ01000005.0.cluster7.1_16*	H299_RS38175*
NZ_AUKQ01000012.0.cluster13	1	412	26901	lanthipeptide	Yes	No	Yes	Yes	TRUE	0	NZ_AUKQ01000012.0.cluster13.1_10*	H299_RS0113035*
NZ_AUKQ01000013.0.cluster15	1	0	21275	lanthipeptide	Yes	No	Yes	Yes	TRUE	0	NZ_AUKQ01000013.0.cluster15.1_12*	H299_RS0115020*
NZ_AUKR01000017.0.cluster15	1	0	20734	lanthipeptide	Yes	No	Yes	Yes	TRUE	0	NZ_AUKR01000017.0.cluster15.1_7*	H300_RS0116665*
NZ_AUKS01000013.0.cluster10	1	0	25401	lanthipeptide	Yes	No	Yes	Yes	TRUE	1	NZ_AUKS01000013.0.cluster10.1_17*NZ_AUKS01000013.0.cluster10.1_3*	H301_RS27990*
NZ_AUKT01000031.0.cluster26	1	0	22952	lanthipeptide	Yes	No	Yes	Yes	FALSE	0	NZ_AUKT01000031.0.cluster26.1_13*	H302_RS1000000127625*H302_RS01000000126260*allorf_02061_02252*allorf_04172_04396*allorf_04178_04267*
NZ_AUKV01000001.0.cluster1	2	0	22766	lanthipeptide	Yes	No	Yes	Yes	TRUE	0	NZ_AUKV01000001.0.cluster1.2_10*	H305_RS0100085*
NZ_AUKW01000005.0.cluster9	1	0	28077	lanthipeptide	Yes	No	Yes	Yes	FALSE	1	NZ_AUKW01000005.0.cluster9.1_11*NZ_AUKW01000005.0.cluster9.1_12*	H343_RS34205*allorf_19068_19199*allorf_06705_06899*allorf_24680_24757*
NZ_AULE01000001.0.cluster11	1	0	24090	lassopeptide	Yes	No	Yes	Yes	TRUE	1	NZ_AULE01000001.0.cluster11.1_14*NZ_AULE01000001.0.cluster11.1_5*	allorf_14461_14598*
NZ_AULU01000012.0.cluster10	1	236	23476	lanthipeptide	Yes	No	Yes	Yes	FALSE	1	NZ_AULU01000012.0.cluster10.1_1*NZ_AULU01000012.0.cluster10.1_12*	H580_RS25790*allorf_19959_20093*
NZ_AULX01000006.0.cluster4	1	0	26300	lanthipeptide	Yes	No	Yes	Yes	TRUE	0	NZ_AULX01000006.0.cluster4.1_11*	H583_RS0100280*
NZ_AULX01000006.0.cluster6	1	0	22619	lanthipeptide	Yes	No	Yes	Yes	TRUE	0	NZ_AULX01000006.0.cluster6.1_8*NZ_AULX01000006.0.cluster6.1_9*	allorf_09626_09754*allorf_09790_09927*
NZ_AUNB01000028.0.cluster5	1	0	19552	lassopeptide	Yes	No	Yes	Yes	TRUE	0	NZ_AUNB01000028.0.cluster5.1_9*	allorf_09444_09584*
NZ_AUPA01000006.0.cluster1	1	0	22832	lanthipeptide	Yes	No	Yes	Yes	FALSE	2	NZ_AUPA01000006.0.cluster1.1_12*NZ_AUPA01000006.0.cluster1.1_13*NZ_AUPA01000006.0.cluster1.1_14*NZ_AUPA01000006.0.cluster1.1_18*	M918_RS28820*allorf_08926_09018*allorf_13474_13668*allorf_09394_09546*
NZ_AUSY01000018.0.cluster2	1	0	22219	lassopeptide	Yes	No	Yes	Yes	TRUE	0	NZ_AUSY01000018.0.cluster2.1_17*	allorf_12264_12455*
NZ_AUYR01000101.0.cluster5	1	0	23150	lanthipeptide	Yes	No	Yes	Yes	FALSE	1	NZ_AUYR01000101.0.cluster5.1_7*NZ_AUYR01000101.0.cluster5.1_14*NZ_AUYR01000101.0.cluster5.1_15*	G159_RS18410*G159_RS18415*allorf_02002_02109*allorf_02741_02929*allorf_22946_23083*allorf_02765_02833*allorf_21666_21875*
NZ_AUYU01000008.0.cluster2	1	0	27496	lanthipeptide	Yes	No	Yes	Yes	TRUE	0	NZ_AUYU01000008.0.cluster2.1_10*	N486_RS10550*
NZ_AVNB01000009.0.cluster1	1	0	22775	lanthipeptide	Yes	No	Yes	Yes	TRUE	0	NZ_AVNB01000009.0.cluster1.1_10*	C671_RS01810*
NZ_AVPG01000027.0.cluster1	1	0	28592	lanthipeptide	Yes	No	Yes	Yes	FALSE	0	NZ_AVPG01000027.0.cluster1.1_16*NZ_AVPG01000027.0.cluster1.1_19*	N784_RS13765*N784_RS13780*allorf_20910_21035*
NZ_AVPU01000014.0.cluster2	1	0	23547	lassopeptide	Yes	No	Yes	Yes	TRUE	0	NZ_AVPU01000014.0.cluster2.1_8*	allorf_09780_09953*
NZ_AVQH01000057.0.cluster17	1	0	23477	lanthipeptide	Yes	No	Yes	Yes	FALSE	0	NZ_AVQH01000057.0.cluster17.1_10*NZ_AVQH01000057.0.cluster17.1_12*	O205_RS41670*O205_RS41680*allorf_04130_04195*allorf_03921_04061*allorf_04263_04385*
NZ_AWFH01000002.0.cluster2	1	0	22609	lassopeptide	Yes	No	Yes	Yes	TRUE	0	NZ_AWFH01000002.0.cluster2.1_10*	allorf_09821_09901*
NZ_AWGE01000008.0.cluster2	1	0	22434	lassopeptide	Yes	No	Yes	Yes	TRUE	0	NZ_AWGE01000008.0.cluster2.1_12*	AEAC466_RS33235*
NZ_AWGE01000033.0.cluster5	1	0	15873	lassopeptide	Yes	No	Yes	Yes	TRUE	0	NZ_AWGE01000033.0.cluster5.1_7*	AEAC466_RS43255*
NZ_AWGF01000005.0.cluster3	1	0	22370	lassopeptide	Yes	No	Yes	Yes	TRUE	0	NZ_AWGF01000005.0.cluster3.1_12*	allorf_12410_12553*
NZ_AWGF01000010.0.cluster4	1	0	22351	lassopeptide	Yes	No	Yes	Yes	TRUE	1	NZ_AWGF01000010.0.cluster4.1_1*NZ_AWGF01000010.0.cluster4.1_14*	allorf_12406_12555*
NZ_AWOZ01000002.0.cluster3	1	0	22835	lanthipeptide	Yes	No	Yes	Yes	TRUE	1	NZ_AWOZ01000002.0.cluster3.1_10*NZ_AWOZ01000002.0.cluster3.1_20*	IB97_RS0103360*
NZ_AWXG01000015.0.cluster5	1	0	12935	lanthipeptide	Yes	No	Yes	Yes	FALSE	1	NZ_AWXG01000015.0.cluster5.1_8*	P636_RS0102955*
NZ_AWXG01000034.0.cluster16	2	0	21347	sactipeptide	Yes	No	Yes	Yes	TRUE	0	NZ_AWXG01000034.0.cluster16.2_14*	P636_RS0119535*
NZ_AWZS01000002.0.cluster2	1	0	22513	lassopeptide	Yes	No	Yes	Yes	TRUE	0	NZ_AWZS01000002.0.cluster2.1_10*	F760_RS1000000135900*
NZ_AWZU01000010.0.cluster3	1	0	22213	lassopeptide	Yes	No	Yes	Yes	TRUE	1	NZ_AWZU01000010.0.cluster3.1_1*NZ_AWZU01000010.0.cluster3.1_16*	allorf_09693_09926*
NZ_AXAE01000013.0.cluster7	1	0	22435	lassopeptide	Yes	No	Yes	Yes	TRUE	1	NZ_AXAE01000013.0.cluster7.1_7*NZ_AXAE01000013.0.cluster7.1_11*	A3AU_RS1000000137730*
NZ_AXAL01000027.0.cluster6	1	0	17781	lassopeptide	Yes	No	Yes	Yes	TRUE	0	NZ_AXAL01000027.0.cluster6.1_6*	A3A9_RS43075*
NZ_AXAZ01000002.0.cluster1	1	0	22210	lassopeptide	Yes	No	Yes	Yes	TRUE	1	NZ_AXAZ01000002.0.cluster1.1_29*NZ_AXAZ01000002.0.cluster1.1_13*	allorf_09632_09928*
NZ_AXBA01000001.0.cluster2	1	20591	43513	lanthipeptide	Yes	No	Yes	Yes	FALSE	1	NZ_AXBA01000001.0.cluster2.1_8*	allorf_39948_40169*allorf_40093_40296*
NZ_AXBJ01000026.0.cluster4	1	0	20980	lassopeptide	Yes	No	Yes	Yes	TRUE	1	NZ_AXBJ01000026.0.cluster4.1_12*NZ_AXBJ01000026.0.cluster4.1_18*	allorf_12485_12625*
NZ_AXBZ01000034.0.cluster3	1	0	23168	lanthipeptide	Yes	No	Yes	Yes	FALSE	0	NZ_AXBZ01000034.0.cluster3.1_10*	allorf_00865_01020*allorf_08057_08224*allorf_22104_22175*allorf_00881_01033*
NZ_AXDS01000014.0.cluster8	1	0	22389	lassopeptide	Yes	No	Yes	Yes	TRUE	0	NZ_AXDS01000014.0.cluster8.1_10*	allorf_12442_12585*
NZ_AXDY01000014.0.cluster4	1	0	22931	lanthipeptide	Yes	No	Yes	Yes	FALSE	1	NZ_AXDY01000014.0.cluster4.1_16*NZ_AXDY01000014.0.cluster4.1_17*NZ_AXDY01000014.0.cluster4.1_23*	SSIM_RS25820*SSIM_RS25825*allorf_01291_01473*
NZ_AXVK01000021.0.cluster4	1	5707	28290	lanthipeptide	Yes	No	Yes	Yes	FALSE	0	NZ_AXVK01000021.0.cluster4.1_16*	allorf_15544_15663*allorf_18344_18481*allorf_18503_18637*
NZ_AXVK01000021.0.cluster5	1	0	29644	lanthipeptide	Yes	No	Yes	Yes	TRUE	10	NZ_AXVK01000021.0.cluster5.1_24*NZ_AXVK01000021.0.cluster5.1_25*NZ_AXVK01000021.0.cluster5.1_8*NZ_AXVK01000021.0.cluster5.1_11*NZ_AXVK01000021.0.cluster5.1_12*NZ_AXVK01000021.0.cluster5.1_13*NZ_AXVK01000021.0.cluster5.1_14*NZ_AXVK01000021.0.cluster5.1_15*NZ_AXVK01000021.0.cluster5.1_16*NZ_AXVK01000021.0.cluster5.1_17*NZ_AXVK01000021.0.cluster5.1_18*NZ_AXVK01000021.0.cluster5.1_19*	allorf_15763_15861*allorf_15923_16021*
NZ_AXVN01000027.0.cluster3	1	10000	32967	lanthipeptide	Yes	No	Yes	Yes	FALSE	2	NZ_AXVN01000027.0.cluster3.1_19*NZ_AXVN01000027.0.cluster3.1_8*	allorf_18594_18755*
NZ_AXVN01000112.0.cluster5	1	0	12204	lanthipeptide	Yes	No	Yes	Yes	FALSE	0	NZ_AXVN01000112.0.cluster5.1_4*	K316_RS0119675*allorf_00018_00122*allorf_09959_10057*
NZ_AXVN01000148.0.cluster6	1	0	6047	lanthipeptide	Yes	No	Yes	Yes	TRUE	0	NZ_AXVN01000148.0.cluster6.1_3*	allorf_1683_1820*
NZ_AXVR01000045.0.cluster16	1	0	16870	lanthipeptide	Yes	No	Yes	Yes	FALSE	0	NZ_AXVR01000045.0.cluster16.1_11*	K228_RS0118310*K228_RS27440*allorf_16106_16345*allorf_16342_16515*allorf_16440_16568*
NZ_AXVS01000007.0.cluster5	1	0	22952	lanthipeptide	Yes	No	Yes	Yes	FALSE	0	NZ_AXVS01000007.0.cluster5.1_14*	I008_RS01000000126095*I008_RS1000000127330*allorf_02236_02367*allorf_05806_05949*allorf_06478_06702*allorf_18686_18775*allorf_18557_18781*allorf_20794_20937*
NZ_AXVS01000040.0.cluster26	1	0	20822	lanthipeptide	Yes	No	Yes	Yes	TRUE	0	NZ_AXVS01000040.0.cluster26.1_11*	I008_RS0120705*
NZ_AXWW01000016.0.cluster11	1	556	24938	lanthipeptide	Yes	No	Yes	Yes	TRUE	0	NZ_AXWW01000016.0.cluster11.1_11*	H504_RS39505*
NZ_AYKT01000015.0.cluster3	1	945	27358	lanthipeptide	Yes	No	Yes	Yes	TRUE	0	NZ_AYKT01000015.0.cluster3.1_9*	DSM465_RS19055*
NZ_AYMH01000038.0.cluster7	1	0	18649	lanthipeptide	Yes	No	Yes	Yes	FALSE	0	NZ_AYMH01000038.0.cluster7.1_12*NZ_AYMH01000038.0.cluster7.1_13*	U860_RS0117225*U860_RS0117230*allorf_18482_18622*
NZ_AYMH01000098.0.cluster9	1	0	8345	lanthipeptide	Yes	No	Yes	Yes	TRUE	0	NZ_AYMH01000098.0.cluster9.1_6*	U860_RS32270*
NZ_AYND01000002.0.cluster1	1	0	21268	lanthipeptide	Yes	No	Yes	Yes	TRUE	0	NZ_AYND01000002.0.cluster1.1_4*NZ_AYND01000002.0.cluster1.1_5*	P785_RS00025*P785_RS00030*
NZ_AYOL01000029.0.cluster1	1	0	24163	lassopeptide	Yes	No	Yes	Yes	TRUE	0	NZ_AYOL01000029.0.cluster1.1_9*	allorf_09506_09661*
NZ_AYSM01000032.0.cluster9	1	0	23159	lanthipeptide	Yes	No	Yes	Yes	FALSE	1	NZ_AYSM01000032.0.cluster9.1_13*NZ_AYSM01000032.0.cluster9.1_14*NZ_AYSM01000032.0.cluster9.1_15*NZ_AYSM01000032.0.cluster9.1_16*NZ_AYSM01000032.0.cluster9.1_17*NZ_AYSM01000032.0.cluster9.1_22*	V521_RS0123955*V521_RS0123960*V521_RS0123965*V521_RS0123970*V521_RS0123975*V521_RS0124010*allorf_00452_00601*
NZ_AYTL01000028.0.cluster7	2	0	21347	sactipeptide	Yes	No	Yes	Yes	TRUE	0	NZ_AYTL01000028.0.cluster7.2_13*	V755_RS0111415*
NZ_AYTO01000009.0.cluster4	3	266	21613	sactipeptide	Yes	No	Yes	Yes	TRUE	0	NZ_AYTO01000009.0.cluster4.3_9*	V756_RS0105770*
NZ_AYVK01000007.0.cluster3	1	0	22343	lassopeptide	Yes	No	Yes	Yes	TRUE	0	NZ_AYVK01000007.0.cluster3.1_10*	X726_RS1000000168610*
NZ_AYVM01000014.0.cluster7	1	0	22340	lassopeptide	Yes	No	Yes	Yes	TRUE	0	NZ_AYVM01000014.0.cluster7.1_9*	X772_RS1000000167040*
NZ_AYVN01000015.0.cluster7	1	0	22343	lassopeptide	Yes	No	Yes	Yes	TRUE	0	NZ_AYVN01000015.0.cluster7.1_13*	X771_RS1000000167420*
NZ_AYVO01000012.0.cluster5	1	0	22343	lassopeptide	Yes	No	Yes	Yes	TRUE	0	NZ_AYVO01000012.0.cluster5.1_9*	X770_RS1000000168510*
NZ_AYVP01000015.0.cluster3	1	0	22340	lassopeptide	Yes	No	Yes	Yes	TRUE	0	NZ_AYVP01000015.0.cluster3.1_14*	X769_RS1000000169340*
NZ_AYVQ01000029.0.cluster7	1	0	22343	lassopeptide	Yes	No	Yes	Yes	TRUE	0	NZ_AYVQ01000029.0.cluster7.1_9*	X768_RS1000000169205*
NZ_AYVU01000002.0.cluster2	1	0	22340	lassopeptide	Yes	No	Yes	Yes	TRUE	0	NZ_AYVU01000002.0.cluster2.1_13*	X764_RS1000000160505*
NZ_AYVV01000005.0.cluster3	1	0	22340	lassopeptide	Yes	No	Yes	Yes	TRUE	0	NZ_AYVV01000005.0.cluster3.1_9*	X763_RS1000000165395*
NZ_AYVX01000012.0.cluster3	1	0	22340	lassopeptide	Yes	No	Yes	Yes	TRUE	0	NZ_AYVX01000012.0.cluster3.1_13*	X761_RS1000000168005*
NZ_AYWB01000004.0.cluster3	1	0	22340	lassopeptide	Yes	No	Yes	Yes	TRUE	0	NZ_AYWB01000004.0.cluster3.1_9*	X757_RS1000000166370*
NZ_AYWC01000005.0.cluster3	1	0	22343	lassopeptide	Yes	No	Yes	Yes	TRUE	0	NZ_AYWC01000005.0.cluster3.1_9*	X756_RS1000000167365*
NZ_AYWD01000001.0.cluster2	1	0	22340	lassopeptide	Yes	No	Yes	Yes	TRUE	0	NZ_AYWD01000001.0.cluster2.1_9*	X755_RS1000000159330*
NZ_AYWE01000004.0.cluster4	1	0	22343	lassopeptide	Yes	No	Yes	Yes	TRUE	0	NZ_AYWE01000004.0.cluster4.1_10*	X754_RS1000000165660*
NZ_AYWF01000002.0.cluster2	1	0	22343	lassopeptide	Yes	No	Yes	Yes	TRUE	0	NZ_AYWF01000002.0.cluster2.1_13*	X753_RS1000000159565*
NZ_AYWG01000011.0.cluster5	1	0	22340	lassopeptide	Yes	No	Yes	Yes	TRUE	0	NZ_AYWG01000011.0.cluster5.1_10*	X752_RS1000000164510*
NZ_AYWH01000005.0.cluster3	1	0	22340	lassopeptide	Yes	No	Yes	Yes	TRUE	0	NZ_AYWH01000005.0.cluster3.1_13*	X751_RS1000000165775*
NZ_AYWI01000001.0.cluster1	1	0	22346	lassopeptide	Yes	No	Yes	Yes	TRUE	0	NZ_AYWI01000001.0.cluster1.1_13*	X750_RS1000000164000*
NZ_AYWK01000009.0.cluster4	1	0	22349	lassopeptide	Yes	No	Yes	Yes	TRUE	0	NZ_AYWK01000009.0.cluster4.1_13*	X748_RS1000000167220*
NZ_AYWL01000009.0.cluster4	1	0	22343	lassopeptide	Yes	No	Yes	Yes	TRUE	0	NZ_AYWL01000009.0.cluster4.1_9*	X747_RS1000000158060*
NZ_AYWM01000012.0.cluster6	1	0	22340	lassopeptide	Yes	No	Yes	Yes	TRUE	0	NZ_AYWM01000012.0.cluster6.1_13*	X746_RS1000000166590*
NZ_AYWP01000020.0.cluster7	1	0	22465	lassopeptide	Yes	No	Yes	Yes	TRUE	0	NZ_AYWP01000020.0.cluster7.1_12*	X743_RS1000000171060*
NZ_AYWQ01000006.0.cluster2	1	0	22438	lassopeptide	Yes	No	Yes	Yes	TRUE	0	NZ_AYWQ01000006.0.cluster2.1_13*	X742_RS1000000172440*
NZ_AYWR01000001.0.cluster1	1	0	22456	lassopeptide	Yes	No	Yes	Yes	TRUE	0	NZ_AYWR01000001.0.cluster1.1_10*	X741_RS1000000167820*
NZ_AYWS01000002.0.cluster1	1	0	22438	lassopeptide	Yes	No	Yes	Yes	TRUE	0	NZ_AYWS01000002.0.cluster1.1_11*	X740_RS1000000167810*
NZ_AYWT01000002.0.cluster2	1	0	22438	lassopeptide	Yes	No	Yes	Yes	TRUE	0	NZ_AYWT01000002.0.cluster2.1_10*	X739_RS1000000167620*
NZ_AYWV01000011.0.cluster3	1	0	22340	lassopeptide	Yes	No	Yes	Yes	TRUE	0	NZ_AYWV01000011.0.cluster3.1_9*	X737_RS1000000168580*
NZ_AYWW01000004.0.cluster3	1	0	22343	lassopeptide	Yes	No	Yes	Yes	TRUE	0	NZ_AYWW01000004.0.cluster3.1_13*	X736_RS1000000167580*
NZ_AYWX01000007.0.cluster3	1	0	22498	lassopeptide	Yes	No	Yes	Yes	TRUE	0	NZ_AYWX01000007.0.cluster3.1_13*	X735_RS1000000167580*
NZ_AYWY01000014.0.cluster7	1	0	22340	lassopeptide	Yes	No	Yes	Yes	TRUE	0	NZ_AYWY01000014.0.cluster7.1_9*	X734_RS1000000169410*
NZ_AYWZ01000012.0.cluster5	1	0	22340	lassopeptide	Yes	No	Yes	Yes	TRUE	0	NZ_AYWZ01000012.0.cluster5.1_13*	X733_RS1000000168505*
NZ_AYXA01000010.0.cluster7	1	0	22340	lassopeptide	Yes	No	Yes	Yes	TRUE	0	NZ_AYXA01000010.0.cluster7.1_13*	X732_RS1000000165325*
NZ_AYXB01000002.0.cluster3	1	0	22340	lassopeptide	Yes	No	Yes	Yes	TRUE	0	NZ_AYXB01000002.0.cluster3.1_10*	X731_RS1000000161005*
NZ_AYXC01000007.0.cluster3	1	0	22340	lassopeptide	Yes	No	Yes	Yes	TRUE	0	NZ_AYXC01000007.0.cluster3.1_13*	X730_RS1000000166245*
NZ_AYXD01000004.0.cluster2	1	0	22340	lassopeptide	Yes	No	Yes	Yes	TRUE	0	NZ_AYXD01000004.0.cluster2.1_9*	X729_RS1000000166840*
NZ_AYXE01000005.0.cluster3	1	0	22340	lassopeptide	Yes	No	Yes	Yes	TRUE	0	NZ_AYXE01000005.0.cluster3.1_9*	X728_RS1000000168630*
NZ_AYXF01000004.0.cluster3	1	0	22340	lassopeptide	Yes	No	Yes	Yes	TRUE	0	NZ_AYXF01000004.0.cluster3.1_10*	X727_RS1000000166530*
NZ_AYXG01000004.0.cluster4	1	272	25490	lanthipeptide	Yes	No	Yes	Yes	TRUE	0	NZ_AYXG01000004.0.cluster4.1_10*	UO65_RS34125*
NZ_AZCM01000038.0.cluster1	1	0	14910	lanthipeptide	Yes	No	Yes	Yes	TRUE	1	NZ_AZCM01000038.0.cluster1.1_2*NZ_AZCM01000038.0.cluster1.1_8*	allorf_01408_01587*
NZ_AZHI01000107.0.cluster16	1	0	22603	lassopeptide	Yes	No	Yes	Yes	TRUE	1	NZ_AZHI01000107.0.cluster16.1_13*NZ_AZHI01000107.0.cluster16.1_7*	allorf_12620_12775*
NZ_AZSK01000012.0.cluster2	1	0	25238	lanthipeptide	Yes	No	Yes	Yes	FALSE	0	NZ_AZSK01000012.0.cluster2.1_13*NZ_AZSK01000012.0.cluster2.1_15*	U474_RS05495*U474_RS05500*U474_RS05505*allorf_20207_20380*
NZ_AZSK01000014.0.cluster3	1	0	22462	lassopeptide	Yes	No	Yes	Yes	TRUE	1	NZ_AZSK01000014.0.cluster3.1_6*NZ_AZSK01000014.0.cluster3.1_12*	allorf_08448_08573*
NZ_AZSS01000159.0.cluster23	1	0	10554	lanthipeptide	Yes	No	Yes	Yes	FALSE	0	NZ_AZSS01000159.0.cluster23.1_7*	Y849_RS0126075*allorf_06651_06806*
NZ_AZSS01000353.0.cluster31	1	8797	52088	lanthipeptide	Yes	No	Yes	Yes	FALSE	3	NZ_AZSS01000353.0.cluster31.1_15*NZ_AZSS01000353.0.cluster31.1_20*NZ_AZSS01000353.0.cluster31.1_33*NZ_AZSS01000353.0.cluster31.1_6*NZ_AZSS01000353.0.cluster31.1_7*	Y849_RS0139665*allorf_42123_42293*allorf_50105_50224*allorf_51732_51875*
NZ_AZSZ01000013.0.cluster5	1	0	22462	lassopeptide	Yes	No	Yes	Yes	TRUE	0	NZ_AZSZ01000013.0.cluster5.1_15*	allorf_13889_14014*
NZ_AZSZ01000015.0.cluster6	1	0	25172	lanthipeptide	Yes	No	Yes	Yes	FALSE	0	NZ_AZSZ01000015.0.cluster6.1_13*NZ_AZSZ01000015.0.cluster6.1_15*	LI6934_RS09185*LI6934_RS09190*LI6934_RS09195*allorf_20207_20380*
NZ_AZUQ01000001.0.cluster5	1	18007	40554	lanthipeptide	Yes	No	Yes	Yes	TRUE	2	NZ_AZUQ01000001.0.cluster5.1_19*NZ_AZUQ01000001.0.cluster5.1_7*NZ_AZUQ01000001.0.cluster5.1_14*	allorf_27883_28005*
NZ_AZUS01000032.0.cluster16	1	0	22951	lanthipeptide	Yes	No	Yes	Yes	TRUE	0	NZ_AZUS01000032.0.cluster16.1_11*	B100_RS35090*
NZ_AZUY01000007.0.cluster7	1	0	22438	lassopeptide	Yes	No	Yes	Yes	TRUE	1	NZ_AZUY01000007.0.cluster7.1_12*NZ_AZUY01000007.0.cluster7.1_16*	M653_RS1000000135390*
NZ_AZUZ01000042.0.cluster2	1	0	13992	lassopeptide	Yes	No	Yes	Yes	TRUE	1	NZ_AZUZ01000042.0.cluster2.1_1*NZ_AZUZ01000042.0.cluster2.1_4*	allorf_01363_01503*
NZ_AZVC01000006.0.cluster2	1	0	22389	lassopeptide	Yes	No	Yes	Yes	TRUE	0	NZ_AZVC01000006.0.cluster2.1_11*	allorf_09762_09899*
NZ_AZVD01000036.0.cluster26	1	0	22952	lanthipeptide	Yes	No	Yes	Yes	FALSE	0	NZ_AZVD01000036.0.cluster26.1_16*	K389_RS1000000127340*K389_RS0119060*allorf_05195_05365*allorf_07249_07338*allorf_16994_17227*
NZ_AZVD01000043.0.cluster28	1	0	20337	lanthipeptide	Yes	No	Yes	Yes	TRUE	0	NZ_AZVD01000043.0.cluster28.1_11*	K389_RS1000000127440*
NZ_AZVE01000016.0.cluster22	1	0	22919	lanthipeptide	Yes	No	Yes	Yes	FALSE	1	NZ_AZVE01000016.0.cluster22.1_9*	K379_RS35490*allorf_02942_03091*allorf_02964_03137*allorf_09660_09884*
NZ_AZVE01000020.0.cluster25	1	0	18972	lanthipeptide	Yes	No	Yes	Yes	TRUE	0	NZ_AZVE01000020.0.cluster25.1_8*	K379_RS0126170*
NZ_AZWD01000047.0.cluster22	1	0	22946	lanthipeptide	Yes	No	Yes	Yes	FALSE	0	NZ_AZWD01000047.0.cluster22.1_12*	B168_RS1000000128550*allorf_02016_02159*allorf_20916_20990*allorf_04174_04263*
NZ_AZWI01000037.0.cluster21	1	0	17422	lanthipeptide	Yes	No	Yes	Yes	FALSE	1	NZ_AZWI01000037.0.cluster21.1_5*NZ_AZWI01000037.0.cluster21.1_7*	B162_RS0117155*B162_RS1000000129630*allorf_03894_04109*allorf_07429_07644*allorf_12014_12223*allorf_15846_16079*
NZ_AZWL01000010.0.cluster36	1	0	24286	lanthipeptide	Yes	No	Yes	Yes	TRUE	2	NZ_AZWL01000010.0.cluster36.1_13*NZ_AZWL01000010.0.cluster36.1_17*NZ_AZWL01000010.0.cluster36.1_20*	B121_RS41895*
NZ_AZWL01000018.0.cluster11	1	0	22612	lassopeptide	Yes	No	Yes	Yes	TRUE	0	NZ_AZWL01000018.0.cluster11.1_16*	B121_RS42870*
NZ_AZWL01000027.0.cluster21	1	0	25260	lanthipeptide	Yes	No	Yes	Yes	TRUE	0	NZ_AZWL01000027.0.cluster21.1_15*	B121_RS42280*
NZ_AZWQ01000024.0.cluster11	2	24718	45312	lanthipeptide	Yes	No	Yes	Yes	FALSE	2	NZ_AZWQ01000024.0.cluster11.2_13*NZ_AZWQ01000024.0.cluster11.2_16*NZ_AZWQ01000024.0.cluster11.2_9*	B116_RS0113780*allorf_39317_39487*
NZ_AZWU01000017.0.cluster8	1	0	22952	lanthipeptide	Yes	No	Yes	Yes	FALSE	0	NZ_AZWU01000017.0.cluster8.1_15*	B110_RS0105050*allorf_18546_18773*allorf_20792_20935*
NZ_AZWU01000047.0.cluster29	1	0	18183	lanthipeptide	Yes	No	Yes	Yes	TRUE	0	NZ_AZWU01000047.0.cluster29.1_6*	B110_RS28055*
NZ_AZWW01000027.0.cluster13	1	9671	30823	lanthipeptide	Yes	No	Yes	Yes	FALSE	0	NZ_AZWW01000027.0.cluster13.1_13*	B108_RS0116755*allorf_11683_11826*allorf_13839_14063*allorf_13845_13934*allorf_25796_26023*allorf_28111_28290*
NZ_AZWX01000028.0.cluster15	1	0	22952	lanthipeptide	Yes	No	Yes	Yes	FALSE	1	NZ_AZWX01000028.0.cluster15.1_5*NZ_AZWX01000028.0.cluster15.1_15*	B107_RS1000000128390*B107_RS1000000128400*allorf_05726_05959*allorf_15615_15704*allorf_15486_15710*
NZ_AZWY01000032.0.cluster14	1	0	16519	lanthipeptide	Yes	No	Yes	Yes	FALSE	0	NZ_AZWY01000032.0.cluster14.1_12*	B106_RS0118985*B106_RS26685*allorf_02013_02156*allorf_02051_02260*allorf_04169_04393*allorf_04175_04264*
NZ_AZXC01000010.0.cluster35	2	22144	44829	lanthipeptide	Yes	No	Yes	Yes	TRUE	0	NZ_AZXC01000010.0.cluster35.2_11*	B101_RS0111860*
NZ_AZXD01000049.0.cluster21	1	4023	26411	lanthipeptide	Yes	No	Yes	Yes	TRUE	2	NZ_AZXD01000049.0.cluster21.1_9*NZ_AZXD01000049.0.cluster21.1_21*NZ_AZXD01000049.0.cluster21.1_25*	B099_RS29015*
NZ_AZXF01000017.0.cluster4	1	554	25726	lanthipeptide	Yes	No	Yes	Yes	TRUE	0	NZ_AZXF01000017.0.cluster4.1_9*	B042_RS24865*
NZ_AZXF01000022.0.cluster10	1	294	23951	lanthipeptide	Yes	No	Yes	Yes	TRUE	0	NZ_AZXF01000022.0.cluster10.1_12*	B042_RS0111455*
NZ_AZXH01000057.0.cluster23	1	0	17050	lanthipeptide	Yes	No	Yes	Yes	TRUE	0	NZ_AZXH01000057.0.cluster23.1_8*	B037_RS28925*
NZ_AZXI01000044.0.cluster22	1	0	20279	lanthipeptide	Yes	No	Yes	Yes	FALSE	1	NZ_AZXI01000044.0.cluster22.1_14*NZ_AZXI01000044.0.cluster22.1_16*	B033_RS0121320*allorf_09424_09639*allorf_14536_14646*allorf_15021_15143*allorf_06807_06932*allorf_06841_07020*allorf_17533_17742*
NZ_BAEW01000028.0.cluster1	1	0	8991	lanthipeptide	Yes	No	Yes	Yes	TRUE	0	NZ_BAEW01000028.0.cluster1.1_7*	RH95_RS08940*
NZ_BAFK01000015.0.cluster2	1	0	22673	lanthipeptide	Yes	No	Yes	Yes	TRUE	1	NZ_BAFK01000015.0.cluster2.1_5*NZ_BAFK01000015.0.cluster2.1_9*	RNAN_RS12810*
NZ_BAFR01000123.0.cluster25	1	0	22532	lanthipeptide	Yes	No	Yes	Yes	TRUE	2	NZ_BAFR01000123.0.cluster25.1_13*NZ_BAFR01000123.0.cluster25.1_1*NZ_BAFR01000123.0.cluster25.1_11*	allorf_09792_09998*
NZ_BAFT02000045.0.cluster30	1	17301	41752	lanthipeptide	Yes	No	Yes	Yes	TRUE	0	NZ_BAFT02000045.0.cluster30.1_14*	TY25_RS41650*
NZ_BAFT02000098.0.cluster9	1	9909	55508	lanthipeptide	Yes	No	Yes	Yes	TRUE	4	NZ_BAFT02000098.0.cluster9.1_17*NZ_BAFT02000098.0.cluster9.1_32*NZ_BAFT02000098.0.cluster9.1_33*NZ_BAFT02000098.0.cluster9.1_34*NZ_BAFT02000098.0.cluster9.1_35*	TY25_RS32910*
NZ_BAGB01000062.0.cluster11	1	6132	30477	lanthipeptide	Yes	No	Yes	Yes	TRUE	3	NZ_BAGB01000062.0.cluster11.1_16*NZ_BAGB01000062.0.cluster11.1_18*NZ_BAGB01000062.0.cluster11.1_23*NZ_BAGB01000062.0.cluster11.1_5*	ON40_RS50180*
NZ_BAGL01000055.0.cluster19	5	60970	83642	lassopeptide	Yes	No	Yes	Yes	TRUE	0	NZ_BAGL01000055.0.cluster19.5_16*	ON41_RS17155*
NZ_BAGL01000064.0.cluster15	1	0	23120	lanthipeptide	Yes	No	Yes	Yes	FALSE	1	NZ_BAGL01000064.0.cluster15.1_13*	ON41_RS40570*allorf_00715_00804*allorf_00922_01101*allorf_01838_02032*allorf_01942_02019*
NZ_BAII02000009.0.cluster3	1	18280	41388	lanthipeptide	Yes	No	Yes	Yes	FALSE	2	NZ_BAII02000009.0.cluster3.1_2*NZ_BAII02000009.0.cluster3.1_11*	VE20226_RS05825*allorf_35755_35937*allorf_31921_32079*allorf_32036_32110*
NZ_BAIJ02000157.0.cluster1	1	0	22916	lanthipeptide	Yes	No	Yes	Yes	FALSE	0	NZ_BAIJ02000157.0.cluster1.1_14*	VE20227_RS29450*allorf_09789_09932*allorf_21654_21779*allorf_02328_02408*allorf_18998_19219*allorf_21213_21290*allorf_22740_22850*
NZ_BALG01000008.0.cluster9	1	0	11299	lanthipeptide	Yes	No	Yes	Yes	TRUE	1	NZ_BALG01000008.0.cluster9.1_2*NZ_BALG01000008.0.cluster9.1_6*	allorf_07679_07843*
NZ_BAOL01000011.0.cluster5	1	0	19195	lassopeptide	Yes	No	Yes	Yes	TRUE	0	NZ_BAOL01000011.0.cluster5.1_12*	allorf_12098_12214*
NZ_BARE01000016.0.cluster3	1	0	22438	lassopeptide	Yes	No	Yes	Yes	TRUE	0	NZ_BARE01000016.0.cluster3.1_13*	allorf_09809_09982*
NZ_BATC01000005.0.cluster3	1	0	31759	lassopeptide	Yes	No	Yes	Yes	TRUE	2	NZ_BATC01000005.0.cluster3.1_13*NZ_BATC01000005.0.cluster3.1_21*NZ_BATC01000005.0.cluster3.1_26*	allorf_12467_12607*
NZ_BAUA01000025.0.cluster47	1	0	24448	lanthipeptide	Yes	No	Yes	Yes	TRUE	1	NZ_BAUA01000025.0.cluster47.1_11*NZ_BAUA01000025.0.cluster47.1_12*	NBRGI_RS05360*
NZ_BAXL01000013.0.cluster1	1	393	24910	lanthipeptide	Yes	No	Yes	Yes	FALSE	3	NZ_BAXL01000013.0.cluster1.1_43*NZ_BAXL01000013.0.cluster1.1_10*NZ_BAXL01000013.0.cluster1.1_2*	JCM19055_RS12690*
NZ_BAZE01000001.0.cluster15	1	0	17440	lassopeptide	Yes	No	Yes	Yes	TRUE	0	NZ_BAZE01000001.0.cluster15.1_6*	TR33_RS26285*
NZ_BAZE01000001.0.cluster17	1	0	23195	lanthipeptide	Yes	No	Yes	Yes	FALSE	1	NZ_BAZE01000001.0.cluster17.1_8*	TR33_RS25805*allorf_20212_20313*
NZ_BAZE01000001.0.cluster18	1	0	22536	lassopeptide	Yes	No	Yes	Yes	TRUE	0	NZ_BAZE01000001.0.cluster18.1_10*	TR33_RS26310*
NZ_BBIW01000001.0.cluster5	1	0	23951	lassopeptide	Yes	No	Yes	Yes	TRUE	0	NZ_BBIW01000001.0.cluster5.1_16*	allorf_11836_11979*
NZ_BBNN01000060.0.cluster7	1	311	16690	lanthipeptide	Yes	No	Yes	Yes	TRUE	0	NZ_BBNN01000060.0.cluster7.1_11*	TU30_RS31570*
NZ_BBNO01000002.0.cluster28	2	45299	67822	lassopeptide	Yes	No	Yes	Yes	TRUE	0	NZ_BBNO01000002.0.cluster28.2_6*	TU31_RS37835*
NZ_BBNO01000003.0.cluster27	2	10000	32601	lanthipeptide	Yes	No	Yes	Yes	TRUE	0	NZ_BBNO01000003.0.cluster27.2_10*	TU31_RS37940*
NZ_BBNO01000004.0.cluster20	1	0	26503	lanthipeptide	Yes	No	Yes	Yes	TRUE	1	NZ_BBNO01000004.0.cluster20.1_16*NZ_BBNO01000004.0.cluster20.1_17*NZ_BBNO01000004.0.cluster20.1_9*	TU31_RS36875*TU31_RS36880*
NZ_BBNO01000008.0.cluster8	1	0	22613	lassopeptide	Yes	No	Yes	Yes	TRUE	1	NZ_BBNO01000008.0.cluster8.1_5*NZ_BBNO01000008.0.cluster8.1_9*	TU31_RS38195*
NZ_BBOJ01000005.0.cluster21	1	0	26371	lanthipeptide	Yes	No	Yes	Yes	TRUE	3	NZ_BBOJ01000005.0.cluster21.1_15*NZ_BBOJ01000005.0.cluster21.1_21*NZ_BBOJ01000005.0.cluster21.1_22*NZ_BBOJ01000005.0.cluster21.1_29*	AOM45_RS49405*
NZ_BBOJ01000022.0.cluster6	3	31533	54088	lassopeptide	Yes	No	Yes	Yes	TRUE	1	NZ_BBOJ01000022.0.cluster6.3_16*NZ_BBOJ01000022.0.cluster6.3_1*	allorf_44157_44306*
NZ_BBOK01000007.0.cluster10	1	746	24598	lanthipeptide	Yes	No	Yes	Yes	FALSE	1	NZ_BBOK01000007.0.cluster10.1_12*NZ_BBOK01000007.0.cluster10.1_13*	APK71_RS37575*APK71_RS35805*
NZ_BBOM01000006.0.cluster30	1	0	22523	lassopeptide	Yes	No	Yes	Yes	TRUE	0	NZ_BBOM01000006.0.cluster30.1_11*	allorf_12540_12695*
NZ_BBOM01000008.0.cluster23	1	0	22967	lanthipeptide	Yes	No	Yes	Yes	FALSE	2	NZ_BBOM01000008.0.cluster23.1_9*NZ_BBOM01000008.0.cluster23.1_11*	allorf_22624_22830*
NZ_BBON01000145.0.cluster39	1	0	15827	lanthipeptide	Yes	No	Yes	Yes	TRUE	0	NZ_BBON01000145.0.cluster39.1_4*	A3769_RS33855*
NZ_BBOX01000042.0.cluster3	2	10000	34406	lanthipeptide	Yes	No	Yes	Yes	TRUE	0	NZ_BBOX01000042.0.cluster3.2_13*	AXW62_RS05815*
NZ_BBOX01000156.0.cluster25	3	6317	28942	lassopeptide	Yes	No	Yes	Yes	TRUE	0	NZ_BBOX01000156.0.cluster25.3_5*	allorf_15939_16235*
NZ_BBOY01000310.0.cluster51	1	0	16210	lanthipeptide	Yes	No	Yes	Yes	TRUE	0	NZ_BBOY01000310.0.cluster51.1_2*	AXW64_RS35270*
NZ_BBPI01000030.0.cluster4	3	9219	31585	lassopeptide	Yes	No	Yes	Yes	TRUE	0	NZ_BBPI01000030.0.cluster4.3_11*	allorf_19046_19177*
NZ_BBPM01000019.0.cluster21	1	0	24526	lanthipeptide	Yes	No	Yes	Yes	TRUE	0	NZ_BBPM01000019.0.cluster21.1_10*	allorf_09548_09721*
NZ_BBPO01000028.0.cluster24	1	0	26334	lanthipeptide	Yes	No	Yes	Yes	TRUE	1	NZ_BBPO01000028.0.cluster24.1_11*NZ_BBPO01000028.0.cluster24.1_24*	TR48_RS40635*
NZ_BBPO01000030.0.cluster22	1	0	22455	lassopeptide	Yes	No	Yes	Yes	TRUE	0	NZ_BBPO01000030.0.cluster22.1_9*	allorf_09774_09902*
NZ_BBPO01000041.0.cluster19	4	23561	57080	LAP*thiopeptide	Yes	Yes	Yes	Yes	TRUE	1	NZ_BBPO01000041.0.cluster19.4_10*NZ_BBPO01000041.0.cluster19.4_11*	TR48_RS24185*
NZ_BBPP01000003.0.cluster29	2	10000	43122	LAP*thiopeptide	Yes	Yes	Yes	Yes	TRUE	2	NZ_BBPP01000003.0.cluster29.2_22*NZ_BBPP01000003.0.cluster29.2_23*NZ_BBPP01000003.0.cluster29.2_9*	TR49_RS04980*
NZ_BBPP01000024.0.cluster14	1	0	22501	lassopeptide	Yes	No	Yes	Yes	TRUE	0	NZ_BBPP01000024.0.cluster14.1_12*	allorf_12600_12728*
NZ_BBPQ01000048.0.cluster11	1	0	22492	lassopeptide	Yes	No	Yes	Yes	TRUE	0	NZ_BBPQ01000048.0.cluster11.1_8*	allorf_09649_09897*
NZ_BBRO01000001.0.cluster2	1	0	22522	lassopeptide	Yes	No	Yes	Yes	TRUE	3	NZ_BBRO01000001.0.cluster2.1_6*NZ_BBRO01000001.0.cluster2.1_11*NZ_BBRO01000001.0.cluster2.1_13*NZ_BBRO01000001.0.cluster2.1_14*	allorf_09680_09925*
NZ_BBRO01000001.0.cluster5	3	2425	24791	lassopeptide	Yes	No	Yes	Yes	TRUE	0	NZ_BBRO01000001.0.cluster5.3_12*	allorf_12249_12383*
NZ_BBSY01000002.0.cluster4	2	0	22504	lassopeptide	Yes	No	Yes	Yes	TRUE	0	NZ_BBSY01000002.0.cluster4.2_13*NZ_BBSY01000002.0.cluster4.2_14*	allorf_12706_12828*allorf_12527_12637*
NZ_BBSY01000003.0.cluster3	2	0	22357	lassopeptide	Yes	No	Yes	Yes	TRUE	1	NZ_BBSY01000003.0.cluster3.2_14*NZ_BBSY01000003.0.cluster3.2_15*	allorf_12569_12685*
NZ_BBTK01000001.0.cluster8	1	0	22339	lassopeptide	Yes	No	Yes	Yes	TRUE	0	NZ_BBTK01000001.0.cluster8.1_12*	allorf_09783_09935*
NZ_BBUY01000010.0.cluster18	1	0	16476	lassopeptide	Yes	No	Yes	Yes	TRUE	1	NZ_BBUY01000010.0.cluster18.1_12*NZ_BBUY01000010.0.cluster18.1_1*	AZE13_RS35780*
NZ_BBUY01000020.0.cluster30	1	771	22759	lanthipeptide	Yes	No	Yes	Yes	TRUE	1	NZ_BBUY01000020.0.cluster30.1_21*NZ_BBUY01000020.0.cluster30.1_14*NZ_BBUY01000020.0.cluster30.1_15*NZ_BBUY01000020.0.cluster30.1_16*	AZE13_RS34595*AZE13_RS34600*AZE13_RS28700*
NZ_BBUZ01000023.0.cluster7	1	235	25435	lanthipeptide	Yes	No	Yes	Yes	TRUE	1	NZ_BBUZ01000023.0.cluster7.1_27*NZ_BBUZ01000023.0.cluster7.1_17*	ASC60_RS09240*
NZ_BBVA01000002.0.cluster12	1	391	26717	lanthipeptide	Yes	No	Yes	Yes	TRUE	0	NZ_BBVA01000002.0.cluster12.1_9*	A4R25_RS30565*
NZ_BBVA01000012.0.cluster17	1	0	15468	lanthipeptide	Yes	No	Yes	Yes	TRUE	0	NZ_BBVA01000012.0.cluster17.1_5*	A4R25_RS30875*
NZ_BBWW01000001.0.cluster3	3	11365	34602	lanthipeptide	Yes	No	Yes	Yes	FALSE	1	NZ_BBWW01000001.0.cluster3.3_9*	allorf_21208_21333*allorf_28018_28158*allorf_33249_33374*allorf_30427_30522*
NZ_BBWZ01000001.0.cluster1	1	0	23189	lanthipeptide	Yes	No	Yes	Yes	FALSE	0	NZ_BBWZ01000001.0.cluster1.1_21*NZ_BBWZ01000001.0.cluster1.1_12*	MBEAL2_RS00825*allorf_19538_19705*allorf_22918_23076*
NZ_BBXC01000008.0.cluster9	3	28283	50772	lassopeptide	Yes	No	Yes	Yes	TRUE	0	NZ_BBXC01000008.0.cluster9.3_9*	allorf_40792_40935*
NZ_BBXD01000008.0.cluster1	1	0	22550	lanthipeptide	Yes	No	Yes	Yes	TRUE	1	NZ_BBXD01000008.0.cluster1.1_12*NZ_BBXD01000008.0.cluster1.1_19*	allorf_12614_12763*
NZ_BBXD01000026.0.cluster26	1	2974	29455	lanthipeptide	Yes	No	Yes	Yes	TRUE	0	NZ_BBXD01000026.0.cluster26.1_10*	AW272_RS36470*
NZ_BBXE01000033.0.cluster21	3	28347	50686	lassopeptide	Yes	No	Yes	Yes	TRUE	0	NZ_BBXE01000033.0.cluster21.3_9*	allorf_40775_40918*
NZ_BBXE01000034.0.cluster22	1	0	22511	lanthipeptide	Yes	No	Yes	Yes	TRUE	2	NZ_BBXE01000034.0.cluster22.1_13*NZ_BBXE01000034.0.cluster22.1_21*NZ_BBXE01000034.0.cluster22.1_22*	allorf_12569_12721*
NZ_BBXF01000001.0.cluster5	1	0	22586	lanthipeptide	Yes	No	Yes	Yes	FALSE	1	NZ_BBXF01000001.0.cluster5.1_10*	allorf_09401_09529*allorf_09708_09827*
NZ_BBXG01000007.0.cluster14	1	0	22511	lanthipeptide	Yes	No	Yes	Yes	TRUE	1	NZ_BBXG01000007.0.cluster14.1_13*NZ_BBXG01000007.0.cluster14.1_20*	allorf_12565_12717*
NZ_BBYG01000008.0.cluster1	1	0	25110	lanthipeptide	Yes	No	Yes	Yes	TRUE	2	NZ_BBYG01000008.0.cluster1.1_18*NZ_BBYG01000008.0.cluster1.1_13*NZ_BBYG01000008.0.cluster1.1_14*	AOQ37_RS04295*
NZ_BBYG01000010.0.cluster4	3	10300	33012	lanthipeptide	Yes	No	Yes	Yes	TRUE	0	NZ_BBYG01000010.0.cluster4.3_6*	AOQ37_RS09965*
NZ_BBYG01000011.0.cluster5	1	0	25047	lanthipeptide	Yes	No	Yes	Yes	TRUE	1	NZ_BBYG01000011.0.cluster5.1_12*NZ_BBYG01000011.0.cluster5.1_20*	AOQ37_RS11080*
NZ_BBYG01000014.0.cluster8	1	0	22640	lanthipeptide	Yes	No	Yes	Yes	TRUE	0	NZ_BBYG01000014.0.cluster8.1_10*	AOQ37_RS39920*
NZ_BBYJ01000013.0.cluster9	1	0	25724	lanthipeptide	Yes	No	Yes	Yes	TRUE	0	NZ_BBYJ01000013.0.cluster9.1_10*	allorf_09616_09813*
NZ_BBYJ01000028.0.cluster15	1	0	36004	LAP*thiopeptide	Yes	Yes	Yes	Yes	TRUE	2	NZ_BBYJ01000028.0.cluster15.1_16*NZ_BBYJ01000028.0.cluster15.1_19*NZ_BBYJ01000028.0.cluster15.1_27*	allorf_17330_17512*
NZ_BBYJ01000032.0.cluster16	1	0	16257	lanthipeptide	Yes	No	Yes	Yes	TRUE	0	NZ_BBYJ01000032.0.cluster16.1_8*	allorf_09865_09996*
NZ_BBYK01000084.0.cluster23	1	0	12952	lanthipeptide	Yes	No	Yes	Yes	TRUE	0	NZ_BBYK01000084.0.cluster23.1_2*	allorf_02956_03087*
NZ_BBYL01000029.0.cluster17	1	0	14736	lanthipeptide	Yes	No	Yes	Yes	TRUE	0	NZ_BBYL01000029.0.cluster17.1_4*	allorf_04741_04869*
NZ_BBYM01000040.0.cluster19	1	0	16802	lanthipeptide	Yes	No	Yes	Yes	TRUE	1	NZ_BBYM01000040.0.cluster19.1_13*NZ_BBYM01000040.0.cluster19.1_6*	allorf_06807_06935*
NZ_BBZE01000004.0.cluster1	1	0	23390	lanthipeptide	Yes	No	Yes	Yes	TRUE	0	NZ_BBZE01000004.0.cluster1.1_12*	AOQ56_RS00075*
NZ_BBZG01000001.0.cluster1	1	0	39848	thiopeptide*LAP	Yes	Yes	Yes	Yes	TRUE	0	NZ_BBZG01000001.0.cluster1.1_21*	ASC57_RS01245*
NZ_BBZG01000001.0.cluster10	1	0	22646	lanthipeptide	Yes	No	Yes	Yes	FALSE	1	NZ_BBZG01000001.0.cluster10.1_1*	allorf_09811_09921*
NZ_BBZG01000001.0.cluster9	2	28815	52052	lanthipeptide	Yes	No	Yes	Yes	FALSE	0	NZ_BBZG01000001.0.cluster9.2_14*NZ_BBZG01000001.0.cluster9.2_15*	ASC57_RS06305*ASC57_RS06310*ASC57_RS06315*allorf_37596_37835*allorf_50773_50904*
NZ_BBZK01000003.0.cluster4	1	0	32887	lanthipeptide*lipolanthine	Yes	No	Yes	Yes	TRUE	2	NZ_BBZK01000003.0.cluster4.1_10*NZ_BBZK01000003.0.cluster4.1_11*NZ_BBZK01000003.0.cluster4.1_16*	BGP73_RS22455*
NZ_BBZK01000004.0.cluster7	2	10000	33192	lanthipeptide	Yes	No	Yes	Yes	FALSE	2	NZ_BBZK01000004.0.cluster7.2_10*NZ_BBZK01000004.0.cluster7.2_8*	BGP73_RS05180*allorf_29823_29981*
NZ_BBZK01000005.0.cluster12	1	0	22582	lassopeptide	Yes	No	Yes	Yes	TRUE	0	NZ_BBZK01000005.0.cluster12.1_8*	allorf_09863_09979*
NZ_BCAN01000078.0.cluster32	1	0	22436	lassopeptide	Yes	No	Yes	Yes	TRUE	0	NZ_BCAN01000078.0.cluster32.1_15*	allorf_09798_09941*
NZ_BCBX01000048.0.cluster19	1	0	23664	LAP*thiopeptide	Yes	No	Yes	Yes	TRUE	0	NZ_BCBX01000048.0.cluster19.1_17*	allorf_15241_15441*
NZ_BCBX01000061.0.cluster22	1	292	20368	lanthipeptide	Yes	No	Yes	Yes	TRUE	1	NZ_BCBX01000061.0.cluster22.1_11*NZ_BCBX01000061.0.cluster22.1_14*	AP234_RS35640*
NZ_BCBX01000066.0.cluster24	1	0	23165	lanthipeptide	Yes	No	Yes	Yes	TRUE	0	NZ_BCBX01000066.0.cluster24.1_19*	AP234_RS33370*
NZ_BCFK01000001.0.cluster1	1	0	19255	lanthipeptide	Yes	No	Yes	Yes	TRUE	0	NZ_BCFK01000001.0.cluster1.1_7*NZ_BCFK01000001.0.cluster1.1_10*	BFAL_RS00075*BFAL_RS00090*
NZ_BCLE01000039.0.cluster8	1	0	32151	thiopeptide*LAP	Yes	No	Yes	Yes	TRUE	0	NZ_BCLE01000039.0.cluster8.1_33*	SCSH_RS08410*
NZ_BCMK01000007.0.cluster11	2	17306	42733	lanthipeptide	Yes	No	Yes	Yes	TRUE	0	NZ_BCMK01000007.0.cluster11.2_17*	AV125_RS47450*
NZ_BCMK01000023.0.cluster23	2	0	14517	lanthipeptide	Yes	No	Yes	Yes	TRUE	0	NZ_BCMK01000023.0.cluster23.2_2*	AV125_RS16095*
NZ_BCML01000028.0.cluster22	2	0	14633	lanthipeptide	Yes	No	Yes	Yes	TRUE	0	NZ_BCML01000028.0.cluster22.2_2*	AV141_RS18835*
NZ_BCMM01000001.0.cluster4	2	14773	37440	lanthipeptide	Yes	No	Yes	Yes	TRUE	0	NZ_BCMM01000001.0.cluster4.2_9*	AV118_RS45005*
NZ_BCMM01000002.0.cluster5	2	0	22655	lanthipeptide	Yes	No	Yes	Yes	TRUE	0	NZ_BCMM01000002.0.cluster5.2_8*	AV118_RS02970*
NZ_BCMM01000005.0.cluster8	3	40875	66302	lanthipeptide	Yes	No	Yes	Yes	TRUE	0	NZ_BCMM01000005.0.cluster8.3_13*	AV118_RS43475*
NZ_BCMM01000008.0.cluster11	1	0	22598	lanthipeptide	Yes	No	Yes	Yes	TRUE	2	NZ_BCMM01000008.0.cluster11.1_11*NZ_BCMM01000008.0.cluster11.1_12*NZ_BCMM01000008.0.cluster11.1_7*	allorf_12852_12935*
NZ_BCMM01000095.0.cluster38	1	0	6153	lanthipeptide	Yes	No	Yes	Yes	TRUE	0	NZ_BCMM01000095.0.cluster38.1_3*	AV118_RS42695*
NZ_BCMN01000008.0.cluster13	3	23180	45823	lanthipeptide	Yes	No	Yes	Yes	TRUE	1	NZ_BCMN01000008.0.cluster13.3_11*NZ_BCMN01000008.0.cluster13.3_18*	AV140_RS18455*
NZ_BCMN01000021.0.cluster29	1	385	26729	lanthipeptide	Yes	No	Yes	Yes	TRUE	1	NZ_BCMN01000021.0.cluster29.1_5*NZ_BCMN01000021.0.cluster29.1_11*	AV140_RS32375*
NZ_BCMN01000029.0.cluster31	1	0	25215	lanthipeptide	Yes	No	Yes	Yes	TRUE	0	NZ_BCMN01000029.0.cluster31.1_15*	AV140_RS37690*
NZ_BCPZ01000389.0.cluster6	1	0	26748	lanthipeptide	Yes	No	Yes	Yes	TRUE	2	NZ_BCPZ01000389.0.cluster6.1_12*NZ_BCPZ01000389.0.cluster6.1_16*NZ_BCPZ01000389.0.cluster6.1_2*	BU804_RS10555*
NZ_BCQI01000085.0.cluster2	1	0	11527	lanthipeptide	Yes	No	Yes	Yes	FALSE	0	NZ_BCQI01000085.0.cluster2.1_6*	AAC01S_RS16960*allorf_03739_03882*allorf_04412_04489*
NZ_BCQP01000065.0.cluster24	1	0	25329	lanthipeptide	Yes	No	Yes	Yes	TRUE	0	NZ_BCQP01000065.0.cluster24.1_13*	ACH01S_RS42860*
NZ_BCQP01000067.0.cluster25	1	0	22644	lassopeptide	Yes	No	Yes	Yes	TRUE	0	NZ_BCQP01000067.0.cluster25.1_11*	ACH01S_RS34620*
NZ_BCQR01000272.0.cluster33	1	0	8262	lanthipeptide	Yes	No	Yes	Yes	TRUE	0	NZ_BCQR01000272.0.cluster33.1_3*	allorf_2792_2923*
NZ_BCQT01000006.0.cluster6	2	10000	32347	lassopeptide	Yes	No	Yes	Yes	TRUE	0	NZ_BCQT01000006.0.cluster6.2_10*	allorf_019532_019699*
NZ_BCQT01000007.0.cluster7	1	0	12811	lanthipeptide	Yes	No	Yes	Yes	TRUE	0	NZ_BCQT01000007.0.cluster7.1_9*	allorf_12572_12682*
NZ_BCQT01000021.0.cluster23	1	0	24760	lanthipeptide	Yes	No	Yes	Yes	TRUE	2	NZ_BCQT01000021.0.cluster23.1_2*NZ_BCQT01000021.0.cluster23.1_28*NZ_BCQT01000021.0.cluster23.1_14*	AMA02S_RS32780*
NZ_BCQU01000041.0.cluster12	1	283	25561	lanthipeptide	Yes	No	Yes	Yes	TRUE	0	NZ_BCQU01000041.0.cluster12.1_7*	AR3_RS14705*
NZ_BCQW01000005.0.cluster2	1	0	23051	lanthipeptide	Yes	No	Yes	Yes	FALSE	1	NZ_BCQW01000005.0.cluster2.1_10*NZ_BCQW01000005.0.cluster2.1_11*	ASE01S_RS05260*allorf_02701_02844*allorf_04375_04542*
NZ_BCRK01000033.0.cluster4	1	0	22601	lanthipeptide	Yes	No	Yes	Yes	FALSE	1	NZ_BCRK01000033.0.cluster4.1_10*	allorf_09715_09936*
NZ_BCRK01000036.0.cluster5	1	162	25412	lanthipeptide	Yes	No	Yes	Yes	TRUE	0	NZ_BCRK01000036.0.cluster5.1_7*	NT8_RS28435*
NZ_BCRK01000128.0.cluster12	1	0	17901	lanthipeptide	Yes	No	Yes	Yes	TRUE	0	NZ_BCRK01000128.0.cluster12.1_6*	NT8_RS19895*
NZ_BCRO01000043.0.cluster10	1	0	22658	lanthipeptide	Yes	No	Yes	Yes	TRUE	1	NZ_BCRO01000043.0.cluster10.1_10*NZ_BCRO01000043.0.cluster10.1_5*	allorf_12719_12850*
NZ_BCRR01000020.0.cluster3	1	0	36397	lanthipeptide	Yes	No	Yes	Yes	FALSE	1	NZ_BCRR01000020.0.cluster3.1_10*NZ_BCRR01000020.0.cluster3.1_11*NZ_BCRR01000020.0.cluster3.1_20*NZ_BCRR01000020.0.cluster3.1_21*NZ_BCRR01000020.0.cluster3.1_6*	ND1_RS08955*ND1_RS31325*ND1_RS08975*ND1_RS09000*ND1_RS31330*allorf_23597_23746*allorf_31372_31455*
NZ_BCRR01000028.0.cluster5	2	10306	35587	lanthipeptide	Yes	No	Yes	Yes	TRUE	0	NZ_BCRR01000028.0.cluster5.2_12*	ND1_RS11960*
NZ_BCRR01000067.0.cluster14	1	0	24118	lanthipeptide	Yes	No	Yes	Yes	TRUE	0	NZ_BCRR01000067.0.cluster14.1_7*	ND1_RS22005*
NZ_BCSH01000100.0.cluster11	1	0	19705	LAP*thiopeptide	Yes	Yes	Yes	Yes	TRUE	2	NZ_BCSH01000100.0.cluster11.1_4*NZ_BCSH01000100.0.cluster11.1_5*NZ_BCSH01000100.0.cluster11.1_6*	NLI01S_RS23680*
NZ_BCSN01000035.0.cluster2	1	0	22598	lanthipeptide	Yes	No	Yes	Yes	FALSE	1	NZ_BCSN01000035.0.cluster2.1_10*	allorf_12628_12771*
NZ_BCTW01000007.0.cluster3	2	0	22351	lassopeptide	Yes	No	Yes	Yes	TRUE	0	NZ_BCTW01000007.0.cluster3.2_9*	allorf_09781_09942*
NZ_BCTX01000047.0.cluster4	1	0	22456	lassopeptide	Yes	No	Yes	Yes	TRUE	0	NZ_BCTX01000047.0.cluster4.1_13*NZ_BCTX01000047.0.cluster4.1_14*	allorf_09505_09732*allorf_09792_09929*
NZ_BCTX01000062.0.cluster6	1	0	14192	lassopeptide	Yes	No	Yes	Yes	TRUE	1	NZ_BCTX01000062.0.cluster6.1_7*NZ_BCTX01000062.0.cluster6.1_15*	allorf_09788_09943*
NZ_BCTY01000037.0.cluster4	1	0	20777	lassopeptide	Yes	No	Yes	Yes	TRUE	0	NZ_BCTY01000037.0.cluster4.1_15*	allorf_12413_12544*
NZ_BCTZ01000013.0.cluster3	3	2777	25185	lassopeptide	Yes	No	Yes	Yes	TRUE	1	NZ_BCTZ01000013.0.cluster3.3_3*NZ_BCTZ01000013.0.cluster3.3_13*NZ_BCTZ01000013.0.cluster3.3_14*	allorf_12576_12713*allorf_12185_12322*
NZ_BCUY01000007.0.cluster1	1	0	32244	lanthipeptide	Yes	No	Yes	Yes	TRUE	2	NZ_BCUY01000007.0.cluster1.1_3*NZ_BCUY01000007.0.cluster1.1_19*NZ_BCUY01000007.0.cluster1.1_20*	BFI01S_RS22230*
NZ_BCVE01000012.0.cluster2	1	0	22604	lanthipeptide	Yes	No	Yes	Yes	TRUE	3	NZ_BCVE01000012.0.cluster2.1_8*NZ_BCVE01000012.0.cluster2.1_11*NZ_BCVE01000012.0.cluster2.1_12*NZ_BCVE01000012.0.cluster2.1_13*	allorf_09787_09918*
NZ_BCVM01000009.0.cluster1	1	0	24338	lassopeptide	Yes	No	Yes	Yes	TRUE	1	NZ_BCVM01000009.0.cluster1.1_27*NZ_BCVM01000009.0.cluster1.1_11*	allorf_09742_09888*
NZ_BCVO01000004.0.cluster1	1	0	24049	lassopeptide	Yes	No	Yes	Yes	TRUE	3	NZ_BCVO01000004.0.cluster1.1_9*NZ_BCVO01000004.0.cluster1.1_17*NZ_BCVO01000004.0.cluster1.1_19*NZ_BCVO01000004.0.cluster1.1_21*	allorf_11947_12087*
NZ_BCWM01000006.0.cluster3	1	0	22384	lassopeptide	Yes	No	Yes	Yes	TRUE	1	NZ_BCWM01000006.0.cluster3.1_12*NZ_BCWM01000006.0.cluster3.1_23*	BVE01S_RS06190*
NZ_BCWM01000026.0.cluster5	3	13038	35389	lassopeptide	Yes	No	Yes	Yes	TRUE	0	NZ_BCWM01000026.0.cluster5.3_13*	allorf_25641_25802*
NZ_BCWS01000002.0.cluster2	1	251	22549	lanthipeptide	Yes	No	Yes	Yes	FALSE	1	NZ_BCWS01000002.0.cluster2.1_13*NZ_BCWS01000002.0.cluster2.1_10*	PP13_RS06270*allorf_00272_00493*
NZ_BCWV01000003.0.cluster5	4	143588	166747	lanthipeptide	Yes	No	Yes	Yes	TRUE	1	NZ_BCWV01000003.0.cluster5.4_9*NZ_BCWV01000003.0.cluster5.4_17*NZ_BCWV01000003.0.cluster5.4_18*	allorf_162158_162364*allorf_162438_162590*
NZ_BCXJ01000001.0.cluster1	1	258	24763	lanthipeptide	Yes	No	Yes	Yes	TRUE	0	NZ_BCXJ01000001.0.cluster1.1_9*	A3834_RS02935*
NZ_BCXS01000015.0.cluster1	1	0	21922	lanthipeptide	Yes	No	Yes	Yes	TRUE	0	NZ_BCXS01000015.0.cluster1.1_12*	BAD02_RS11600*
NZ_BCYF01000094.0.cluster2	3	10144	24110	lanthipeptide	Yes	No	Yes	Yes	FALSE	2	NZ_BCYF01000094.0.cluster2.3_8*NZ_BCYF01000094.0.cluster2.3_12*	BAD15_RS12495*allorf_14612_14722*allorf_16176_16313*allorf_19862_19963*
NZ_BCYG01000057.0.cluster2	3	8958	31232	lassopeptide	Yes	No	Yes	Yes	TRUE	1	NZ_BCYG01000057.0.cluster2.3_11*NZ_BCYG01000057.0.cluster2.3_2*	allorf_21287_21538*
NZ_BCYI01000079.0.cluster1	1	0	19001	lanthipeptide	Yes	No	Yes	Yes	FALSE	0	NZ_BCYI01000079.0.cluster1.1_12*	BAD18_RS10845*allorf_00886_00966*allorf_03528_03725*
NZ_BCYJ01000042.0.cluster1	1	0	20234	lanthipeptide	Yes	No	Yes	Yes	FALSE	0	NZ_BCYJ01000042.0.cluster1.1_9*	BAD19_RS04505*allorf_00631_00699*
NZ_BCYK01000036.0.cluster1	1	0	16916	lanthipeptide	Yes	No	Yes	Yes	FALSE	0	NZ_BCYK01000036.0.cluster1.1_12*	BAD20_RS08765*BAD20_RS08805*allorf_01571_01651*
NZ_BCYL01000044.0.cluster1	1	0	18552	lanthipeptide	Yes	No	Yes	Yes	FALSE	0	NZ_BCYL01000044.0.cluster1.1_6*	BAD21_RS05540*BAD21_RS10880*allorf_15297_15416*
NZ_BCYM01000076.0.cluster1	1	0	9102	lanthipeptide	Yes	No	Yes	Yes	TRUE	0	NZ_BCYM01000076.0.cluster1.1_2*	BAD22_RS07965*
NZ_BCYV01000008.0.cluster2	4	26204	48573	lassopeptide	Yes	No	Yes	Yes	TRUE	0	NZ_BCYV01000008.0.cluster2.4_11*	allorf_38640_38777*
NZ_BCYW01000007.0.cluster4	3	2327	24768	lassopeptide	Yes	No	Yes	Yes	TRUE	0	NZ_BCYW01000007.0.cluster4.3_15*	allorf_12206_12322*
NZ_BCYX01000019.0.cluster3	1	0	22384	lassopeptide	Yes	No	Yes	Yes	TRUE	0	NZ_BCYX01000019.0.cluster3.1_10*	allorf_12437_12601*
NZ_BCYY01000024.0.cluster3	3	4957	27383	lassopeptide	Yes	No	Yes	Yes	TRUE	1	NZ_BCYY01000024.0.cluster3.3_17*NZ_BCYY01000024.0.cluster3.3_14*	allorf_14785_14904*
NZ_BCYZ01000024.0.cluster6	1	0	18140	lassopeptide	Yes	No	Yes	Yes	TRUE	0	NZ_BCYZ01000024.0.cluster6.1_8*	allorf_05570_05686*
NZ_BCZE01000035.0.cluster5	2	0	22438	lassopeptide	Yes	No	Yes	Yes	TRUE	2	NZ_BCZE01000035.0.cluster5.2_10*NZ_BCZE01000035.0.cluster5.2_11*NZ_BCZE01000035.0.cluster5.2_13*	allorf_12728_12856*
NZ_BCZE01000105.0.cluster7	1	0	14333	lassopeptide	Yes	No	Yes	Yes	TRUE	0	NZ_BCZE01000105.0.cluster7.1_14*	allorf_12551_12754*
NZ_BCZQ01000017.0.cluster4	3	2630	24987	lassopeptide	Yes	No	Yes	Yes	TRUE	0	NZ_BCZQ01000017.0.cluster4.3_9*NZ_BCZQ01000017.0.cluster4.3_10*	allorf_12431_12574*allorf_12261_12383*
NZ_BCZQ01000037.0.cluster7	1	0	14783	lassopeptide	Yes	No	Yes	Yes	TRUE	0	NZ_BCZQ01000037.0.cluster7.1_13*	allorf_12393_12545*
NZ_BDAY01000007.0.cluster4	1	0	25679	lanthipeptide	Yes	No	Yes	Yes	FALSE	1	NZ_BDAY01000007.0.cluster4.1_14*	NA11_RS04045*
NZ_BDBG01000016.0.cluster18	2	10000	32225	lassopeptide	Yes	No	Yes	Yes	TRUE	0	NZ_BDBG01000016.0.cluster18.2_11*	allorf_22298_22414*
NZ_BDBL01000048.0.cluster27	3	18027	40579	lassopeptide	Yes	No	Yes	Yes	TRUE	1	NZ_BDBL01000048.0.cluster27.3_9*NZ_BDBL01000048.0.cluster27.3_12*	allorf_27843_27989*
NZ_BDBQ01000078.0.cluster28	1	2802	27147	lanthipeptide	Yes	No	Yes	Yes	TRUE	0	NZ_BDBQ01000078.0.cluster28.1_5*	NM2_RS48025*
NZ_BDBS01000023.0.cluster20	1	0	35218	thiopeptide*LAP	Yes	Yes	Yes	Yes	TRUE	0	NZ_BDBS01000023.0.cluster20.1_18*	NP4_RS18810*
NZ_BDBV01000002.0.cluster4	1	0	16680	lassopeptide	Yes	No	Yes	Yes	TRUE	0	NZ_BDBV01000002.0.cluster4.1_9*	allorf_06813_06968*
NZ_BDBV01000110.0.cluster36	1	0	16869	lassopeptide	Yes	No	Yes	Yes	TRUE	0	NZ_BDBV01000110.0.cluster36.1_8*	NM1_RS35215*
NZ_BDCC01000012.0.cluster5	1	0	24580	lanthipeptide	Yes	No	Yes	Yes	TRUE	0	NZ_BDCC01000012.0.cluster5.1_13*	allorf_14737_14874*
NZ_BDCC01000027.0.cluster14	1	0	24291	lanthipeptide	Yes	No	Yes	Yes	TRUE	1	NZ_BDCC01000027.0.cluster14.1_23*NZ_BDCC01000027.0.cluster14.1_12*	NV1_RS42200*
NZ_BDCI01000017.0.cluster24	1	0	25714	lanthipeptide	Yes	No	Yes	Yes	TRUE	3	NZ_BDCI01000017.0.cluster24.1_12*NZ_BDCI01000017.0.cluster24.1_13*NZ_BDCI01000017.0.cluster24.1_14*NZ_BDCI01000017.0.cluster24.1_15*	NVU01S_RS19370*
NZ_BDCM01000003.0.cluster1	5	115763	138315	lassopeptide	Yes	No	Yes	Yes	TRUE	1	NZ_BDCM01000003.0.cluster1.5_6*NZ_BDCM01000003.0.cluster1.5_10*	allorf_125579_125725*
NZ_BDCR01000003.0.cluster1	1	0	22320	lassopeptide	Yes	No	Yes	Yes	TRUE	1	NZ_BDCR01000003.0.cluster1.1_9*NZ_BDCR01000003.0.cluster1.1_12*	allorf_13594_13722*
NZ_BDCX01000003.0.cluster6	1	0	22637	lanthipeptide	Yes	No	Yes	Yes	TRUE	0	NZ_BDCX01000003.0.cluster6.1_11*NZ_BDCX01000003.0.cluster6.1_12*	allorf_12642_12770*allorf_12816_12944*
NZ_BDCX01000005.0.cluster8	1	0	26316	lanthipeptide	Yes	No	Yes	Yes	TRUE	1	NZ_BDCX01000005.0.cluster8.1_11*NZ_BDCX01000005.0.cluster8.1_12*NZ_BDCX01000005.0.cluster8.1_17*	A9J22_RS11465*A9J22_RS11470*
NZ_BDCX01000012.0.cluster17	3	45192	67731	lassopeptide	Yes	No	Yes	Yes	TRUE	0	NZ_BDCX01000012.0.cluster17.3_11*	allorf_54830_54949*
NZ_BDCX01000013.0.cluster18	1	0	43279	thiopeptide*LAP	Yes	Yes	Yes	Yes	TRUE	0	NZ_BDCX01000013.0.cluster18.1_23*	A9J22_RS24350*
NZ_BDDG01000003.0.cluster7	1	0	28890	lanthipeptide	Yes	No	Yes	Yes	FALSE	0	NZ_BDDG01000003.0.cluster7.1_20*NZ_BDDG01000003.0.cluster7.1_21*NZ_BDDG01000003.0.cluster7.1_24*	A7P74_RS12110*allorf_07060_07191*allorf_06994_07173*allorf_12975_13151*allorf_13188_13364*
NZ_BDDH01000003.0.cluster6	3	263	21610	sactipeptide	Yes	No	Yes	Yes	TRUE	0	NZ_BDDH01000003.0.cluster6.3_9*	A7P71_RS10610*
NZ_BDDH01000005.0.cluster9	2	11234	35691	lanthipeptide	Yes	No	Yes	Yes	TRUE	0	NZ_BDDH01000005.0.cluster9.2_8*	A7P71_RS15855*
NZ_BDDR01000001.0.cluster2	2	0	25092	lanthipeptide	Yes	No	Yes	Yes	TRUE	0	NZ_BDDR01000001.0.cluster2.2_14*	STXM2123_RS01085*
NZ_BDDR01000002.0.cluster3	1	0	22518	lassopeptide	Yes	No	Yes	Yes	TRUE	0	NZ_BDDR01000002.0.cluster3.1_10*	STXM2123_RS27845*
NZ_BDDR01000009.0.cluster11	1	285	25021	lanthipeptide	Yes	No	Yes	Yes	TRUE	1	NZ_BDDR01000009.0.cluster11.1_11*NZ_BDDR01000009.0.cluster11.1_16*	STXM2123_RS07955*
NZ_BDDX01000012.0.cluster1	1	0	19484	lanthipeptide	Yes	No	Yes	Yes	TRUE	1	NZ_BDDX01000012.0.cluster1.1_9*NZ_BDDX01000012.0.cluster1.1_11*	FF306_RS05410*
NZ_BDFA01000012.0.cluster8	4	61619	84982	lanthipeptide	Yes	No	Yes	Yes	FALSE	2	NZ_BDFA01000012.0.cluster8.4_15*NZ_BDFA01000012.0.cluster8.4_6*NZ_BDFA01000012.0.cluster8.4_8*	BGB88_RS46105*allorf_71119_71244*allorf_71187_71318*
NZ_BDFC01000004.0.cluster3	2	0	21347	sactipeptide	Yes	No	Yes	Yes	TRUE	0	NZ_BDFC01000004.0.cluster3.2_13*	BFW96_RS02095*
NZ_BDGT01000015.0.cluster3	1	0	23351	lanthipeptide	Yes	No	Yes	Yes	FALSE	1	NZ_BDGT01000015.0.cluster3.1_14*	allorf_14408_14581*allorf_02479_02622*allorf_03903_03998*allorf_07477_07650*allorf_22892_22993*allorf_23165_23332*
NZ_BDGW01000006.0.cluster10	1	0	24493	lanthipeptide	Yes	No	Yes	Yes	TRUE	0	NZ_BDGW01000006.0.cluster10.1_9*	allorf_09672_09815*
NZ_BDGW01000049.0.cluster27	1	8734	31440	lanthipeptide	Yes	No	Yes	Yes	TRUE	0	NZ_BDGW01000049.0.cluster27.1_12*	BJI52_RS20490*
NZ_BDHJ01000008.0.cluster2	1	0	22835	lanthipeptide	Yes	No	Yes	Yes	TRUE	1	NZ_BDHJ01000008.0.cluster2.1_4*NZ_BDHJ01000008.0.cluster2.1_10*	BHQ08_RS03045*
NZ_BDHJ01000011.0.cluster9	1	0	22818	lassopeptide	Yes	No	Yes	Yes	TRUE	1	NZ_BDHJ01000011.0.cluster9.1_7*NZ_BDHJ01000011.0.cluster9.1_10*	BHQ08_RS34645*
NZ_BDIO01000004.0.cluster1	1	0	22410	lassopeptide	Yes	No	Yes	Yes	TRUE	0	NZ_BDIO01000004.0.cluster1.1_11*	allorf_09683_09850*
NZ_BDJC01000033.0.cluster15	1	0	22619	lanthipeptide	Yes	No	Yes	Yes	TRUE	0	NZ_BDJC01000033.0.cluster15.1_11*	JHAT_RS20550*
NZ_CABY01000005.0.cluster3	1	0	22781	lanthipeptide	Yes	No	Yes	Yes	TRUE	1	NZ_CABY01000005.0.cluster3.1_3*NZ_CABY01000005.0.cluster3.1_14*NZ_CABY01000005.0.cluster3.1_15*NZ_CABY01000005.0.cluster3.1_16*NZ_CABY01000005.0.cluster3.1_30*	SZBHS5_RS06435*SZBHS5_RS10120*SZBHS5_RS06485*SZBHS5_RS06490*
NZ_CABY01000005.0.cluster4	1	11702	34360	lanthipeptide	Yes	No	Yes	Yes	TRUE	0	NZ_CABY01000005.0.cluster4.1_17*	allorf_27547_27726*
NZ_CAIT01000006.0.cluster4	1	0	24479	lassopeptide	Yes	No	Yes	Yes	TRUE	0	NZ_CAIT01000006.0.cluster4.1_13*	allorf_14819_14962*
NZ_CALH01000113.0.cluster1	1	0	18093	lanthipeptide	Yes	No	Yes	Yes	FALSE	0	NZ_CALH01000113.0.cluster1.1_13*	BN57_RS10725*allorf_14638_14745*
NZ_CAUC01000015.0.cluster13	1	244	26470	lanthipeptide	Yes	No	Yes	Yes	TRUE	0	NZ_CAUC01000015.0.cluster13.1_13*	BSUBE1_RS21155*
NZ_CAUC01000015.0.cluster14	3	265	21612	sactipeptide	Yes	No	Yes	Yes	TRUE	0	NZ_CAUC01000015.0.cluster14.3_8*	BSUBE1_RS00705*
NZ_CBRG010000075.0.cluster3	1	0	18635	lanthipeptide	Yes	No	Yes	Yes	TRUE	1	NZ_CBRG010000075.0.cluster3.1_3*NZ_CBRG010000075.0.cluster3.1_16*	AW19M42_RS02925*
NZ_CCAT010000042.0.cluster1	1	0	26844	lanthipeptide	Yes	No	Yes	Yes	FALSE	3	NZ_CCAT010000042.0.cluster1.1_20*NZ_CCAT010000042.0.cluster1.1_24*NZ_CCAT010000042.0.cluster1.1_7*NZ_CCAT010000042.0.cluster1.1_8*NZ_CCAT010000042.0.cluster1.1_9*NZ_CCAT010000042.0.cluster1.1_11*NZ_CCAT010000042.0.cluster1.1_12*NZ_CCAT010000042.0.cluster1.1_13*NZ_CCAT010000042.0.cluster1.1_14*NZ_CCAT010000042.0.cluster1.1_16*NZ_CCAT010000042.0.cluster1.1_18*	BN346_RS05700*BN346_RS05710*BN346_RS05715*BN346_RS05720*BN346_RS05725*BN346_RS05730*allorf_06887_07060*allorf_09098_09250*allorf_11592_11774*
NZ_CCBH010000144.0.cluster2	2	0	22447	lassopeptide	Yes	No	Yes	Yes	TRUE	1	NZ_CCBH010000144.0.cluster2.2_7*NZ_CCBH010000144.0.cluster2.2_13*	allorf_09811_09945*
NZ_CCDG010000069.0.cluster5	1	0	23877	lassopeptide	Yes	No	Yes	Yes	TRUE	0	NZ_CCDG010000069.0.cluster5.1_11*	allorf_11958_12092*
NZ_CCDS01000006.0.cluster1	1	0	22478	lanthipeptide	Yes	No	Yes	Yes	TRUE	0	NZ_CCDS01000006.0.cluster1.1_16*	allorf_12709_12858*
NZ_CCEG01000005.0.cluster6	1	0	21258	lanthipeptide	Yes	No	Yes	Yes	TRUE	0	NZ_CCEG01000005.0.cluster6.1_9*	ERS140162_RS06895*
NZ_CCEH01000018.0.cluster5	1	0	18655	lanthipeptide	Yes	No	Yes	Yes	TRUE	0	NZ_CCEH01000018.0.cluster5.1_8*NZ_CCEH01000018.0.cluster5.1_10*	ERS140147_RS10085*ERS140147_RS10090*
NZ_CCEK01000001.0.cluster1	1	534	24768	lanthipeptide	Yes	No	Yes	Yes	TRUE	1	NZ_CCEK01000001.0.cluster1.1_16*NZ_CCEK01000001.0.cluster1.1_18*NZ_CCEK01000001.0.cluster1.1_7*	ERS140159_RS02485*ERS140159_RS02490*
NZ_CCEK01000016.0.cluster7	1	0	18435	lanthipeptide	Yes	No	Yes	Yes	FALSE	0	NZ_CCEK01000016.0.cluster7.1_5*NZ_CCEK01000016.0.cluster7.1_9*	ERS140159_RS13370*ERS140159_RS14460*allorf_11512_11583*
NZ_CCEL01000007.0.cluster4	1	534	24768	lanthipeptide	Yes	No	Yes	Yes	TRUE	1	NZ_CCEL01000007.0.cluster4.1_17*NZ_CCEL01000007.0.cluster4.1_19*NZ_CCEL01000007.0.cluster4.1_7*	ERS140266_RS07925*ERS140266_RS07930*
NZ_CCEO01000008.0.cluster3	1	1085	25319	lanthipeptide	Yes	No	Yes	Yes	TRUE	1	NZ_CCEO01000008.0.cluster3.1_24*NZ_CCEO01000008.0.cluster3.1_9*NZ_CCEO01000008.0.cluster3.1_11*	ERS140239_RS07120*ERS140239_RS07125*
NZ_CCEP01000005.0.cluster5	1	1077	22199	lanthipeptide	Yes	No	Yes	Yes	TRUE	0	NZ_CCEP01000005.0.cluster5.1_9*NZ_CCEP01000005.0.cluster5.1_11*	ERS154949_RS12670*ERS154949_RS12675*
NZ_CCEQ01000002.0.cluster2	1	534	24768	lanthipeptide	Yes	No	Yes	Yes	TRUE	1	NZ_CCEQ01000002.0.cluster2.1_20*NZ_CCEQ01000002.0.cluster2.1_22*NZ_CCEQ01000002.0.cluster2.1_6*	ERS140167_RS05890*ERS140167_RS05895*
NZ_CCFJ01000044.0.cluster2	1	0	15355	lanthipeptide	Yes	No	Yes	Yes	FALSE	0	NZ_CCFJ01000044.0.cluster2.1_3*NZ_CCFJ01000044.0.cluster2.1_8*	allorf_05449_05610*allorf_05645_05776*allorf_05801_05929*allorf_07636_07779*
NZ_CCMZ01000015.0.cluster6	1	0	22292	lassopeptide	Yes	No	Yes	Yes	TRUE	0	NZ_CCMZ01000015.0.cluster6.1_12*	allorf_12774_12938*
NZ_CCNA01000001.0.cluster1	1	0	22409	lassopeptide	Yes	No	Yes	Yes	TRUE	1	NZ_CCNA01000001.0.cluster1.1_15*NZ_CCNA01000001.0.cluster1.1_24*	allorf_12774_12938*
NZ_CCNB01000034.0.cluster7	1	0	22292	lassopeptide	Yes	No	Yes	Yes	TRUE	0	NZ_CCNB01000034.0.cluster7.1_10*	allorf_09355_09519*
NZ_CCNC01000143.0.cluster6	1	0	22352	lassopeptide	Yes	No	Yes	Yes	TRUE	0	NZ_CCNC01000143.0.cluster6.1_10*	MPLA_RS22155*
NZ_CCND01000014.0.cluster5	1	0	22292	lassopeptide	Yes	No	Yes	Yes	TRUE	0	NZ_CCND01000014.0.cluster5.1_10*	allorf_09356_09520*
NZ_CCNE01000004.0.cluster2	1	0	22292	lassopeptide	Yes	No	Yes	Yes	TRUE	0	NZ_CCNE01000004.0.cluster2.1_12*	allorf_12774_12938*
NZ_CCYG01000066.0.cluster2	1	0	22868	lanthipeptide	Yes	No	Yes	Yes	FALSE	1	NZ_CCYG01000066.0.cluster2.1_11*	allorf_19219_19290*allorf_22091_22249*allorf_22627_22716*
NZ_CDHL01000044.0.cluster4	1	0	16830	lassopeptide	Yes	No	Yes	Yes	FALSE	0	NZ_CDHL01000044.0.cluster4.1_9*	allorf_04368_04493*allorf_04557_04658*
NZ_CDME01000002.0.cluster1	2	0	23036	lanthipeptide	Yes	No	Yes	Yes	FALSE	1	NZ_CDME01000002.0.cluster1.2_21*	BN1199_RS00660*allorf_09900_09998*
NZ_CDME01000002.0.cluster2	2	10000	32644	lassopeptide	Yes	No	Yes	Yes	TRUE	2	NZ_CDME01000002.0.cluster2.2_26*NZ_CDME01000002.0.cluster2.2_11*NZ_CDME01000002.0.cluster2.2_12*	allorf_019671_019802*
NZ_CDME01000011.0.cluster35	1	0	22369	lassopeptide	Yes	No	Yes	Yes	TRUE	0	NZ_CDME01000011.0.cluster35.1_11*	allorf_12493_12645*
NZ_CDME01000014.0.cluster43	1	0	22979	lanthipeptide	Yes	No	Yes	Yes	FALSE	1	NZ_CDME01000014.0.cluster43.1_1*	allorf_06474_06599*
NZ_CDNY01000001.0.cluster1	1	0	13047	lanthipeptide	Yes	No	Yes	Yes	TRUE	1	NZ_CDNY01000001.0.cluster1.1_16*NZ_CDNY01000001.0.cluster1.1_6*	allorf_12589_12825*
NZ_CFDV01000030.0.cluster4	1	0	20846	lanthipeptide	Yes	No	Yes	Yes	TRUE	1	NZ_CFDV01000030.0.cluster4.1_22*NZ_CFDV01000030.0.cluster4.1_12*NZ_CFDV01000030.0.cluster4.1_13*	AQB43_RS08315*AQB43_RS08320*
NZ_CFIP02000128.0.cluster7	1	0	22991	lanthipeptide	Yes	No	Yes	Yes	TRUE	0	NZ_CFIP02000128.0.cluster7.1_11*NZ_CFIP02000128.0.cluster7.1_12*	AO235_RS09540*AO235_RS09545*
NZ_CFVJ01000005.0.cluster3	1	0	22991	lanthipeptide	Yes	No	Yes	Yes	TRUE	0	NZ_CFVJ01000005.0.cluster3.1_12*NZ_CFVJ01000005.0.cluster3.1_13*	AP598_RS03265*AP598_RS03270*
NZ_CGGJ01000006.0.cluster2	1	0	22991	lanthipeptide	Yes	No	Yes	Yes	TRUE	0	NZ_CGGJ01000006.0.cluster2.1_12*NZ_CGGJ01000006.0.cluster2.1_13*	AP607_RS03205*AP607_RS03210*
NZ_CGXL01000006.0.cluster2	1	0	22991	lanthipeptide	Yes	No	Yes	Yes	TRUE	0	NZ_CGXL01000006.0.cluster2.1_12*NZ_CGXL01000006.0.cluster2.1_13*	AQC57_RS05105*AQC57_RS05110*
NZ_CGXY01000023.0.cluster6	1	0	18553	lassopeptide	Yes	No	Yes	Yes	TRUE	0	NZ_CGXY01000023.0.cluster6.1_12*	allorf_09756_09884*
NZ_CGZJ01000010.0.cluster4	1	0	22955	lanthipeptide	Yes	No	Yes	Yes	TRUE	0	NZ_CGZJ01000010.0.cluster4.1_4*NZ_CGZJ01000010.0.cluster4.1_5*NZ_CGZJ01000010.0.cluster4.1_6*NZ_CGZJ01000010.0.cluster4.1_7*	AQF97_RS08510*AQF97_RS08515*AQF97_RS08520*AQF97_RS08525*
NZ_CH672390.1.cluster3	1	0	22477	lassopeptide	Yes	No	Yes	Yes	TRUE	0	NZ_CH672390.1.cluster3.1_11*	allorf_09816_09944*
NZ_CH959308.1.cluster2	1	0	22414	lassopeptide	Yes	No	Yes	Yes	TRUE	1	NZ_CH959308.1.cluster2.1_13*NZ_CH959308.1.cluster2.1_19*	allorf_12480_12626*
NZ_CHGZ01000002.0.cluster2	1	0	18591	lanthipeptide	Yes	No	Yes	Yes	FALSE	3	NZ_CHGZ01000002.0.cluster2.1_24*NZ_CHGZ01000002.0.cluster2.1_5*NZ_CHGZ01000002.0.cluster2.1_15*	allorf_00260_00448*
NZ_CIJN01000047.0.cluster5	1	0	13095	lanthipeptide	Yes	No	Yes	Yes	TRUE	0	NZ_CIJN01000047.0.cluster5.1_3*NZ_CIJN01000047.0.cluster5.1_4*	AP603_RS09475*AP603_RS09480*
NZ_CJZM01000008.0.cluster1	1	0	22982	lanthipeptide	Yes	No	Yes	Yes	TRUE	0	NZ_CJZM01000008.0.cluster1.1_11*NZ_CJZM01000008.0.cluster1.1_12*	AEE29_RS04150*AEE29_RS04155*
NZ_CKCY01000008.0.cluster5	1	0	26346	lanthipeptide	Yes	No	Yes	Yes	TRUE	1	NZ_CKCY01000008.0.cluster5.1_10*NZ_CKCY01000008.0.cluster5.1_11*NZ_CKCY01000008.0.cluster5.1_19*	AD684_RS06525*AD684_RS12560*
NZ_CKMQ01000043.0.cluster3	1	0	13280	lanthipeptide	Yes	No	Yes	Yes	FALSE	0	NZ_CKMQ01000043.0.cluster3.1_3*NZ_CKMQ01000043.0.cluster3.1_4*	AE832_RS09950*AE832_RS11585*AE832_RS09980*
NZ_CKMR01000002.0.cluster2	1	0	23036	lanthipeptide	Yes	No	Yes	Yes	FALSE	2	NZ_CKMR01000002.0.cluster2.1_14*NZ_CKMR01000002.0.cluster2.1_15*NZ_CKMR01000002.0.cluster2.1_19*NZ_CKMR01000002.0.cluster2.1_22*	AD782_RS02035*AD782_RS11690*AD782_RS02065*AD782_RS12625*
NZ_CKXF01000006.0.cluster3	1	0	23276	lanthipeptide	Yes	No	Yes	Yes	FALSE	1	NZ_CKXF01000006.0.cluster3.1_15*NZ_CKXF01000006.0.cluster3.1_4*NZ_CKXF01000006.0.cluster3.1_14*	AEF65_RS05085*AEF65_RS11945*AEF65_RS05115*
NZ_CLHN01000004.0.cluster3	3	39014	59260	lassopeptide	Yes	No	Yes	Yes	TRUE	0	NZ_CLHN01000004.0.cluster3.3_12*	allorf_48770_48898*
NZ_CLLS01000007.0.cluster3	1	0	22955	lanthipeptide	Yes	No	Yes	Yes	FALSE	0	NZ_CLLS01000007.0.cluster3.1_20*NZ_CLLS01000007.0.cluster3.1_21*NZ_CLLS01000007.0.cluster3.1_22*NZ_CLLS01000007.0.cluster3.1_23*	AFA67_RS05135*AFA67_RS05140*AFA67_RS05145*AFA67_RS05150*allorf_21305_21481*allorf_22528_22686*allorf_22016_22105*
NZ_CLXF01000003.0.cluster1	1	0	22991	lanthipeptide	Yes	No	Yes	Yes	TRUE	0	NZ_CLXF01000003.0.cluster1.1_11*NZ_CLXF01000003.0.cluster1.1_12*	AET27_RS01670*AET27_RS01675*
NZ_CM000717.1.cluster10	2	10000	32826	lanthipeptide	Yes	No	Yes	Yes	FALSE	0	NZ_CM000717.1.cluster10.2_15*	cluster_10_allorf052*BCERE0005_RS27160*
NZ_CM000719.1.cluster8	1	0	23913	lassopeptide	Yes	No	Yes	Yes	TRUE	1	NZ_CM000719.1.cluster8.1_16*NZ_CM000719.1.cluster8.1_9*	cluster_8_allorf004*
NZ_CM000731.1.cluster10	1	0	22829	lanthipeptide	Yes	No	Yes	Yes	TRUE	2	NZ_CM000731.1.cluster10.1_15*NZ_CM000731.1.cluster10.1_25*NZ_CM000731.1.cluster10.1_9*	BCERE0020_RS28875*
NZ_CM000731.1.cluster8	1	0	23908	lassopeptide	Yes	No	Yes	Yes	TRUE	1	NZ_CM000731.1.cluster8.1_11*NZ_CM000731.1.cluster8.1_17*	cluster_8_allorf013*
NZ_CM000735.1.cluster12	1	0	23141	lanthipeptide	Yes	No	Yes	Yes	FALSE	1	NZ_CM000735.1.cluster12.1_7*	BCERE0024_RS31115*cluster_12_allorf011*allorf_00884_01102*
NZ_CM000735.1.cluster13	1	0	23126	lanthipeptide	Yes	No	Yes	Yes	FALSE	1	NZ_CM000735.1.cluster13.1_2*	cluster_13_allorf026*cluster_13_allorf038*cluster_13_allorf039*BCERE0024_RS26915*
NZ_CM000735.1.cluster9	1	0	23908	lassopeptide	Yes	No	Yes	Yes	TRUE	1	NZ_CM000735.1.cluster9.1_16*NZ_CM000735.1.cluster9.1_10*	cluster_9_allorf003*
NZ_CM000736.1.cluster14	1	0	23054	lanthipeptide	Yes	No	Yes	Yes	FALSE	1	NZ_CM000736.1.cluster14.1_22*NZ_CM000736.1.cluster14.1_8*	cluster_14_allorf025*cluster_14_allorf035*
NZ_CM000736.1.cluster9	3	86752	109578	lanthipeptide	Yes	No	Yes	Yes	FALSE	0	NZ_CM000736.1.cluster9.3_13*	BCERE0025_RS16220*cluster_9_allorf084*
NZ_CM000737.1.cluster9	1	0	23909	lassopeptide	Yes	No	Yes	Yes	TRUE	1	NZ_CM000737.1.cluster9.1_11*NZ_CM000737.1.cluster9.1_17*	cluster_9_allorf009*
NZ_CM000740.1.cluster6	1	416	26859	lanthipeptide	Yes	No	Yes	Yes	TRUE	0	NZ_CM000740.1.cluster6.1_12*NZ_CM000740.1.cluster6.1_13*	BCERE0029_RS14070*BCERE0029_RS14075*
NZ_CM000740.1.cluster8	1	0	23024	lanthipeptide	Yes	No	Yes	Yes	FALSE	0	NZ_CM000740.1.cluster8.1_13*NZ_CM000740.1.cluster8.1_14*NZ_CM000740.1.cluster8.1_6*	cluster_8_allorf006*BCERE0029_RS32070*BCERE0029_RS29465*BCERE0029_RS29470*BCERE0029_RS32085*
NZ_CM000744.1.cluster12	1	0	23141	lanthipeptide	Yes	No	Yes	Yes	FALSE	1	NZ_CM000744.1.cluster12.1_8*	BMYCO0003_RS31750*BMYCO0003_RS28095*allorf_05957_06094*allorf_07846_07971*
NZ_CM000745.1.cluster6	1	0	23222	lanthipeptide	Yes	No	Yes	Yes	FALSE	0	NZ_CM000745.1.cluster6.1_15*	cluster_6_allorf032*BPMYX0001_RS22355*
NZ_CM000752.1.cluster8	1	0	21389	sactipeptide	Yes	No	Yes	Yes	TRUE	3	NZ_CM000752.1.cluster8.1_20*NZ_CM000752.1.cluster8.1_27*NZ_CM000752.1.cluster8.1_14*NZ_CM000752.1.cluster8.1_15*	cluster_8_allorf009*
NZ_CM000756.1.cluster9	3	27870	54234	lanthipeptide	Yes	No	Yes	Yes	FALSE	2	NZ_CM000756.1.cluster9.3_9*NZ_CM000756.1.cluster9.3_10*NZ_CM000756.1.cluster9.3_18*NZ_CM000756.1.cluster9.3_3*NZ_CM000756.1.cluster9.3_6*	BTHUR0011_RS14745*BTHUR0011_RS14760*BTHUR0011_RS14765*cluster_9_allorf074*
NZ_CM000758.1.cluster8	3	89447	112276	lanthipeptide	Yes	No	Yes	Yes	FALSE	0	NZ_CM000758.1.cluster8.3_10*	cluster_8_allorf094*BTHUR0013_RS15850*cluster_8_allorf101*cluster_8_allorf110*cluster_8_allorf111*BTHUR0013_RS34525*
NZ_CM000951.1.cluster22	1	2	22202	lassopeptide	Yes	No	Yes	Yes	TRUE	0	NZ_CM000951.1.cluster22.1_11*	SSEG_RS44950*
NZ_CM001076.1.cluster2	1	986	23773	lanthipeptide	Yes	No	Yes	Yes	FALSE	0	NZ_CM001076.1.cluster2.1_9*NZ_CM001076.1.cluster2.1_10*NZ_CM001076.1.cluster2.1_11*	SDD27957_RS04305*SDD27957_RS04310*SDD27957_RS10995*cluster_2_allorf009*
NZ_CM001161.1.cluster1	1	0	22351	lassopeptide	Yes	No	Yes	Yes	TRUE	1	NZ_CM001161.1.cluster1.1_1*NZ_CM001161.1.cluster1.1_9*	RSWS8N_RS21195*
NZ_CM001165.1.cluster19	1	0	22694	lanthipeptide	Yes	No	Yes	Yes	TRUE	1	NZ_CM001165.1.cluster19.1_1*NZ_CM001165.1.cluster19.1_10*	STTU_RS29395*
NZ_CM001439.1.cluster1	1	255	26755	lanthipeptide	Yes	No	Yes	Yes	TRUE	0	NZ_CM001439.1.cluster1.1_11*	SACMADRAFT_RS28825*
NZ_CM001439.1.cluster14	1	133	25505	lanthipeptide	Yes	No	Yes	Yes	TRUE	2	NZ_CM001439.1.cluster14.1_27*NZ_CM001439.1.cluster14.1_9*NZ_CM001439.1.cluster14.1_14*	SACMADRAFT_RS29465*
NZ_CM001439.1.cluster9	2	19469	58593	lanthipeptide	Yes	No	Yes	Yes	TRUE	0	NZ_CM001439.1.cluster9.2_17*	SACMADRAFT_RS20585*
NZ_CM001489.1.cluster1	1	0	22708	lassopeptide	Yes	No	Yes	Yes	TRUE	2	NZ_CM001489.1.cluster1.1_10*NZ_CM001489.1.cluster1.1_4*NZ_CM001489.1.cluster1.1_8*	cluster_1_allorf040*
NZ_CM001489.1.cluster21	1	76	26065	lanthipeptide	Yes	No	Yes	Yes	TRUE	0	NZ_CM001489.1.cluster21.1_10*	FRAQA3DRAFT_RS33245*
NZ_CM001558.1.cluster10	1	0	23084	lanthipeptide	Yes	No	Yes	Yes	FALSE	2	NZ_CM001558.1.cluster10.1_1*NZ_CM001558.1.cluster10.1_9*NZ_CM001558.1.cluster10.1_12*	cluster_10_allorf015*cluster_10_allorf020*cluster_10_allorf026*cluster_10_allorf033*allorf_22883_23011*allorf_22860_23060*
NZ_CM001792.1.cluster6	2	19872	46649	lanthipeptide	Yes	No	Yes	Yes	FALSE	0	NZ_CM001792.1.cluster6.2_12*NZ_CM001792.1.cluster6.2_13*	C794_RS17975*C794_RS17980*cluster_6_allorf047*
NZ_CM002271.1.cluster13	1	16280	38854	lanthipeptide	Yes	No	Yes	Yes	TRUE	0	NZ_CM002271.1.cluster13.1_10*	B591_RS12150*
NZ_CM002271.1.cluster24	5	223337	246361	lanthipeptide	Yes	No	Yes	Yes	TRUE	0	NZ_CM002271.1.cluster24.5_9*	cluster_24_allorf064*
NZ_CM002273.1.cluster14	1	16279	38853	lanthipeptide	Yes	No	Yes	Yes	TRUE	0	NZ_CM002273.1.cluster14.1_10*	B590_RS12280*
NZ_CM002273.1.cluster25	5	223331	246355	lanthipeptide	Yes	No	Yes	Yes	TRUE	0	NZ_CM002273.1.cluster25.5_9*	cluster_25_allorf065*
NZ_CM002280.1.cluster1	1	0	22543	lassopeptide	Yes	No	Yes	Yes	TRUE	0	NZ_CM002280.1.cluster1.1_9*	M877_RS43595*
NZ_CM002280.1.cluster3	2	10000	32664	lanthipeptide	Yes	No	Yes	Yes	TRUE	1	NZ_CM002280.1.cluster3.2_15*NZ_CM002280.1.cluster3.2_8*	M877_RS44575*
NZ_CM002285.1.cluster22	3	20822	43109	lassopeptide	Yes	No	Yes	Yes	TRUE	1	NZ_CM002285.1.cluster22.3_18*NZ_CM002285.1.cluster22.3_5*	M878_RS96545*
NZ_CM002285.1.cluster23	1	0	22569	lassopeptide	Yes	No	Yes	Yes	TRUE	0	NZ_CM002285.1.cluster23.1_10*	M878_RS96600*
NZ_CM002307.1.cluster4	1	0	22874	lanthipeptide	Yes	No	Yes	Yes	FALSE	1	NZ_CM002307.1.cluster4.1_6*	cluster_4_allorf003*cluster_4_allorf004*cluster_4_allorf006*cluster_4_allorf015*cluster_4_allorf018*allorf_22644_22838*
NZ_CM002307.1.cluster5	1	0	22408	lassopeptide	Yes	No	Yes	Yes	TRUE	0	NZ_CM002307.1.cluster5.1_11*NZ_CM002307.1.cluster5.1_12*	cluster_5_allorf014*cluster_5_allorf011*
NZ_CM002637.1.cluster2	1	0	22571	lassopeptide	Yes	No	Yes	Yes	TRUE	0	NZ_CM002637.1.cluster2.1_9*	cluster_2_allorf025*
NZ_CM003194.1.cluster3	2	10000	32389	lassopeptide	Yes	No	Yes	Yes	TRUE	0	NZ_CM003194.1.cluster3.2_10*	cluster_3_allorf018*
NZ_CM003196.1.cluster3	3	41352	63741	lassopeptide	Yes	No	Yes	Yes	TRUE	0	NZ_CM003196.1.cluster3.3_9*	cluster_3_allorf015*
NZ_CM003601.1.cluster19	1	0	22673	lanthipeptide	Yes	No	Yes	Yes	TRUE	1	NZ_CM003601.1.cluster19.1_11*NZ_CM003601.1.cluster19.1_17*	JI76_RS25200*
NZ_CM007203.1.cluster1	1	305	25500	lanthipeptide	Yes	No	Yes	Yes	TRUE	1	NZ_CM007203.1.cluster1.1_1*NZ_CM007203.1.cluster1.1_19*	BGK67_RS35630*
NZ_CM007717.1.cluster2	2	4794	27365	lanthipeptide	Yes	No	Yes	Yes	TRUE	0	NZ_CM007717.1.cluster2.2_10*	AFM16_RS38380*
NZ_CM009578.1.cluster6	3	2420	24810	lassopeptide	Yes	No	Yes	Yes	TRUE	0	NZ_CM009578.1.cluster6.3_12*	cluster_6_allorf018*
NZ_CMKL01000017.0.cluster3	1	0	18962	lanthipeptide	Yes	No	Yes	Yes	TRUE	0	NZ_CMKL01000017.0.cluster3.1_7*NZ_CMKL01000017.0.cluster3.1_8*	AD734_RS09110*AD734_RS09115*
NZ_CMTQ01000002.0.cluster2	1	0	23684	LAP*thiopeptide	Yes	No	Yes	Yes	TRUE	0	NZ_CMTQ01000002.0.cluster2.1_20*	AE582_RS01000*
NZ_CMTQ01000006.0.cluster5	1	0	22991	lanthipeptide	Yes	No	Yes	Yes	TRUE	0	NZ_CMTQ01000006.0.cluster5.1_11*NZ_CMTQ01000006.0.cluster5.1_12*	AE582_RS02965*AE582_RS02970*
NZ_CMWG01000013.0.cluster3	1	0	18035	lanthipeptide	Yes	No	Yes	Yes	TRUE	0	NZ_CMWG01000013.0.cluster3.1_5*NZ_CMWG01000013.0.cluster3.1_6*NZ_CMWG01000013.0.cluster3.1_7*NZ_CMWG01000013.0.cluster3.1_8*	AD801_RS06535*AD801_RS06540*AD801_RS11425*AD801_RS06545*
NZ_CNVS02000001.0.cluster1	1	0	22991	lanthipeptide	Yes	No	Yes	Yes	TRUE	0	NZ_CNVS02000001.0.cluster1.1_11*NZ_CNVS02000001.0.cluster1.1_12*	AEA51_RS00055*AEA51_RS00060*
NZ_CNYJ02000007.0.cluster1	1	0	22991	lanthipeptide	Yes	No	Yes	Yes	TRUE	0	NZ_CNYJ02000007.0.cluster1.1_11*NZ_CNYJ02000007.0.cluster1.1_12*	AE276_RS00360*AE276_RS00365*
NZ_COAT02000024.0.cluster1	1	0	22991	lanthipeptide	Yes	No	Yes	Yes	TRUE	0	NZ_COAT02000024.0.cluster1.1_11*NZ_COAT02000024.0.cluster1.1_12*	AEF10_RS02350*AEF10_RS02355*
NZ_CP003923.1.cluster3	1	12551	35188	lanthipeptide	Yes	No	Yes	Yes	TRUE	1	NZ_CP003923.1.cluster3.1_18*NZ_CP003923.1.cluster3.1_19*NZ_CP003923.1.cluster3.1_20*NZ_CP003923.1.cluster3.1_21*NZ_CP003923.1.cluster3.1_22*	allorf_25231_25377*allorf_25381_25545*allorf_25552_25719*allorf_25922_26059*
NZ_CP003987.1.cluster11	1	0	22535	lassopeptide	Yes	No	Yes	Yes	TRUE	1	NZ_CP003987.1.cluster11.1_13*NZ_CP003987.1.cluster11.1_16*	GZL_RS47650*
NZ_CP003987.1.cluster24	3	22650	53289	thiopeptide*LAP	Yes	No	Yes	Yes	TRUE	3	NZ_CP003987.1.cluster24.3_10*NZ_CP003987.1.cluster24.3_11*NZ_CP003987.1.cluster24.3_12*NZ_CP003987.1.cluster24.3_13*	GZL_RS31710*
NZ_CP003987.1.cluster32	1	17267	39847	lanthipeptide	Yes	No	Yes	Yes	TRUE	0	NZ_CP003987.1.cluster32.1_10*	GZL_RS48155*
NZ_CP003987.1.cluster35	3	32796	55436	lanthipeptide	Yes	No	Yes	Yes	TRUE	1	NZ_CP003987.1.cluster35.3_12*NZ_CP003987.1.cluster35.3_3*	cluster_35_allorf039*
NZ_CP003987.1.cluster4	4	49064	71800	lanthipeptide	Yes	No	Yes	Yes	FALSE	0	NZ_CP003987.1.cluster4.4_5*	GZL_RS45500*cluster_4_allorf045*cluster_4_allorf050*
NZ_CP004001.1.cluster6	3	45917	68306	lassopeptide	Yes	No	Yes	Yes	TRUE	0	NZ_CP004001.1.cluster6.3_9*	cluster_6_allorf018*
NZ_CP004042.1.cluster6	3	45964	68353	lassopeptide	Yes	No	Yes	Yes	TRUE	0	NZ_CP004042.1.cluster6.3_8*	cluster_6_allorf016*
NZ_CP004350.1.cluster1	1	0	22604	lanthipeptide*furan	Yes	No	Yes	Yes	TRUE	1	NZ_CP004350.1.cluster1.1_11*NZ_CP004350.1.cluster1.1_3*	cluster_1_allorf002*
NZ_CP004368.1.cluster5	3	45993	68382	lassopeptide	Yes	No	Yes	Yes	TRUE	0	NZ_CP004368.1.cluster5.3_9*	cluster_5_allorf013*
NZ_CP004377.1.cluster5	3	46028	68417	lassopeptide	Yes	No	Yes	Yes	TRUE	0	NZ_CP004377.1.cluster5.3_9*	cluster_5_allorf014*
NZ_CP005084.1.cluster6	1	0	22516	lassopeptide	Yes	No	Yes	Yes	TRUE	1	NZ_CP005084.1.cluster6.1_13*NZ_CP005084.1.cluster6.1_1*	cluster_6_allorf014*
NZ_CP006003.1.cluster29	1	0	22682	lanthipeptide	Yes	No	Yes	Yes	TRUE	0	NZ_CP006003.1.cluster29.1_8*	MFUL124B02_RS27010*
NZ_CP006850.1.cluster17	1	0	22512	lassopeptide	Yes	No	Yes	Yes	TRUE	0	NZ_CP006850.1.cluster17.1_15*	cluster_17_allorf005*
NZ_CP006871.1.cluster24	1	0	25209	lanthipeptide	Yes	No	Yes	Yes	TRUE	0	NZ_CP006871.1.cluster24.1_16*	SAZ_RS32525*
NZ_CP006871.1.cluster30	2	28690	51309	lanthipeptide	Yes	No	Yes	Yes	TRUE	0	NZ_CP006871.1.cluster30.2_11*	SAZ_RS38275*
NZ_CP006872.1.cluster14	1	0	24549	lanthipeptide	Yes	No	Yes	Yes	TRUE	0	NZ_CP006872.1.cluster14.1_10*	cluster_14_allorf016*
NZ_CP006872.1.cluster15	1	13654	40093	lanthipeptide	Yes	No	Yes	Yes	TRUE	0	NZ_CP006872.1.cluster15.1_15*	PPSQR21_RS23815*
NZ_CP006872.1.cluster5	1	0	24068	lassopeptide	Yes	No	Yes	Yes	TRUE	0	NZ_CP006872.1.cluster5.1_14*	cluster_5_allorf007*
NZ_CP006872.1.cluster7	1	0	27010	lanthipeptide	Yes	No	Yes	Yes	TRUE	0	NZ_CP006872.1.cluster7.1_12*	PPSQR21_RS07740*
NZ_CP006910.1.cluster2	1	0	22952	lanthipeptide	Yes	No	Yes	Yes	FALSE	1	NZ_CP006910.1.cluster2.1_7*NZ_CP006910.1.cluster2.1_8*NZ_CP006910.1.cluster2.1_9*NZ_CP006910.1.cluster2.1_10*	cluster_2_allorf002*cluster_2_allorf003*W903_RS05315*W903_RS05320*W903_RS05325*cluster_2_allorf028*
NZ_CP007121.1.cluster1	1	0	22034	lanthipeptide	Yes	No	Yes	Yes	FALSE	3	NZ_CP007121.1.cluster1.1_14*NZ_CP007121.1.cluster1.1_15*NZ_CP007121.1.cluster1.1_21*	allorf_12812_13018*
NZ_CP007145.1.cluster2	1	0	30046	lanthipeptide	Yes	No	Yes	Yes	TRUE	3	NZ_CP007145.1.cluster2.1_11*NZ_CP007145.1.cluster2.1_13*NZ_CP007145.1.cluster2.1_14*NZ_CP007145.1.cluster2.1_15*NZ_CP007145.1.cluster2.1_19*	HSW_RS02430*HSW_RS02435*
NZ_CP007165.1.cluster5	1	0	28890	lanthipeptide	Yes	No	Yes	Yes	FALSE	0	NZ_CP007165.1.cluster5.1_14*NZ_CP007165.1.cluster5.1_15*NZ_CP007165.1.cluster5.1_11*	AW02_RS06545*cluster_5_allorf005*cluster_5_allorf007*cluster_5_allorf014*cluster_5_allorf022*
NZ_CP007224.1.cluster10	1	0	33004	thiopeptide	Yes	No	Yes	Yes	FALSE	2	NZ_CP007224.1.cluster10.1_8*NZ_CP007224.1.cluster10.1_17*	cluster_10_allorf001*
NZ_CP007241.1.cluster3	1	2029	24585	lanthipeptide	Yes	No	Yes	Yes	TRUE	0	NZ_CP007241.1.cluster3.1_14*	STAB904_RS04335*
NZ_CP007242.1.cluster13	1	796	23985	lanthipeptide	Yes	No	Yes	Yes	TRUE	0	NZ_CP007242.1.cluster13.1_10*	KHU1_RS17410*
NZ_CP007513.1.cluster10	1	0	14664	lanthipeptide	Yes	No	Yes	Yes	TRUE	0	NZ_CP007513.1.cluster10.1_5*NZ_CP007513.1.cluster10.1_6*	CY96_RS27105*CY96_RS27110*
NZ_CP007513.1.cluster11	1	0	26439	lanthipeptide	Yes	No	Yes	Yes	TRUE	2	NZ_CP007513.1.cluster11.1_12*NZ_CP007513.1.cluster11.1_13*NZ_CP007513.1.cluster11.1_20*	cluster_11_allorf018*
NZ_CP007513.1.cluster14	2	29156	51985	lanthipeptide	Yes	No	Yes	Yes	TRUE	0	NZ_CP007513.1.cluster14.2_13*	CY96_RS29040*
NZ_CP007560.1.cluster2	1	0	24230	lanthipeptide	Yes	No	Yes	Yes	TRUE	1	NZ_CP007560.1.cluster2.1_19*NZ_CP007560.1.cluster2.1_1*	DI45_RS04910*
NZ_CP007561.1.cluster1	1	0	24230	lanthipeptide	Yes	No	Yes	Yes	TRUE	2	NZ_CP007561.1.cluster1.1_1*NZ_CP007561.1.cluster1.1_19*NZ_CP007561.1.cluster1.1_24*	DK92_RS04585*
NZ_CP007574.1.cluster14	2	0	24397	lanthipeptide	Yes	No	Yes	Yes	TRUE	1	NZ_CP007574.1.cluster14.2_14*NZ_CP007574.1.cluster14.2_20*	cluster_14_allorf022*
NZ_CP007574.1.cluster14	3	6935	29439	lassopeptide	Yes	No	Yes	Yes	TRUE	1	NZ_CP007574.1.cluster14.3_12*NZ_CP007574.1.cluster14.3_6*	cluster_14_allorf020*
NZ_CP007574.1.cluster23	1	318	25518	lanthipeptide	Yes	No	Yes	Yes	TRUE	1	NZ_CP007574.1.cluster23.1_14*NZ_CP007574.1.cluster23.1_16*	DC74_RS30785*
NZ_CP007574.1.cluster29	2	28720	51339	lanthipeptide	Yes	No	Yes	Yes	TRUE	1	NZ_CP007574.1.cluster29.2_10*NZ_CP007574.1.cluster29.2_18*	DC74_RS36920*
NZ_CP007597.1.cluster3	1	0	22895	lanthipeptide	Yes	No	Yes	Yes	FALSE	0	NZ_CP007597.1.cluster3.1_6*	cluster_3_allorf009*DX03_RS09815*cluster_3_allorf012*allorf_22112_22264*
NZ_CP007699.2.cluster14	1	266	24828	lanthipeptide	Yes	No	Yes	Yes	TRUE	0	NZ_CP007699.2.cluster14.1_13*	T261_RS08380*
NZ_CP007699.2.cluster20	1	0	22496	lassopeptide	Yes	No	Yes	Yes	TRUE	0	NZ_CP007699.2.cluster20.1_9*	T261_RS42170*
NZ_CP007699.2.cluster21	1	0	22303	lassopeptide	Yes	No	Yes	Yes	TRUE	0	NZ_CP007699.2.cluster21.1_15*	T261_RS42180*
NZ_CP007699.2.cluster28	3	23186	45766	lassopeptide	Yes	No	Yes	Yes	TRUE	0	NZ_CP007699.2.cluster28.3_16*	T261_RS42360*
NZ_CP007699.2.cluster33	1	0	22748	lanthipeptide	Yes	No	Yes	Yes	TRUE	1	NZ_CP007699.2.cluster33.1_17*NZ_CP007699.2.cluster33.1_9*	T261_RS39185*
NZ_CP007699.2.cluster34	3	27103	49528	lassopeptide	Yes	No	Yes	Yes	TRUE	1	NZ_CP007699.2.cluster34.3_13*NZ_CP007699.2.cluster34.3_21*	cluster_34_allorf046*
NZ_CP008726.1.cluster2	2	10000	32398	lassopeptide	Yes	No	Yes	Yes	TRUE	0	NZ_CP008726.1.cluster2.2_11*	cluster_2_allorf025*
NZ_CP008764.1.cluster8	1	0	22389	lassopeptide	Yes	No	Yes	Yes	TRUE	0	NZ_CP008764.1.cluster8.1_10*	cluster_8_allorf015*
NZ_CP008777.1.cluster6	3	45928	68317	lassopeptide	Yes	No	Yes	Yes	TRUE	0	NZ_CP008777.1.cluster6.3_8*	cluster_6_allorf014*
NZ_CP008784.1.cluster7	3	46046	68435	lassopeptide	Yes	No	Yes	Yes	TRUE	0	NZ_CP008784.1.cluster7.3_9*	cluster_7_allorf014*
NZ_CP008815.1.cluster2	1	0	17931	lanthipeptide	Yes	No	Yes	Yes	TRUE	1	NZ_CP008815.1.cluster2.1_10*NZ_CP008815.1.cluster2.1_13*NZ_CP008815.1.cluster2.1_14*	DR75_RS00595*DR75_RS00600*
NZ_CP008816.1.cluster1	1	0	24163	lassopeptide	Yes	No	Yes	Yes	TRUE	0	NZ_CP008816.1.cluster1.1_11*	cluster_1_allorf016*
NZ_CP008834.1.cluster8	3	45954	68343	lassopeptide	Yes	No	Yes	Yes	TRUE	0	NZ_CP008834.1.cluster8.3_9*	cluster_8_allorf014*
NZ_CP008911.1.cluster7	3	46024	68413	lassopeptide	Yes	No	Yes	Yes	TRUE	0	NZ_CP008911.1.cluster7.3_9*	cluster_7_allorf012*
NZ_CP008926.1.cluster1	1	0	22835	lanthipeptide	Yes	No	Yes	Yes	TRUE	1	NZ_CP008926.1.cluster1.1_9*NZ_CP008926.1.cluster1.1_19*	DP15_RS03855*
NZ_CP008953.1.cluster26	1	0	22544	lanthipeptide	Yes	No	Yes	Yes	TRUE	0	NZ_CP008953.1.cluster26.1_10*	cluster_26_allorf015*
NZ_CP008953.1.cluster9	1	0	22871	lanthipeptide	Yes	No	Yes	Yes	FALSE	1	NZ_CP008953.1.cluster9.1_10*	cluster_9_allorf001*cluster_9_allorf003*AJAP_RS18050*cluster_9_allorf008*
NZ_CP009110.1.cluster1	1	0	25941	lassopeptide	Yes	No	Yes	Yes	TRUE	0	NZ_CP009110.1.cluster1.1_17*NZ_CP009110.1.cluster1.1_18*	cluster_1_allorf003*cluster_1_allorf006*
NZ_CP009122.1.cluster1	1	0	22471	lassopeptide	Yes	No	Yes	Yes	TRUE	0	NZ_CP009122.1.cluster1.1_13*	cluster_1_allorf014*
NZ_CP009122.1.cluster10	1	0	22312	lassopeptide	Yes	No	Yes	Yes	TRUE	2	NZ_CP009122.1.cluster10.1_14*NZ_CP009122.1.cluster10.1_8*NZ_CP009122.1.cluster10.1_9*	cluster_10_allorf006*
NZ_CP009122.1.cluster11	3	2630	24987	lassopeptide	Yes	No	Yes	Yes	TRUE	0	NZ_CP009122.1.cluster11.3_9*NZ_CP009122.1.cluster11.3_10*	cluster_11_allorf006*cluster_11_allorf005*
NZ_CP009123.1.cluster12	1	0	22399	lassopeptide	Yes	No	Yes	Yes	TRUE	0	NZ_CP009123.1.cluster12.1_11*	cluster_12_allorf011*
NZ_CP009124.1.cluster24	1	0	24559	lanthipeptide	Yes	No	Yes	Yes	TRUE	1	NZ_CP009124.1.cluster24.1_12*NZ_CP009124.1.cluster24.1_20*	SLIV_RS36530*
NZ_CP009124.1.cluster6	1	0	22793	lanthipeptide	Yes	No	Yes	Yes	TRUE	0	NZ_CP009124.1.cluster6.1_6*	SLIV_RS05170*
NZ_CP009128.1.cluster7	3	45937	68326	lassopeptide	Yes	No	Yes	Yes	TRUE	0	NZ_CP009128.1.cluster7.3_9*	cluster_7_allorf015*
NZ_CP009153.1.cluster1	2	10000	32389	lassopeptide	Yes	No	Yes	Yes	TRUE	0	NZ_CP009153.1.cluster1.2_10*	cluster_1_allorf019*
NZ_CP009157.1.cluster5	3	45983	68372	lassopeptide	Yes	No	Yes	Yes	TRUE	0	NZ_CP009157.1.cluster5.3_8*	cluster_5_allorf016*
NZ_CP009161.1.cluster2	2	10000	32389	lassopeptide	Yes	No	Yes	Yes	TRUE	0	NZ_CP009161.1.cluster2.2_11*	cluster_2_allorf014*
NZ_CP009162.1.cluster1	3	37139	59528	lassopeptide	Yes	No	Yes	Yes	TRUE	0	NZ_CP009162.1.cluster1.3_9*	allorf_46944_47087*
NZ_CP009165.1.cluster6	3	45900	68289	lassopeptide	Yes	No	Yes	Yes	TRUE	0	NZ_CP009165.1.cluster6.3_9*	cluster_6_allorf016*
NZ_CP009235.1.cluster3	2	10000	32389	lassopeptide	Yes	No	Yes	Yes	TRUE	0	NZ_CP009235.1.cluster3.2_10*	cluster_3_allorf023*
NZ_CP009241.1.cluster1	1	0	23892	lassopeptide	Yes	No	Yes	Yes	TRUE	0	NZ_CP009241.1.cluster1.1_12*	cluster_1_allorf017*
NZ_CP009271.1.cluster1	2	10000	32389	lassopeptide	Yes	No	Yes	Yes	TRUE	0	NZ_CP009271.1.cluster1.2_10*	cluster_1_allorf027*
NZ_CP009280.1.cluster1	1	0	27199	lanthipeptide	Yes	No	Yes	Yes	FALSE	0	NZ_CP009280.1.cluster1.1_15*NZ_CP009280.1.cluster1.1_16*	cluster_1_allorf007*cluster_1_allorf008*P40081_RS01820*P40081_RS37160*
NZ_CP009280.1.cluster2	1	0	23890	lassopeptide	Yes	No	Yes	Yes	TRUE	0	NZ_CP009280.1.cluster2.1_12*	cluster_2_allorf005*
NZ_CP009282.1.cluster1	1	0	23890	lassopeptide	Yes	No	Yes	Yes	TRUE	0	NZ_CP009282.1.cluster1.1_12*	cluster_1_allorf006*
NZ_CP009283.1.cluster1	1	0	23879	lassopeptide	Yes	No	Yes	Yes	TRUE	1	NZ_CP009283.1.cluster1.1_12*NZ_CP009283.1.cluster1.1_3*	cluster_1_allorf007*
NZ_CP009284.1.cluster1	1	0	23877	lassopeptide	Yes	No	Yes	Yes	TRUE	1	NZ_CP009284.1.cluster1.1_12*NZ_CP009284.1.cluster1.1_3*	cluster_1_allorf010*
NZ_CP009285.1.cluster1	1	0	23893	lassopeptide	Yes	No	Yes	Yes	TRUE	0	NZ_CP009285.1.cluster1.1_6*	cluster_1_allorf004*
NZ_CP009288.1.cluster8	1	0	27241	lanthipeptide	Yes	No	Yes	Yes	FALSE	0	NZ_CP009288.1.cluster8.1_14*NZ_CP009288.1.cluster8.1_15*	cluster_8_allorf001*cluster_8_allorf011*cluster_8_allorf015*PDUR_RS28375*PDUR_RS25150*
NZ_CP009313.1.cluster19	1	0	22515	lassopeptide	Yes	No	Yes	Yes	TRUE	0	NZ_CP009313.1.cluster19.1_13*	SNOD_RS36345*
NZ_CP009369.1.cluster7	1	0	29394	LAP*thiopeptide	Yes	No	Yes	Yes	TRUE	5	NZ_CP009369.1.cluster7.1_19*NZ_CP009369.1.cluster7.1_20*NZ_CP009369.1.cluster7.1_21*NZ_CP009369.1.cluster7.1_22*NZ_CP009369.1.cluster7.1_23*NZ_CP009369.1.cluster7.1_28*	BG03_RS30425*
NZ_CP009438.1.cluster1	1	0	29430	thiopeptide*LAP	Yes	No	Yes	Yes	TRUE	2	NZ_CP009438.1.cluster1.1_9*NZ_CP009438.1.cluster1.1_10*NZ_CP009438.1.cluster1.1_11*	SGLAU_RS00690*
NZ_CP009438.1.cluster14	1	0	22810	lassopeptide	Yes	No	Yes	Yes	TRUE	1	NZ_CP009438.1.cluster14.1_16*NZ_CP009438.1.cluster14.1_8*	SGLAU_RS25040*
NZ_CP009438.1.cluster24	1	0	22569	lassopeptide	Yes	No	Yes	Yes	TRUE	1	NZ_CP009438.1.cluster24.1_26*NZ_CP009438.1.cluster24.1_14*	SGLAU_RS35025*
NZ_CP009452.1.cluster2	3	2428	24731	lassopeptide	Yes	No	Yes	Yes	TRUE	0	NZ_CP009452.1.cluster2.3_11*	cluster_2_allorf024*
NZ_CP009472.1.cluster1	1	281	26313	lanthipeptide	Yes	No	Yes	Yes	TRUE	0	NZ_CP009472.1.cluster1.1_11*	LG36_RS03420*
NZ_CP009474.1.cluster6	3	45956	68345	lassopeptide	Yes	No	Yes	Yes	TRUE	0	NZ_CP009474.1.cluster6.3_8*	cluster_6_allorf014*
NZ_CP009478.1.cluster1	2	10000	32395	lassopeptide	Yes	No	Yes	Yes	TRUE	0	NZ_CP009478.1.cluster1.2_10*	cluster_1_allorf031*
NZ_CP009485.1.cluster3	3	46035	68424	lassopeptide	Yes	No	Yes	Yes	TRUE	0	NZ_CP009485.1.cluster3.3_9*	cluster_3_allorf014*
NZ_CP009538.1.cluster7	3	45959	68348	lassopeptide	Yes	No	Yes	Yes	TRUE	0	NZ_CP009538.1.cluster7.3_9*	cluster_7_allorf014*
NZ_CP009545.1.cluster1	2	10000	32383	lassopeptide	Yes	No	Yes	Yes	TRUE	0	NZ_CP009545.1.cluster1.2_10*	cluster_1_allorf014*
NZ_CP009551.1.cluster6	3	46013	68402	lassopeptide	Yes	No	Yes	Yes	TRUE	0	NZ_CP009551.1.cluster6.3_9*	cluster_6_allorf015*
NZ_CP009555.1.cluster8	3	51094	73492	lassopeptide	Yes	No	Yes	Yes	TRUE	0	NZ_CP009555.1.cluster8.3_9*	cluster_8_allorf038*
NZ_CP009585.1.cluster6	3	45924	68313	lassopeptide	Yes	No	Yes	Yes	TRUE	0	NZ_CP009585.1.cluster6.3_9*	cluster_6_allorf015*
NZ_CP009612.1.cluster3	1	2029	26259	lanthipeptide	Yes	No	Yes	Yes	TRUE	2	NZ_CP009612.1.cluster3.1_20*NZ_CP009612.1.cluster3.1_30*NZ_CP009612.1.cluster3.1_12*	HKU360_RS04245*
NZ_CP009627.1.cluster8	1	0	25788	lanthipeptide	Yes	No	Yes	Yes	FALSE	3	NZ_CP009627.1.cluster8.1_14*NZ_CP009627.1.cluster8.1_15*NZ_CP009627.1.cluster8.1_18*NZ_CP009627.1.cluster8.1_19*NZ_CP009627.1.cluster8.1_20*NZ_CP009627.1.cluster8.1_21*NZ_CP009627.1.cluster8.1_22*NZ_CP009627.1.cluster8.1_23*NZ_CP009627.1.cluster8.1_24*NZ_CP009627.1.cluster8.1_25*NZ_CP009627.1.cluster8.1_26*NZ_CP009627.1.cluster8.1_29*	BF35_RS00115*BF35_RS00120*BF35_RS00125*BF35_RS00130*BF35_RS00135*BF35_RS00140*BF35_RS00145*BF35_RS00150*BF35_RS00155*BF35_RS00095*
NZ_CP009651.1	6	2608514	2632432	lassopeptide	Yes	No	Yes	Yes	TRUE	0	NZ_CP009651.1.6_13*	BG07_RS31780*
NZ_CP009692.1.cluster3	1	227	26671	lanthipeptide	Yes	No	Yes	Yes	TRUE	1	NZ_CP009692.1.cluster3.1_14*NZ_CP009692.1.cluster3.1_16*	BG05_RS15400*
NZ_CP009731.1.cluster3	3	46021	68077	lassopeptide	Yes	No	Yes	Yes	TRUE	0	NZ_CP009731.1.cluster3.3_10*	cluster_3_allorf012*
NZ_CP009754.1.cluster6	1	0	22625	lanthipeptide	Yes	No	Yes	Yes	TRUE	1	NZ_CP009754.1.cluster6.1_1*NZ_CP009754.1.cluster6.1_9*	NI25_RS05015*
NZ_CP009754.1.cluster7	1	721	27175	lanthipeptide	Yes	No	Yes	Yes	TRUE	1	NZ_CP009754.1.cluster7.1_12*NZ_CP009754.1.cluster7.1_13*NZ_CP009754.1.cluster7.1_14*	NI25_RS06460*NI25_RS06465*
NZ_CP009796.1.cluster8	3	265	21612	sactipeptide	Yes	No	Yes	Yes	TRUE	0	NZ_CP009796.1.cluster8.3_8*	OB04_RS19085*
NZ_CP009802.1.cluster12	1	18910	41484	lanthipeptide	Yes	No	Yes	Yes	TRUE	0	NZ_CP009802.1.cluster12.1_11*	SFR_RS12925*
NZ_CP009802.1.cluster21	4	191946	214970	lanthipeptide	Yes	No	Yes	Yes	TRUE	0	NZ_CP009802.1.cluster21.4_9*	cluster_21_allorf053*
NZ_CP009899.1.cluster3	2	10000	32389	lassopeptide	Yes	No	Yes	Yes	TRUE	0	NZ_CP009899.1.cluster3.2_10*	cluster_3_allorf013*
NZ_CP009921.1.cluster9	1	0	23051	lanthipeptide	Yes	No	Yes	Yes	FALSE	0	NZ_CP009921.1.cluster9.1_15*NZ_CP009921.1.cluster9.1_16*	BG04_RS27880*BG04_RS27885*BG04_RS27890*cluster_9_allorf029*
NZ_CP009922.2.cluster11	2	10000	32530	lassopeptide	Yes	No	Yes	Yes	TRUE	0	NZ_CP009922.2.cluster11.2_12*	SXIM_RS27950*
NZ_CP009928.1.cluster9	1	0	24302	lanthipeptide	Yes	No	Yes	Yes	TRUE	4	NZ_CP009928.1.cluster9.1_15*NZ_CP009928.1.cluster9.1_16*NZ_CP009928.1.cluster9.1_17*NZ_CP009928.1.cluster9.1_18*NZ_CP009928.1.cluster9.1_19*	cluster_9_allorf021*
NZ_CP009933.1.cluster1	1	0	22441	lassopeptide	Yes	No	Yes	Yes	TRUE	0	NZ_CP009933.1.cluster1.1_13*	cluster_1_allorf002*
NZ_CP009941.1.cluster7	1	0	29394	LAP*thiopeptide	Yes	No	Yes	Yes	TRUE	4	NZ_CP009941.1.cluster7.1_19*NZ_CP009941.1.cluster7.1_20*NZ_CP009941.1.cluster7.1_21*NZ_CP009941.1.cluster7.1_22*NZ_CP009941.1.cluster7.1_27*	NT98_RS30970*
NZ_CP010014.1.cluster11	3	265	21612	sactipeptide	Yes	No	Yes	Yes	TRUE	0	NZ_CP010014.1.cluster11.3_8*	QF06_RS17080*
NZ_CP010014.1.cluster3	1	0	26296	lanthipeptide	Yes	No	Yes	Yes	TRUE	0	NZ_CP010014.1.cluster3.1_7*	QF06_RS07325*
NZ_CP010014.1.cluster9	1	244	26470	lanthipeptide	Yes	No	Yes	Yes	TRUE	0	NZ_CP010014.1.cluster9.1_13*	QF06_RS15235*
NZ_CP010050.1.cluster1	1	281	26313	lanthipeptide	Yes	No	Yes	Yes	TRUE	0	NZ_CP010050.1.cluster1.1_14*	QI18_RS03300*
NZ_CP010090.1.cluster11	2	58203	81032	lanthipeptide	Yes	No	Yes	Yes	FALSE	1	NZ_CP010090.1.cluster11.2_19*NZ_CP010090.1.cluster11.2_9*	BT4G5_RS29730*cluster_11_allorf053*
NZ_CP010090.1.cluster12	1	0	21389	sactipeptide	Yes	No	Yes	Yes	TRUE	2	NZ_CP010090.1.cluster12.1_10*NZ_CP010090.1.cluster12.1_16*NZ_CP010090.1.cluster12.1_17*NZ_CP010090.1.cluster12.1_18*	cluster_12_allorf031*cluster_12_allorf028*
NZ_CP010127.1.cluster5	1	0	22688	lassopeptide	Yes	No	Yes	Yes	TRUE	1	NZ_CP010127.1.cluster5.1_12*NZ_CP010127.1.cluster5.1_25*	RG30_RS26380*
NZ_CP010268.1	4	999705	1024072	lanthipeptide	Yes	No	Yes	Yes	TRUE	0	NZ_CP010268.1.4_12*NZ_CP010268.1.4_14*	RE92_RS04415*RE92_RS25490*
NZ_CP010268.1	5	1305713	1329778	lassopeptide	Yes	No	Yes	Yes	TRUE	0	NZ_CP010268.1.5_15*	allorf_1317671_1317799*
NZ_CP010268.1	9	3287720	3308896	lanthipeptide	Yes	No	Yes	Yes	TRUE	0	NZ_CP010268.1.9_8*	allorf_3297326_3297490*
NZ_CP010268.1	11	3601130	3624361	lanthipeptide	Yes	No	Yes	Yes	TRUE	0	NZ_CP010268.1.11_12*NZ_CP010268.1.11_17*	RE92_RS15825*RE92_RS15850*
NZ_CP010407.1.cluster26	2	18882	42119	lanthipeptide	Yes	No	Yes	Yes	TRUE	1	NZ_CP010407.1.cluster26.2_12*NZ_CP010407.1.cluster26.2_15*	allorf_32120_32314*
NZ_CP010407.1.cluster29	1	0	27056	lanthipeptide	Yes	No	Yes	Yes	FALSE	0	NZ_CP010407.1.cluster29.1_13*	cluster_29_allorf003*cluster_29_allorf005*SVTN_RS37505*SVTN_RS37515*
NZ_CP010411.1.cluster1	3	14604	37700	lanthipeptide	Yes	No	Yes	Yes	FALSE	2	NZ_CP010411.1.cluster1.3_2*NZ_CP010411.1.cluster1.3_11*	cluster_1_allorf007*RY67_RS05310*cluster_1_allorf022*
NZ_CP010411.1.cluster2	3	8959	31215	lassopeptide	Yes	No	Yes	Yes	TRUE	2	NZ_CP010411.1.cluster2.3_11*NZ_CP010411.1.cluster2.3_25*NZ_CP010411.1.cluster2.3_2*	cluster_2_allorf026*
NZ_CP010413.1.cluster1	1	2818	24740	lanthipeptide	Yes	No	Yes	Yes	TRUE	0	NZ_CP010413.1.cluster1.1_9*	RY69_RS10630*
NZ_CP010449.1.cluster2	1	2029	26259	lanthipeptide	Yes	No	Yes	Yes	TRUE	3	NZ_CP010449.1.cluster2.1_20*NZ_CP010449.1.cluster2.1_31*NZ_CP010449.1.cluster2.1_5*NZ_CP010449.1.cluster2.1_12*	SD89_RS04040*
NZ_CP010519.1.cluster10	4	70951	95372	lanthipeptide	Yes	No	Yes	Yes	TRUE	0	NZ_CP010519.1.cluster10.4_6*	SLNWT_RS05290*
NZ_CP010519.1.cluster24	1	0	22607	lanthipeptide	Yes	No	Yes	Yes	TRUE	0	NZ_CP010519.1.cluster24.1_13*	SLNWT_RS22370*
NZ_CP010524.1.cluster1	1	0	26791	lanthipeptide	Yes	No	Yes	Yes	FALSE	0	NZ_CP010524.1.cluster1.1_13*NZ_CP010524.1.cluster1.1_15*	SC10_RS00915*SC10_RS00920*SC10_RS00925*cluster_1_allorf009*cluster_1_allorf031*cluster_1_allorf039*
NZ_CP010524.1.cluster12	1	0	22462	lassopeptide	Yes	No	Yes	Yes	TRUE	1	NZ_CP010524.1.cluster12.1_13*NZ_CP010524.1.cluster12.1_19*	cluster_12_allorf013*
NZ_CP010556.1.cluster4	1	0	28890	lanthipeptide	Yes	No	Yes	Yes	FALSE	0	NZ_CP010556.1.cluster4.1_13*NZ_CP010556.1.cluster4.1_14*NZ_CP010556.1.cluster4.1_10*	SB45_RS05930*cluster_4_allorf005*cluster_4_allorf007*cluster_4_allorf014*cluster_4_allorf023*
NZ_CP010833.1.cluster15	1	0	22838	lanthipeptide	Yes	No	Yes	Yes	TRUE	1	NZ_CP010833.1.cluster15.1_4*NZ_CP010833.1.cluster15.1_10*	TK78_RS10875*
NZ_CP010833.1.cluster17	2	10000	32776	lassopeptide	Yes	No	Yes	Yes	TRUE	1	NZ_CP010833.1.cluster17.2_15*NZ_CP010833.1.cluster17.2_19*	TK78_RS35300*
NZ_CP010833.1.cluster20	1	1	23046	lanthipeptide	Yes	No	Yes	Yes	TRUE	1	NZ_CP010833.1.cluster20.1_1*NZ_CP010833.1.cluster20.1_2*	cluster_20_allorf006*
NZ_CP010836.1.cluster3	3	2596	25001	lassopeptide	Yes	No	Yes	Yes	TRUE	1	NZ_CP010836.1.cluster3.3_12*NZ_CP010836.1.cluster3.3_13*	cluster_3_allorf017*
NZ_CP010836.1.cluster5	1	0	22423	lassopeptide	Yes	No	Yes	Yes	TRUE	0	NZ_CP010836.1.cluster5.1_11*	cluster_5_allorf010*
NZ_CP010849.1.cluster16	1	0	22570	lassopeptide	Yes	No	Yes	Yes	TRUE	0	NZ_CP010849.1.cluster16.1_10*	TU94_RS34735*
NZ_CP010954.1.cluster6	1	0	22414	lassopeptide	Yes	No	Yes	Yes	TRUE	1	NZ_CP010954.1.cluster6.1_7*NZ_CP010954.1.cluster6.1_13*	cluster_6_allorf008*
NZ_CP010976.1.cluster13	3	23393	46405	lanthipeptide	Yes	No	Yes	Yes	FALSE	2	NZ_CP010976.1.cluster13.3_16*NZ_CP010976.1.cluster13.3_18*NZ_CP010976.1.cluster13.3_10*NZ_CP010976.1.cluster13.3_11*	UB51_RS20980*UB51_RS20985*cluster_13_allorf033*cluster_13_allorf042*
NZ_CP011010.1.cluster2	1	0	22901	lanthipeptide	Yes	No	Yes	Yes	FALSE	0	NZ_CP011010.1.cluster2.1_13*	cluster_2_allorf002*cluster_2_allorf006*VN11_RS08230*cluster_2_allorf015*
NZ_CP011020.1.cluster6	1	0	23072	lanthipeptide	Yes	No	Yes	Yes	FALSE	3	NZ_CP011020.1.cluster6.1_1*NZ_CP011020.1.cluster6.1_10*NZ_CP011020.1.cluster6.1_13*	cluster_6_allorf013*cluster_6_allorf020*cluster_6_allorf036*
NZ_CP011022.1.cluster1	1	0	22018	lassopeptide	Yes	No	Yes	Yes	TRUE	2	NZ_CP011022.1.cluster1.1_24*NZ_CP011022.1.cluster1.1_5*NZ_CP011022.1.cluster1.1_8*	cluster_1_allorf037*
NZ_CP011068.1.cluster3	1	2029	26259	lanthipeptide	Yes	No	Yes	Yes	TRUE	2	NZ_CP011068.1.cluster3.1_20*NZ_CP011068.1.cluster3.1_30*NZ_CP011068.1.cluster3.1_12*	VU19_RS03965*
NZ_CP011101.1.cluster10	3	265	21612	sactipeptide	Yes	No	Yes	Yes	TRUE	0	NZ_CP011101.1.cluster10.3_8*	bslm_RS18365*
NZ_CP011112.1.cluster10	1	0	22940	lanthipeptide	Yes	No	Yes	Yes	FALSE	2	NZ_CP011112.1.cluster10.1_13*NZ_CP011112.1.cluster10.1_21*	cluster_10_allorf003*cluster_10_allorf004*cluster_10_allorf009*
NZ_CP011114.1.cluster5	1	0	26494	lanthipeptide	Yes	No	Yes	Yes	TRUE	0	NZ_CP011114.1.cluster5.1_16*	VK70_RS27255*
NZ_CP011129.1.cluster10	1	0	22838	lanthipeptide	Yes	No	Yes	Yes	FALSE	0	NZ_CP011129.1.cluster10.1_13*	cluster_10_allorf014*cluster_10_allorf016*cluster_10_allorf028*cluster_10_allorf029*LA76x_RS14045*
NZ_CP011129.1.cluster12	1	10370	33145	lanthipeptide	Yes	No	Yes	Yes	FALSE	1	NZ_CP011129.1.cluster12.1_18*	cluster_12_allorf011*cluster_12_allorf012*cluster_12_allorf025*cluster_12_allorf041*cluster_12_allorf049*allorf_32753_32902*
NZ_CP011130.1.cluster1	1	0	36507	lanthipeptide	Yes	No	Yes	Yes	FALSE	0	NZ_CP011130.1.cluster1.1_20*	LC55x_RS02895*cluster_1_allorf014*LC55x_RS02900*cluster_1_allorf020*cluster_1_allorf023*cluster_1_allorf024*allorf_36112_36342*allorf_36407_36496*cluster_1_allorf007*cluster_1_allorf009*LC55x_RS02840*
NZ_CP011130.1.cluster4	1	0	22739	lanthipeptide	Yes	No	Yes	Yes	TRUE	0	NZ_CP011130.1.cluster4.1_10*	cluster_4_allorf023*
NZ_CP011130.1.cluster6	1	0	22967	lanthipeptide	Yes	No	Yes	Yes	FALSE	0	NZ_CP011130.1.cluster6.1_10*	cluster_6_allorf001*cluster_6_allorf019*cluster_6_allorf026*cluster_6_allorf028*cluster_6_allorf030*cluster_6_allorf031*cluster_6_allorf035*cluster_6_allorf046*cluster_6_allorf058*cluster_6_allorf061*allorf_00470_00583*
NZ_CP011130.1.cluster7	1	0	22871	lanthipeptide	Yes	No	Yes	Yes	FALSE	1	NZ_CP011130.1.cluster7.1_14*	cluster_7_allorf003*cluster_7_allorf005*cluster_7_allorf008*
NZ_CP011131.1.cluster14	1	0	23075	lanthipeptide	Yes	No	Yes	Yes	FALSE	1	NZ_CP011131.1.cluster14.1_10*NZ_CP011131.1.cluster14.1_13*	cluster_14_allorf007*cluster_14_allorf016*cluster_14_allorf021*LG3211_RS24195*cluster_14_allorf034*cluster_14_allorf036*allorf_00096_00197*allorf_00414_00575*
NZ_CP011131.1.cluster9	1	0	22772	lanthipeptide	Yes	No	Yes	Yes	FALSE	2	NZ_CP011131.1.cluster9.1_20*NZ_CP011131.1.cluster9.1_8*	cluster_9_allorf003*allorf_22424_22549*
NZ_CP011151.1.cluster11	1	634	27078	lanthipeptide	Yes	No	Yes	Yes	TRUE	2	NZ_CP011151.1.cluster11.1_14*NZ_CP011151.1.cluster11.1_15*NZ_CP011151.1.cluster11.1_16*NZ_CP011151.1.cluster11.1_17*NZ_CP011151.1.cluster11.1_22*NZ_CP011151.1.cluster11.1_25*	WR47_RS18165*WR47_RS18170*WR47_RS18175*WR47_RS18180*
NZ_CP011152.1.cluster14	1	0	28861	lanthipeptide	Yes	No	Yes	Yes	FALSE	0	NZ_CP011152.1.cluster14.1_19*NZ_CP011152.1.cluster14.1_20*NZ_CP011152.1.cluster14.1_21*NZ_CP011152.1.cluster14.1_22*NZ_CP011152.1.cluster14.1_23*NZ_CP011152.1.cluster14.1_24*	cluster_14_allorf003*cluster_14_allorf005*WR47_RS28810*WR47_RS28815*WR47_RS28820*WR47_RS28825*WR47_RS28830*WR47_RS28835*cluster_14_allorf026*cluster_14_allorf041*
NZ_CP011155.1.cluster2	1	0	22252	lassopeptide	Yes	No	Yes	Yes	FALSE	3	NZ_CP011155.1.cluster2.1_14*NZ_CP011155.1.cluster2.1_15*NZ_CP011155.1.cluster2.1_16*	cluster_2_allorf014*
NZ_CP011157.1.cluster12	1	0	23174	lanthipeptide	Yes	No	Yes	Yes	FALSE	0	NZ_CP011157.1.cluster12.1_4*NZ_CP011157.1.cluster12.1_9*	cluster_12_allorf002*cluster_12_allorf004*cluster_12_allorf006*WR52_RS29515*cluster_12_allorf024*WR52_RS29540*allorf_00262_00390*
NZ_CP011256.1.cluster4	1	0	22408	lassopeptide	Yes	No	Yes	Yes	TRUE	0	NZ_CP011256.1.cluster4.1_15*NZ_CP011256.1.cluster4.1_16*	cluster_4_allorf029*cluster_4_allorf025*
NZ_CP011305.1.cluster4	1	0	22898	lanthipeptide	Yes	No	Yes	Yes	FALSE	0	NZ_CP011305.1.cluster4.1_11*	cluster_4_allorf008*YH67_RS07965*cluster_4_allorf014*
NZ_CP011340.1.cluster10	1	0	22622	lanthipeptide	Yes	No	Yes	Yes	TRUE	0	NZ_CP011340.1.cluster10.1_9*	SPRI_RS11830*
NZ_CP011340.1.cluster5	1	0	22726	lassopeptide	Yes	No	Yes	Yes	TRUE	0	NZ_CP011340.1.cluster5.1_14*	SPRI_RS37875*
NZ_CP011344.1.cluster1	3	15501	37840	lassopeptide	Yes	No	Yes	Yes	TRUE	1	NZ_CP011344.1.cluster1.3_13*NZ_CP011344.1.cluster1.3_23*	cluster_1_allorf025*
NZ_CP011350.1.cluster11	1	0	21389	sactipeptide	Yes	No	Yes	Yes	TRUE	3	NZ_CP011350.1.cluster11.1_18*NZ_CP011350.1.cluster11.1_19*NZ_CP011350.1.cluster11.1_20*NZ_CP011350.1.cluster11.1_27*NZ_CP011350.1.cluster11.1_34*	cluster_11_allorf019*cluster_11_allorf023*
NZ_CP011350.1.cluster12	2	10000	32829	lanthipeptide	Yes	No	Yes	Yes	FALSE	0	NZ_CP011350.1.cluster12.2_13*	cluster_12_allorf049*XI92_RS30465*
NZ_CP011420.1.cluster5	1	0	24119	lassopeptide	Yes	No	Yes	Yes	TRUE	0	NZ_CP011420.1.cluster5.1_11*	cluster_5_allorf009*
NZ_CP011420.1.cluster7	1	0	23111	lanthipeptide	Yes	No	Yes	Yes	FALSE	2	NZ_CP011420.1.cluster7.1_26*NZ_CP011420.1.cluster7.1_1*NZ_CP011420.1.cluster7.1_13*	cluster_7_allorf010*cluster_7_allorf015*VK72_RS10845*VK72_RS10865*
NZ_CP011452.2.cluster1	1	0	22198	lassopeptide	Yes	No	Yes	Yes	TRUE	2	NZ_CP011452.2.cluster1.1_2*NZ_CP011452.2.cluster1.1_12*NZ_CP011452.2.cluster1.1_13*	cluster_1_allorf014*
NZ_CP011505.1.cluster16	1	0	23498	lanthipeptide	Yes	No	Yes	Yes	FALSE	1	NZ_CP011505.1.cluster16.1_6*NZ_CP011505.1.cluster16.1_10*	cluster_16_allorf007*cluster_16_allorf010*cluster_16_allorf017*cluster_16_allorf023*cluster_16_allorf031*allorf_00012_00251*
NZ_CP011509.1.cluster15	3	11870	35161	lanthipeptide	Yes	No	Yes	Yes	TRUE	0	NZ_CP011509.1.cluster15.3_11*	AA314_RS16215*
NZ_CP011509.1.cluster30	1	0	23228	lanthipeptide	Yes	No	Yes	Yes	FALSE	1	NZ_CP011509.1.cluster30.1_4*NZ_CP011509.1.cluster30.1_9*	AA314_RS31785*cluster_30_allorf017*allorf_22132_22299*
NZ_CP011509.1.cluster31	1	0	24478	lanthipeptide	Yes	No	Yes	Yes	TRUE	0	NZ_CP011509.1.cluster31.1_7*	cluster_31_allorf006*
NZ_CP011512.1.cluster5	1	0	24116	lassopeptide	Yes	No	Yes	Yes	TRUE	0	NZ_CP011512.1.cluster5.1_12*	cluster_5_allorf008*
NZ_CP011512.1.cluster6	1	4205	30655	lanthipeptide	Yes	No	Yes	Yes	TRUE	1	NZ_CP011512.1.cluster6.1_20*NZ_CP011512.1.cluster6.1_9*	ABE82_RS27140*
NZ_CP011522.1.cluster18	1	0	22784	lanthipeptide	Yes	No	Yes	Yes	TRUE	1	NZ_CP011522.1.cluster18.1_4*NZ_CP011522.1.cluster18.1_10*	ABE83_RS11805*
NZ_CP011522.1.cluster19	1	277	25553	lanthipeptide	Yes	No	Yes	Yes	TRUE	0	NZ_CP011522.1.cluster19.1_13*	ABE83_RS15070*
NZ_CP011522.1.cluster20	1	0	22743	lassopeptide	Yes	No	Yes	Yes	TRUE	0	NZ_CP011522.1.cluster20.1_17*	ABE83_RS36070*
NZ_CP011522.1.cluster29	1	0	34333	lipolanthine*lanthipeptide	Yes	No	Yes	Yes	FALSE	1	NZ_CP011522.1.cluster29.1_6*	cluster_29_allorf002*cluster_29_allorf004*cluster_29_allorf005*
NZ_CP011533.1.cluster13	1	0	22534	lassopeptide	Yes	No	Yes	Yes	TRUE	0	NZ_CP011533.1.cluster13.1_15*	SNOUR_RS45275*
NZ_CP011533.1.cluster22	1	0	35564	thiopeptide*bacteriocin	Yes	Yes	Yes	Yes	TRUE	2	NZ_CP011533.1.cluster22.1_20*NZ_CP011533.1.cluster22.1_21*NZ_CP011533.1.cluster22.1_22*	SNOUR_RS43080*
NZ_CP011533.1.cluster24	1	0	22311	lassopeptide	Yes	No	Yes	Yes	TRUE	0	NZ_CP011533.1.cluster24.1_14*	cluster_24_allorf034*
NZ_CP011533.1.cluster29	1	0	24544	lanthipeptide	Yes	No	Yes	Yes	TRUE	0	NZ_CP011533.1.cluster29.1_10*	cluster_29_allorf014*
NZ_CP011533.1.cluster36	3	32513	55147	lanthipeptide	Yes	No	Yes	Yes	TRUE	1	NZ_CP011533.1.cluster36.3_12*NZ_CP011533.1.cluster36.3_3*	cluster_36_allorf039*
NZ_CP011534.1.cluster8	3	265	21612	sactipeptide	Yes	No	Yes	Yes	TRUE	0	NZ_CP011534.1.cluster8.3_8*	ABA10_RS18725*
NZ_CP011664.1.cluster11	1	0	22333	lassopeptide	Yes	No	Yes	Yes	TRUE	0	NZ_CP011664.1.cluster11.1_14*	M444_RS40930*
NZ_CP011664.1.cluster20	1	0	22829	lanthipeptide	Yes	No	Yes	Yes	FALSE	1	NZ_CP011664.1.cluster20.1_10*	allorf_12844_12972*
NZ_CP011664.1.cluster22	1	15508	38145	lanthipeptide	Yes	No	Yes	Yes	TRUE	0	NZ_CP011664.1.cluster22.1_11*	M444_RS30240*
NZ_CP011686.1.cluster3	2	22818	45896	lanthipeptide	Yes	No	Yes	Yes	FALSE	1	NZ_CP011686.1.cluster3.2_11*NZ_CP011686.1.cluster3.2_15*NZ_CP011686.1.cluster3.2_16*	cluster_3_allorf021*ABH13_RS05745*ABH13_RS05750*cluster_3_allorf026*
NZ_CP011770.1.cluster4	2	0	22357	lassopeptide	Yes	No	Yes	Yes	TRUE	0	NZ_CP011770.1.cluster4.2_14*	cluster_4_allorf011*
NZ_CP011801.1.cluster7	2	10000	32389	lassopeptide	Yes	No	Yes	Yes	TRUE	1	NZ_CP011801.1.cluster7.2_18*NZ_CP011801.1.cluster7.2_11*	cluster_7_allorf005*
NZ_CP011802.1.cluster10	3	263	21610	sactipeptide	Yes	No	Yes	Yes	TRUE	0	NZ_CP011802.1.cluster10.3_8*	D068_RS17505*
NZ_CP011924.1.cluster5	2	19121	43464	lanthipeptide	Yes	No	Yes	Yes	TRUE	0	NZ_CP011924.1.cluster5.2_11*NZ_CP011924.1.cluster5.2_6*	cluster_5_allorf012*PPIS_RS14760*
NZ_CP011937.1.cluster9	1	0	28889	lanthipeptide	Yes	No	Yes	Yes	FALSE	0	NZ_CP011937.1.cluster9.1_18*NZ_CP011937.1.cluster9.1_19*NZ_CP011937.1.cluster9.1_22*	cluster_9_allorf001*cluster_9_allorf008*cluster_9_allorf010*cluster_9_allorf015*cluster_9_allorf020*AAV34_RS13205*
NZ_CP011974.1.cluster2	1	0	23066	lanthipeptide	Yes	No	Yes	Yes	FALSE	1	NZ_CP011974.1.cluster2.1_17*NZ_CP011974.1.cluster2.1_7*NZ_CP011974.1.cluster2.1_8*NZ_CP011974.1.cluster2.1_9*	BEH_RS02100*BEH_RS02105*BEH_RS02110*cluster_2_allorf005*
NZ_CP012036.1.cluster8	1	0	23252	lanthipeptide	Yes	No	Yes	Yes	FALSE	1	NZ_CP012036.1.cluster8.1_7*	allorf_01298_01498*allorf_02465_02611*
NZ_CP012041.1.cluster1	2	10000	32389	lassopeptide	Yes	No	Yes	Yes	TRUE	0	NZ_CP012041.1.cluster1.2_10*	cluster_1_allorf024*
NZ_CP012102.1.cluster11	1	0	32061	lanthipeptide	Yes	No	Yes	Yes	FALSE	7	NZ_CP012102.1.cluster11.1_13*NZ_CP012102.1.cluster11.1_22*NZ_CP012102.1.cluster11.1_23*NZ_CP012102.1.cluster11.1_24*NZ_CP012102.1.cluster11.1_25*NZ_CP012102.1.cluster11.1_26*NZ_CP012102.1.cluster11.1_27*NZ_CP012102.1.cluster11.1_36*NZ_CP012102.1.cluster11.1_37*NZ_CP012102.1.cluster11.1_9*	AC241_RS31250*AC241_RS31270*AC241_RS31295*AC241_RS34125*AC241_RS31310*AC241_RS31385*
NZ_CP012109.1.cluster14	1	0	23276	lanthipeptide	Yes	No	Yes	Yes	TRUE	0	NZ_CP012109.1.cluster14.1_7*	A176_RS13725*
NZ_CP012109.1.cluster2	3	29499	52691	lanthipeptide	Yes	No	Yes	Yes	FALSE	1	NZ_CP012109.1.cluster2.3_12*NZ_CP012109.1.cluster2.3_9*	cluster_2_allorf019*cluster_2_allorf020*A176_RS02510*A176_RS02515*
NZ_CP012109.1.cluster21	1	0	23330	lanthipeptide	Yes	No	Yes	Yes	FALSE	0	NZ_CP012109.1.cluster21.1_11*	cluster_21_allorf002*A176_RS20100*A176_RS20105*A176_RS20110*allorf_00477_00674*
NZ_CP012109.1.cluster28	1	0	22853	lanthipeptide	Yes	No	Yes	Yes	FALSE	1	NZ_CP012109.1.cluster28.1_11*NZ_CP012109.1.cluster28.1_13*	cluster_28_allorf003*A176_RS31295*cluster_28_allorf005*cluster_28_allorf010*cluster_28_allorf015*allorf_22587_22718*
NZ_CP012199.1.cluster4	2	0	22348	lassopeptide	Yes	No	Yes	Yes	TRUE	1	NZ_CP012199.1.cluster4.2_10*NZ_CP012199.1.cluster4.2_11*	cluster_4_allorf006*
NZ_CP012251.1.cluster2	1	0	22408	lassopeptide	Yes	No	Yes	Yes	TRUE	0	NZ_CP012251.1.cluster2.1_12*NZ_CP012251.1.cluster2.1_13*	cluster_2_allorf030*cluster_2_allorf028*
NZ_CP012382.1.cluster24	2	10121	34655	lanthipeptide	Yes	No	Yes	Yes	TRUE	2	NZ_CP012382.1.cluster24.2_12*NZ_CP012382.1.cluster24.2_17*NZ_CP012382.1.cluster24.2_9*	SAM23877_RS36835*
NZ_CP012475.1.cluster4	1	264	24772	lanthipeptide	Yes	No	Yes	Yes	TRUE	0	NZ_CP012475.1.cluster4.1_9*	DB29_RS21425*
NZ_CP012517.1.cluster2	2	10000	32389	lassopeptide	Yes	No	Yes	Yes	TRUE	0	NZ_CP012517.1.cluster2.2_10*	cluster_2_allorf013*
NZ_CP012573.1.cluster5	1	0	38230	thiopeptide	Yes	Yes	Yes	Yes	TRUE	1	NZ_CP012573.1.cluster5.1_14*NZ_CP012573.1.cluster5.1_18*	AES38_RS15470*
NZ_CP012575.1.cluster7	1	0	24435	lanthipeptide	Yes	No	Yes	Yes	TRUE	1	NZ_CP012575.1.cluster7.1_8*NZ_CP012575.1.cluster7.1_14*	cluster_7_allorf057*
NZ_CP012590.1.cluster2	1	0	29827	thiopeptide	Yes	No	Yes	Yes	TRUE	5	NZ_CP012590.1.cluster2.1_16*NZ_CP012590.1.cluster2.1_17*NZ_CP012590.1.cluster2.1_18*NZ_CP012590.1.cluster2.1_19*NZ_CP012590.1.cluster2.1_20*NZ_CP012590.1.cluster2.1_29*	cluster_2_allorf031*
NZ_CP012601.1.cluster2	1	0	24411	lanthipeptide	Yes	No	Yes	Yes	TRUE	0	NZ_CP012601.1.cluster2.1_17*	AM499_RS08935*
NZ_CP012649.1.cluster1	1	0	23063	lanthipeptide	Yes	No	Yes	Yes	FALSE	0	NZ_CP012649.1.cluster1.1_11*NZ_CP012649.1.cluster1.1_12*	AN946_RS10240*AN946_RS10245*cluster_1_allorf011*allorf_00015_00140*allorf_02381_02533*allorf_00009_00221*
NZ_CP012673.1.cluster27	2	0	23231	lanthipeptide	Yes	No	Yes	Yes	FALSE	0	NZ_CP012673.1.cluster27.2_10*	cluster_27_allorf007*cluster_27_allorf018*SOCE26_RS34350*
NZ_CP012673.1.cluster36	1	0	22567	lassopeptide	Yes	No	Yes	Yes	TRUE	0	NZ_CP012673.1.cluster36.1_9*	cluster_36_allorf032*
NZ_CP012673.1.cluster7	1	0	22652	lanthipeptide	Yes	No	Yes	Yes	TRUE	0	NZ_CP012673.1.cluster7.1_10*	SOCE26_RS04695*
NZ_CP012752.1.cluster12	1	248	24486	lanthipeptide	Yes	No	Yes	Yes	TRUE	1	NZ_CP012752.1.cluster12.1_11*NZ_CP012752.1.cluster12.1_13*	AOZ06_RS53910*
NZ_CP012752.1.cluster27	1	0	22886	lanthipeptide	Yes	No	Yes	Yes	FALSE	1	NZ_CP012752.1.cluster27.1_12*NZ_CP012752.1.cluster27.1_10*	cluster_27_allorf004*cluster_27_allorf005*AOZ06_RS24070*allorf_00372_00539*allorf_22234_22425*allorf_22430_22645*allorf_00479_00703*
NZ_CP012752.1.cluster37	1	0	22556	lanthipeptide	Yes	No	Yes	Yes	TRUE	0	NZ_CP012752.1.cluster37.1_11*	allorf_09840_09980*
NZ_CP012752.1.cluster4	1	0	22584	lassopeptide	Yes	No	Yes	Yes	TRUE	2	NZ_CP012752.1.cluster4.1_1*NZ_CP012752.1.cluster4.1_16*NZ_CP012752.1.cluster4.1_17*	cluster_4_allorf023*
NZ_CP012752.1.cluster40	1	0	25200	lanthipeptide	Yes	No	Yes	Yes	TRUE	0	NZ_CP012752.1.cluster40.1_12*	AOZ06_RS55260*
NZ_CP012752.1.cluster44	1	0	22583	lanthipeptide	Yes	No	Yes	Yes	TRUE	0	NZ_CP012752.1.cluster44.1_8*	cluster_44_allorf007*
NZ_CP012752.1.cluster6	1	0	25132	lanthipeptide	Yes	No	Yes	Yes	FALSE	2	NZ_CP012752.1.cluster6.1_15*NZ_CP012752.1.cluster6.1_7*NZ_CP012752.1.cluster6.1_9*	AOZ06_RS53485*AOZ06_RS53490*
NZ_CP012831.1.cluster6	1	0	23063	lanthipeptide	Yes	No	Yes	Yes	FALSE	2	NZ_CP012831.1.cluster6.1_9*NZ_CP012831.1.cluster6.1_10*NZ_CP012831.1.cluster6.1_12*	cluster_6_allorf023*AO356_RS30985*
NZ_CP012897.1.cluster2	1	0	22470	lassopeptide	Yes	No	Yes	Yes	TRUE	1	NZ_CP012897.1.cluster2.1_15*NZ_CP012897.1.cluster2.1_16*	cluster_2_allorf004*
NZ_CP012900.1.cluster3	1	0	22429	lassopeptide	Yes	No	Yes	Yes	TRUE	0	NZ_CP012900.1.cluster3.1_12*	cluster_3_allorf006*
NZ_CP012949.1.cluster23	2	10122	34656	lanthipeptide	Yes	No	Yes	Yes	TRUE	2	NZ_CP012949.1.cluster23.2_12*NZ_CP012949.1.cluster23.2_17*NZ_CP012949.1.cluster23.2_9*	SAM40697_RS33360*
NZ_CP012974.1.cluster4	1	534	24765	lanthipeptide	Yes	No	Yes	Yes	FALSE	0	NZ_CP012974.1.cluster4.1_15*	SAST43_RS08870*SAST43_RS08875*
NZ_CP013023.1.cluster1	1	0	26452	lanthipeptide	Yes	No	Yes	Yes	TRUE	0	NZ_CP013023.1.cluster1.1_16*	AR543_RS02160*
NZ_CP013023.1.cluster2	1	0	24768	lassopeptide	Yes	No	Yes	Yes	TRUE	2	NZ_CP013023.1.cluster2.1_9*NZ_CP013023.1.cluster2.1_10*NZ_CP013023.1.cluster2.1_11*NZ_CP013023.1.cluster2.1_12*NZ_CP013023.1.cluster2.1_14*	cluster_2_allorf039*cluster_2_allorf043*cluster_2_allorf032*
NZ_CP013129.1.cluster11	1	300	25563	lanthipeptide	Yes	No	Yes	Yes	TRUE	0	NZ_CP013129.1.cluster11.1_16*	AQF52_RS12795*
NZ_CP013129.1.cluster25	1	4442	27292	lanthipeptide	Yes	No	Yes	Yes	FALSE	1	NZ_CP013129.1.cluster25.1_12*	cluster_25_allorf002*cluster_25_allorf005*AQF52_RS35215*
NZ_CP013129.1.cluster26	4	37421	60346	lanthipeptide	Yes	No	Yes	Yes	TRUE	0	NZ_CP013129.1.cluster26.4_11*	cluster_26_allorf031*
NZ_CP013140.1.cluster1	1	0	22877	lanthipeptide	Yes	No	Yes	Yes	FALSE	1	NZ_CP013140.1.cluster1.1_9*	cluster_1_allorf001*cluster_1_allorf002*cluster_1_allorf007*GLE_RS02045*cluster_1_allorf014*
NZ_CP013140.1.cluster14	1	0	22841	lanthipeptide	Yes	No	Yes	Yes	FALSE	1	NZ_CP013140.1.cluster14.1_14*	cluster_14_allorf004*cluster_14_allorf020*
NZ_CP013140.1.cluster2	1	0	65018	NRPS*lanthipeptide	Yes	No	Yes	Yes	FALSE	0	NZ_CP013140.1.cluster2.1_30*	cluster_2_allorf008*cluster_2_allorf013*GLE_RS02435*
NZ_CP013141.1.cluster1	1	0	22838	lanthipeptide	Yes	No	Yes	Yes	TRUE	0	NZ_CP013141.1.cluster1.1_10*	GLA29479_RS00550*
NZ_CP013141.1.cluster15	1	10364	33139	lanthipeptide	Yes	No	Yes	Yes	FALSE	1	NZ_CP013141.1.cluster15.1_17*	cluster_15_allorf009*cluster_15_allorf010*cluster_15_allorf023*cluster_15_allorf039*cluster_15_allorf047*allorf_32744_32893*
NZ_CP013142.1.cluster3	1	7633	32162	lanthipeptide	Yes	No	Yes	Yes	TRUE	0	NZ_CP013142.1.cluster3.1_9*	ASR50_RS02315*
NZ_CP013187.1.cluster5	1	0	24398	lanthipeptide	Yes	No	Yes	Yes	TRUE	4	NZ_CP013187.1.cluster5.1_15*NZ_CP013187.1.cluster5.1_16*NZ_CP013187.1.cluster5.1_17*NZ_CP013187.1.cluster5.1_20*NZ_CP013187.1.cluster5.1_22*	PP2015_RS17055*
NZ_CP013219.1.cluster20	1	0	25047	lanthipeptide	Yes	No	Yes	Yes	TRUE	0	NZ_CP013219.1.cluster20.1_14*	SHL15_RS30830*
NZ_CP013244.1.cluster2	2	0	22508	lassopeptide	Yes	No	Yes	Yes	TRUE	1	NZ_CP013244.1.cluster2.2_12*NZ_CP013244.1.cluster2.2_13*NZ_CP013244.1.cluster2.2_1*	cluster_2_allorf019*cluster_2_allorf023*
NZ_CP013254.1.cluster6	1	0	26944	thiopeptide*LAP	Yes	Yes	Yes	Yes	TRUE	1	NZ_CP013254.1.cluster6.1_17*NZ_CP013254.1.cluster6.1_8*	AS188_RS07500*
NZ_CP013264.1.cluster2	1	0	22402	lassopeptide	Yes	No	Yes	Yes	TRUE	1	NZ_CP013264.1.cluster2.1_8*NZ_CP013264.1.cluster2.1_13*	cluster_2_allorf016*
NZ_CP013342.1.cluster1	1	0	22480	lassopeptide	Yes	No	Yes	Yes	FALSE	0	NZ_CP013342.1.cluster1.1_12*	cluster_1_allorf011*cluster_1_allorf013*
NZ_CP013344.1.cluster3	2	0	22351	lassopeptide	Yes	No	Yes	Yes	TRUE	0	NZ_CP013344.1.cluster3.2_8*NZ_CP013344.1.cluster3.2_9*	cluster_3_allorf020*cluster_3_allorf024*
NZ_CP013344.1.cluster6	2	0	22396	lassopeptide	Yes	No	Yes	Yes	TRUE	0	NZ_CP013344.1.cluster6.2_12*	cluster_6_allorf006*
NZ_CP013345.1.cluster9	1	0	22378	lassopeptide	Yes	No	Yes	Yes	TRUE	1	NZ_CP013345.1.cluster9.1_24*NZ_CP013345.1.cluster9.1_17*	cluster_9_allorf009*
NZ_CP013380.1.cluster3	3	44811	67197	lassopeptide	Yes	No	Yes	Yes	TRUE	0	NZ_CP013380.1.cluster3.3_11*	cluster_3_allorf027*
NZ_CP013407.1.cluster2	2	10000	32410	lassopeptide	Yes	No	Yes	Yes	TRUE	0	NZ_CP013407.1.cluster2.2_10*	cluster_2_allorf002*
NZ_CP013411.1.cluster2	2	10000	32410	lassopeptide	Yes	No	Yes	Yes	TRUE	0	NZ_CP013411.1.cluster2.2_10*	cluster_2_allorf003*
NZ_CP013417.1.cluster6	3	45004	67408	lassopeptide	Yes	No	Yes	Yes	TRUE	0	NZ_CP013417.1.cluster6.3_9*	cluster_6_allorf021*
NZ_CP013424.1.cluster6	3	44988	67392	lassopeptide	Yes	No	Yes	Yes	TRUE	0	NZ_CP013424.1.cluster6.3_10*	cluster_6_allorf023*
NZ_CP013449.1.cluster11	1	0	22421	lassopeptide	Yes	No	Yes	Yes	TRUE	0	NZ_CP013449.1.cluster11.1_8*	cluster_11_allorf006*
NZ_CP013457.1.cluster6	3	44947	67351	lassopeptide	Yes	No	Yes	Yes	TRUE	0	NZ_CP013457.1.cluster6.3_11*	cluster_6_allorf020*
NZ_CP013653.1.cluster4	1	0	23924	lassopeptide	Yes	No	Yes	Yes	TRUE	0	NZ_CP013653.1.cluster4.1_14*	cluster_4_allorf010*
NZ_CP013667.1.cluster3	1	0	22970	lanthipeptide	Yes	No	Yes	Yes	FALSE	1	NZ_CP013667.1.cluster3.1_9*	cluster_3_allorf008*cluster_3_allorf010*allorf_22671_22805*
NZ_CP013727.1.cluster10	1	795	23984	lanthipeptide	Yes	No	Yes	Yes	TRUE	0	NZ_CP013727.1.cluster10.1_10*	AVM03_RS13010*
NZ_CP013727.1.cluster11	1	0	23042	lanthipeptide	Yes	No	Yes	Yes	FALSE	0	NZ_CP013727.1.cluster11.1_4*NZ_CP013727.1.cluster11.1_10*	cluster_11_allorf018*cluster_11_allorf033*cluster_11_allorf050*cluster_11_allorf066*cluster_11_allorf068*cluster_11_allorf073*cluster_11_allorf075*cluster_11_allorf080*AVM03_RS14345*allorf_22854_23036*
NZ_CP013738.1.cluster13	1	0	22698	lassopeptide	Yes	No	Yes	Yes	TRUE	1	NZ_CP013738.1.cluster13.1_6*NZ_CP013738.1.cluster13.1_10*	WQO_RS35795*
NZ_CP013738.1.cluster16	1	0	22748	lanthipeptide	Yes	No	Yes	Yes	TRUE	1	NZ_CP013738.1.cluster16.1_11*NZ_CP013738.1.cluster16.1_17*	WQO_RS23525*
NZ_CP013738.1.cluster9	1	0	23045	lanthipeptide	Yes	No	Yes	Yes	FALSE	0	NZ_CP013738.1.cluster9.1_20*	cluster_9_allorf001*cluster_9_allorf015*allorf_00137_00310*
NZ_CP013743.1.cluster21	3	30078	52575	lassopeptide	Yes	No	Yes	Yes	TRUE	0	NZ_CP013743.1.cluster21.3_13*	AS200_RS47925*
NZ_CP013743.1.cluster6	1	0	22580	lassopeptide	Yes	No	Yes	Yes	TRUE	0	NZ_CP013743.1.cluster6.1_11*	AS200_RS47575*
NZ_CP013743.1.cluster7	2	0	22565	lanthipeptide	Yes	No	Yes	Yes	TRUE	0	NZ_CP013743.1.cluster7.2_14*	AS200_RS06110*
NZ_CP013838.1.cluster3	1	2031	26260	lanthipeptide	Yes	No	Yes	Yes	TRUE	1	NZ_CP013838.1.cluster3.1_31*NZ_CP013838.1.cluster3.1_11*	MGAS11027_RS04395*
NZ_CP013852.1	1	0	23278	lanthipeptide	Yes	No	Yes	Yes	TRUE	3	NZ_CP013852.1.1_19*NZ_CP013852.1.1_20*NZ_CP013852.1.1_21*NZ_CP013852.1.1_11*NZ_CP013852.1.1_14*	RSJ6_RS20310*allorf_16215_16355*
NZ_CP013862.1.cluster3	1	0	26432	lanthipeptide	Yes	No	Yes	Yes	FALSE	0	NZ_CP013862.1.cluster3.1_16*NZ_CP013862.1.cluster3.1_17*	AOX59_RS09360*AOX59_RS09365*cluster_3_allorf002*
NZ_CP013979.1.cluster2	1	12141	35420	lanthipeptide	Yes	No	Yes	Yes	FALSE	1	NZ_CP013979.1.cluster2.1_16*NZ_CP013979.1.cluster2.1_10*	ATC03_RS01470*ATC03_RS01475*ATC03_RS01495*cluster_2_allorf011*cluster_2_allorf013*cluster_2_allorf027*
NZ_CP013984.1	16	3715974	3737321	sactipeptide	Yes	No	Yes	Yes	TRUE	0	NZ_CP013984.1.16_9*	AN935_RS18905*
NZ_CP014140.1.cluster7	1	0	26472	lanthipeptide	Yes	No	Yes	Yes	TRUE	0	NZ_CP014140.1.cluster7.1_12*	ACH33_RS18880*
NZ_CP014144.1.cluster1	1	1426	27409	lanthipeptide	Yes	No	Yes	Yes	TRUE	0	NZ_CP014144.1.cluster1.1_11*NZ_CP014144.1.cluster1.1_12*NZ_CP014144.1.cluster1.1_13*NZ_CP014144.1.cluster1.1_14*	AWB63_RS00540*AWB63_RS00545*AWB63_RS00550*AWB63_RS10325*
NZ_CP014168.1.cluster2	1	0	22465	lassopeptide	Yes	No	Yes	Yes	TRUE	1	NZ_CP014168.1.cluster2.1_11*NZ_CP014168.1.cluster2.1_4*	cluster_2_allorf002*
NZ_CP014168.1.cluster3	1	0	22402	lassopeptide	Yes	No	Yes	Yes	TRUE	0	NZ_CP014168.1.cluster3.1_12*	cluster_3_allorf007*
NZ_CP014228.1.cluster3	1	0	23201	lanthipeptide	Yes	No	Yes	Yes	FALSE	1	NZ_CP014228.1.cluster3.1_11*NZ_CP014228.1.cluster3.1_12*NZ_CP014228.1.cluster3.1_13*	AXF14_RS11835*AXF14_RS11840*cluster_3_allorf008*cluster_3_allorf016*
NZ_CP014232.1.cluster2	1	0	27626	lassopeptide	Yes	No	Yes	Yes	TRUE	0	NZ_CP014232.1.cluster2.1_13*NZ_CP014232.1.cluster2.1_14*	cluster_2_allorf033*cluster_2_allorf027*
NZ_CP014278.2.cluster3	1	2029	26259	lanthipeptide	Yes	No	Yes	Yes	TRUE	2	NZ_CP014278.2.cluster3.1_31*NZ_CP014278.2.cluster3.1_8*NZ_CP014278.2.cluster3.1_13*	AXK13_RS04705*
NZ_CP014326.1.cluster3	1	0	24217	lassopeptide	Yes	No	Yes	Yes	TRUE	1	NZ_CP014326.1.cluster3.1_9*NZ_CP014326.1.cluster3.1_10*	cluster_3_allorf008*
NZ_CP014326.1.cluster4	3	12266	35221	lanthipeptide	Yes	No	Yes	Yes	TRUE	1	NZ_CP014326.1.cluster4.3_19*NZ_CP014326.1.cluster4.3_20*NZ_CP014326.1.cluster4.3_21*NZ_CP014326.1.cluster4.3_1*NZ_CP014326.1.cluster4.3_3*	AXK38_RS05515*AXK38_RS05525*AXK38_RS05590*cluster_4_allorf053*
NZ_CP014485.1.cluster12	1	18017	40597	lanthipeptide	Yes	No	Yes	Yes	TRUE	0	NZ_CP014485.1.cluster12.1_10*	Salbus254_RS12710*
NZ_CP014485.1.cluster21	4	192037	215061	lanthipeptide	Yes	No	Yes	Yes	TRUE	0	NZ_CP014485.1.cluster21.4_10*	cluster_21_allorf055*
NZ_CP014504.1.cluster6	1	0	24207	lanthipeptide	Yes	No	Yes	Yes	TRUE	0	NZ_CP014504.1.cluster6.1_8*	AY601_RS07160*
NZ_CP014542.1.cluster3	1	2029	26259	lanthipeptide	Yes	No	Yes	Yes	TRUE	2	NZ_CP014542.1.cluster3.1_29*NZ_CP014542.1.cluster3.1_6*NZ_CP014542.1.cluster3.1_11*	AYM92_RS04660*
NZ_CP014806.1.cluster3	1	0	22625	lanthipeptide	Yes	No	Yes	Yes	TRUE	1	NZ_CP014806.1.cluster3.1_15*NZ_CP014806.1.cluster3.1_16*NZ_CP014806.1.cluster3.1_17*NZ_CP014806.1.cluster3.1_18*NZ_CP014806.1.cluster3.1_19*	allorf_08965_09087*allorf_09144_09266*allorf_09322_09444*allorf_09501_09623*
NZ_CP014840.1.cluster1	2	0	21347	sactipeptide	Yes	No	Yes	Yes	TRUE	0	NZ_CP014840.1.cluster1.2_12*	A1D11_RS01125*
NZ_CP014841.1.cluster1	2	10000	32405	lassopeptide	Yes	No	Yes	Yes	TRUE	1	NZ_CP014841.1.cluster1.2_20*NZ_CP014841.1.cluster1.2_10*	cluster_1_allorf034*
NZ_CP014859.1.cluster6	1	0	22491	lassopeptide	Yes	No	Yes	Yes	TRUE	0	NZ_CP014859.1.cluster6.1_9*	cluster_6_allorf012*
NZ_CP014915.1.cluster1	1	0	22613	lanthipeptide	Yes	No	Yes	Yes	TRUE	4	NZ_CP014915.1.cluster1.1_12*NZ_CP014915.1.cluster1.1_13*NZ_CP014915.1.cluster1.1_3*NZ_CP014915.1.cluster1.1_8*NZ_CP014915.1.cluster1.1_9*	allorf_08934_09071*
NZ_CP014990.1.cluster12	1	0	30366	thiopeptide*LAP	Yes	No	Yes	Yes	TRUE	5	NZ_CP014990.1.cluster12.1_15*NZ_CP014990.1.cluster12.1_16*NZ_CP014990.1.cluster12.1_17*NZ_CP014990.1.cluster12.1_18*NZ_CP014990.1.cluster12.1_19*NZ_CP014990.1.cluster12.1_20*	cluster_12_allorf006*
NZ_CP015062.1.cluster5	1	0	22483	lassopeptide	Yes	No	Yes	Yes	TRUE	0	NZ_CP015062.1.cluster5.1_12*	A4R28_RS34150*
NZ_CP015064.1.cluster1	1	0	22483	lassopeptide	Yes	No	Yes	Yes	TRUE	0	NZ_CP015064.1.cluster1.1_12*	A4R29_RS32555*
NZ_CP015098.1.cluster24	3	9805	32400	lanthipeptide	Yes	No	Yes	Yes	TRUE	0	NZ_CP015098.1.cluster24.3_8*	A4E84_RS37870*
NZ_CP015210.1.cluster1	1	0	22351	lassopeptide	Yes	No	Yes	Yes	TRUE	1	NZ_CP015210.1.cluster1.1_1*NZ_CP015210.1.cluster1.1_9*	A3858_RS22030*
NZ_CP015219.1.cluster1	2	17469	40781	lanthipeptide	Yes	No	Yes	Yes	TRUE	2	NZ_CP015219.1.cluster1.2_14*NZ_CP015219.1.cluster1.2_5*NZ_CP015219.1.cluster1.2_6*	cluster_1_allorf006*
NZ_CP015225.1.cluster11	1	0	23084	lanthipeptide	Yes	No	Yes	Yes	FALSE	1	NZ_CP015225.1.cluster11.1_9*NZ_CP015225.1.cluster11.1_10*NZ_CP015225.1.cluster11.1_11*NZ_CP015225.1.cluster11.1_13*	cluster_11_allorf002*cluster_11_allorf004*cluster_11_allorf012*cluster_11_allorf016*cluster_11_allorf019*cluster_11_allorf022*cluster_11_allorf025*
NZ_CP015284.1.cluster4	1	0	22565	lanthipeptide	Yes	No	Yes	Yes	TRUE	0	NZ_CP015284.1.cluster4.1_13*	allorf_13735_13854*
NZ_CP015318.1.cluster4	1	0	22352	lassopeptide	Yes	No	Yes	Yes	TRUE	0	NZ_CP015318.1.cluster4.1_13*	A6B35_RS34290*
NZ_CP015350.1.cluster9	1	634	28224	lanthipeptide	Yes	No	Yes	Yes	TRUE	2	NZ_CP015350.1.cluster9.1_19*NZ_CP015350.1.cluster9.1_20*NZ_CP015350.1.cluster9.1_21*NZ_CP015350.1.cluster9.1_26*NZ_CP015350.1.cluster9.1_29*	BT246_RS19765*BT246_RS19770*BT246_RS19775*
NZ_CP015362.1.cluster14	1	0	22763	lanthipeptide	Yes	No	Yes	Yes	TRUE	1	NZ_CP015362.1.cluster14.1_4*NZ_CP015362.1.cluster14.1_10*	A6E92_RS09975*
NZ_CP015362.1.cluster15	1	0	22749	lassopeptide	Yes	No	Yes	Yes	TRUE	0	NZ_CP015362.1.cluster15.1_13*	A6E92_RS32825*
NZ_CP015362.1.cluster23	1	0	23117	lanthipeptide	Yes	No	Yes	Yes	FALSE	1	NZ_CP015362.1.cluster23.1_6*	cluster_23_allorf010*
NZ_CP015405.2.cluster1	1	0	22328	lanthipeptide	Yes	No	Yes	Yes	FALSE	1	NZ_CP015405.2.cluster1.1_9*	cluster_1_allorf003*allorf_00079_00309*
NZ_CP015405.2.cluster2	1	0	26183	lanthipeptide	Yes	No	Yes	Yes	TRUE	1	NZ_CP015405.2.cluster2.1_21*NZ_CP015405.2.cluster2.1_22*NZ_CP015405.2.cluster2.1_23*NZ_CP015405.2.cluster2.1_24*NZ_CP015405.2.cluster2.1_25*NZ_CP015405.2.cluster2.1_26*	A4V09_RS08280*A4V09_RS08285*A4V09_RS08290*A4V09_RS08295*A4V09_RS08300*
NZ_CP015405.2.cluster4	1	0	23156	lanthipeptide	Yes	No	Yes	Yes	FALSE	1	NZ_CP015405.2.cluster4.1_12*	cluster_4_allorf012*A4V09_RS11470*cluster_4_allorf030*
NZ_CP015405.2.cluster6	1	0	22991	lanthipeptide	Yes	No	Yes	Yes	FALSE	1	NZ_CP015405.2.cluster6.1_18*NZ_CP015405.2.cluster6.1_9*	cluster_6_allorf004*cluster_6_allorf032*A4V09_RS22670*A4V09_RS22690*
NZ_CP015411.1.cluster10	1	0	24379	lanthipeptide	Yes	No	Yes	Yes	TRUE	1	NZ_CP015411.1.cluster10.1_16*NZ_CP015411.1.cluster10.1_17*	S4054249_RS20655*
NZ_CP015423.1.cluster4	1	0	24554	lanthipeptide	Yes	No	Yes	Yes	TRUE	0	NZ_CP015423.1.cluster4.1_10*	cluster_4_allorf004*
NZ_CP015423.1.cluster5	1	13725	40173	lanthipeptide	Yes	No	Yes	Yes	TRUE	0	NZ_CP015423.1.cluster5.1_17*	cluster_5_allorf030*
NZ_CP015423.1.cluster9	1	0	24119	lassopeptide	Yes	No	Yes	Yes	TRUE	1	NZ_CP015423.1.cluster9.1_13*NZ_CP015423.1.cluster9.1_1*	cluster_9_allorf009*
NZ_CP015435.1.cluster3	1	0	23117	lanthipeptide	Yes	No	Yes	Yes	FALSE	1	NZ_CP015435.1.cluster3.1_16*NZ_CP015435.1.cluster3.1_17*	cluster_3_allorf018*GFC28_RS18870*cluster_3_allorf043*cluster_3_allorf044*allorf_22600_22713*
NZ_CP015515.1.cluster7	1	0	29832	LAP*thiopeptide	Yes	No	Yes	Yes	TRUE	1	NZ_CP015515.1.cluster7.1_12*NZ_CP015515.1.cluster7.1_29*	allorf_12191_12355*
NZ_CP015516.1.cluster1	1	0	22922	lanthipeptide	Yes	No	Yes	Yes	FALSE	0	NZ_CP015516.1.cluster1.1_10*	cluster_1_allorf013*cluster_1_allorf015*allorf_00231_00371*
NZ_CP015530.1.cluster18	1	0	22478	lassopeptide	Yes	No	Yes	Yes	TRUE	1	NZ_CP015530.1.cluster18.1_13*NZ_CP015530.1.cluster18.1_5*	cluster_18_allorf009*
NZ_CP015557.1.cluster1	1	0	22946	lanthipeptide	Yes	No	Yes	Yes	TRUE	1	NZ_CP015557.1.cluster1.1_20*NZ_CP015557.1.cluster1.1_21*NZ_CP015557.1.cluster1.1_22*NZ_CP015557.1.cluster1.1_10*	A6M16_RS04825*A6M16_RS10660*A6M16_RS04830*
NZ_CP015588.1.cluster10	1	843	27297	lanthipeptide	Yes	No	Yes	Yes	TRUE	1	NZ_CP015588.1.cluster10.1_21*NZ_CP015588.1.cluster10.1_14*	A7J05_RS07195*
NZ_CP015588.1.cluster34	1	0	22512	lassopeptide	Yes	No	Yes	Yes	TRUE	0	NZ_CP015588.1.cluster34.1_15*	A7J05_RS39170*
NZ_CP015591.1.cluster7	1	0	16090	lanthipeptide	Yes	No	Yes	Yes	FALSE	2	NZ_CP015591.1.cluster7.1_3*NZ_CP015591.1.cluster7.1_4*NZ_CP015591.1.cluster7.1_5*NZ_CP015591.1.cluster7.1_6*NZ_CP015591.1.cluster7.1_1*	A7A70_RS27550*A7A70_RS27560*A7A70_RS27565*cluster_7_allorf025*
NZ_CP015612.1.cluster3	1	0	22898	lanthipeptide	Yes	No	Yes	Yes	TRUE	0	NZ_CP015612.1.cluster3.1_12*	A7326_RS08120*
NZ_CP015612.1.cluster4	1	0	22555	lassopeptide	Yes	No	Yes	Yes	TRUE	0	NZ_CP015612.1.cluster4.1_11*	cluster_4_allorf004*
NZ_CP015726.1.cluster15	1	0	26490	lanthipeptide	Yes	No	Yes	Yes	TRUE	0	NZ_CP015726.1.cluster15.1_16*	A7B19_RS15370*
NZ_CP015730.1	4	55784	83157	lanthipeptide	Yes	No	Yes	Yes	FALSE	2	NZ_CP015730.1.4_15*NZ_CP015730.1.4_16*NZ_CP015730.1.4_29*NZ_CP015730.1.4_10*	DA68_RS27415*DA68_RS27420*DA68_RS27425*allorf_078215_078343*
NZ_CP015849.1.cluster1	1	0	24200	lanthipeptide	Yes	No	Yes	Yes	TRUE	0	NZ_CP015849.1.cluster1.1_11*	cluster_1_allorf016*
NZ_CP015849.1.cluster22	1	0	22628	lanthipeptide	Yes	No	Yes	Yes	TRUE	0	NZ_CP015849.1.cluster22.1_7*	A8713_RS29480*
NZ_CP015849.1.cluster24	1	0	36725	lanthipeptide	Yes	No	Yes	Yes	TRUE	0	NZ_CP015849.1.cluster24.1_22*	cluster_24_allorf009*
NZ_CP015883.1.cluster1	1	0	22982	lanthipeptide	Yes	No	Yes	Yes	FALSE	1	NZ_CP015883.1.cluster1.1_9*NZ_CP015883.1.cluster1.1_10*NZ_CP015883.1.cluster1.1_15*	cluster_1_allorf009*cluster_1_allorf010*A6B47_RS00875*A6B47_RS00880*A6B47_RS00900*A6B47_RS00930*
NZ_CP015904.1.cluster1	1	281	26313	lanthipeptide	Yes	No	Yes	Yes	TRUE	0	NZ_CP015904.1.cluster1.1_13*	LLUC11_RS03265*
NZ_CP015987.1.cluster3	3	10660	33026	lassopeptide	Yes	No	Yes	Yes	TRUE	1	NZ_CP015987.1.cluster3.3_11*NZ_CP015987.1.cluster3.3_16*	cluster_3_allorf050*
NZ_CP016020.1.cluster4	1	0	23153	lanthipeptide	Yes	No	Yes	Yes	FALSE	1	NZ_CP016020.1.cluster4.1_11*NZ_CP016020.1.cluster4.1_7*	A9C19_RS17970*A9C19_RS21390*cluster_4_allorf029*
NZ_CP016073.1.cluster5	3	203	21544	sactipeptide	Yes	No	Yes	Yes	TRUE	0	NZ_CP016073.1.cluster5.3_10*	A9I65_RS12365*
NZ_CP016077.1.cluster6	1	0	22491	lassopeptide	Yes	No	Yes	Yes	TRUE	0	NZ_CP016077.1.cluster6.1_9*	UA75_RS07745*
NZ_CP016077.1.cluster7	1	0	23342	lanthipeptide	Yes	No	Yes	Yes	FALSE	0	NZ_CP016077.1.cluster7.1_11*NZ_CP016077.1.cluster7.1_12*NZ_CP016077.1.cluster7.1_13*	UA75_RS09475*UA75_RS09480*UA75_RS09485*cluster_7_allorf021*cluster_7_allorf023*cluster_7_allorf031*
NZ_CP016079.1.cluster1	1	0	22435	lassopeptide	Yes	No	Yes	Yes	TRUE	0	NZ_CP016079.1.cluster1.1_11*	A9174_RS35850*
NZ_CP016089.1.cluster9	1	0	23114	lanthipeptide	Yes	No	Yes	Yes	FALSE	4	NZ_CP016089.1.cluster9.1_20*NZ_CP016089.1.cluster9.1_21*NZ_CP016089.1.cluster9.1_22*NZ_CP016089.1.cluster9.1_5*	cluster_9_allorf009*allorf_22119_22223*
NZ_CP016091.1.cluster9	1	0	23114	lanthipeptide	Yes	No	Yes	Yes	FALSE	4	NZ_CP016091.1.cluster9.1_21*NZ_CP016091.1.cluster9.1_22*NZ_CP016091.1.cluster9.1_23*NZ_CP016091.1.cluster9.1_5*	cluster_9_allorf009*allorf_22118_22222*
NZ_CP016174.1.cluster18	1	0	22871	lanthipeptide	Yes	No	Yes	Yes	FALSE	1	NZ_CP016174.1.cluster18.1_9*	cluster_18_allorf001*cluster_18_allorf002*SD37_RS21180*allorf_22556_22717*allorf_21092_21304*
NZ_CP016174.1.cluster19	1	0	30571	thiopeptide*LAP	Yes	Yes	Yes	Yes	TRUE	1	NZ_CP016174.1.cluster19.1_8*NZ_CP016174.1.cluster19.1_10*	cluster_19_allorf004*
NZ_CP016268.1.cluster1	2	0	22576	lassopeptide	Yes	No	Yes	Yes	TRUE	0	NZ_CP016268.1.cluster1.2_13*	cluster_1_allorf006*
NZ_CP016279.1.cluster11	1	0	22541	lassopeptide	Yes	No	Yes	Yes	TRUE	1	NZ_CP016279.1.cluster11.1_14*NZ_CP016279.1.cluster11.1_15*	AVL59_RS51235*
NZ_CP016279.1.cluster2	1	0	45645	thiopeptide*LAP	Yes	Yes	Yes	Yes	TRUE	0	NZ_CP016279.1.cluster2.1_6*	AVL59_RS01285*
NZ_CP016279.1.cluster20	3	9743	32425	lanthipeptide	Yes	No	Yes	Yes	TRUE	2	NZ_CP016279.1.cluster20.3_1*NZ_CP016279.1.cluster20.3_2*NZ_CP016279.1.cluster20.3_9*	AVL59_RS17635*
NZ_CP016279.1.cluster21	5	96062	118882	lanthipeptide	Yes	No	Yes	Yes	FALSE	0	NZ_CP016279.1.cluster21.5_10*	cluster_21_allorf070*AVL59_RS19575*
NZ_CP016279.1.cluster24	1	0	30042	thiopeptide*LAP	Yes	No	Yes	Yes	TRUE	2	NZ_CP016279.1.cluster24.1_18*NZ_CP016279.1.cluster24.1_19*NZ_CP016279.1.cluster24.1_1*	AVL59_RS20710*
NZ_CP016279.1.cluster25	3	28963	51705	lanthipeptide	Yes	No	Yes	Yes	TRUE	3	NZ_CP016279.1.cluster25.3_18*NZ_CP016279.1.cluster25.3_7*NZ_CP016279.1.cluster25.3_8*NZ_CP016279.1.cluster25.3_9*NZ_CP016279.1.cluster25.3_10*	AVL59_RS22280*AVL59_RS22285*
NZ_CP016279.1.cluster29	1	4569	29413	lanthipeptide	Yes	No	Yes	Yes	TRUE	2	NZ_CP016279.1.cluster29.1_15*NZ_CP016279.1.cluster29.1_4*NZ_CP016279.1.cluster29.1_10*	AVL59_RS25175*
NZ_CP016279.1.cluster31	1	0	22569	lassopeptide	Yes	No	Yes	Yes	TRUE	0	NZ_CP016279.1.cluster31.1_11*	AVL59_RS51690*
NZ_CP016279.1.cluster44	1	0	22501	lassopeptide	Yes	No	Yes	Yes	TRUE	1	NZ_CP016279.1.cluster44.1_15*NZ_CP016279.1.cluster44.1_7*	AVL59_RS51860*
NZ_CP016279	2	259843	304794	thiopeptide*LAP	Yes	Yes	Yes	Yes	TRUE	0	NZ_CP016279.2_5*	AVL59_RS01285*
NZ_CP016279	23	2696826	2718000	lassopeptide	Yes	No	Yes	Yes	TRUE	1	NZ_CP016279.23_13*NZ_CP016279.23_14*	AVL59_RS51235*
NZ_CP016279	37	4155273	4177636	lanthipeptide	Yes	No	Yes	Yes	TRUE	1	NZ_CP016279.37_1*NZ_CP016279.37_8*	AVL59_RS17635*
NZ_CP016279	42	4606126	4627902	lanthipeptide	Yes	No	Yes	Yes	TRUE	0	NZ_CP016279.42_10*	AVL59_RS19575*
NZ_CP016279	47	4866076	4896118	thiopeptide*LAP	Yes	No	Yes	Yes	TRUE	2	NZ_CP016279.47_18*NZ_CP016279.47_19*NZ_CP016279.47_1*	AVL59_RS20710*
NZ_CP016279	50	5211382	5233022	lanthipeptide	Yes	No	Yes	Yes	TRUE	3	NZ_CP016279.50_17*NZ_CP016279.50_6*NZ_CP016279.50_7*NZ_CP016279.50_8*NZ_CP016279.50_9*	AVL59_RS22280*AVL59_RS22285*
NZ_CP016279	57	5862162	5887006	lanthipeptide	Yes	No	Yes	Yes	TRUE	2	NZ_CP016279.57_15*NZ_CP016279.57_4*NZ_CP016279.57_10*	AVL59_RS25175*
NZ_CP016279	59	6260554	6281297	lassopeptide	Yes	No	Yes	Yes	TRUE	0	NZ_CP016279.59_10*	AVL59_RS51690*
NZ_CP016279	79	8845998	8868499	lassopeptide	Yes	No	Yes	Yes	TRUE	1	NZ_CP016279.79_15*NZ_CP016279.79_7*	AVL59_RS51860*
NZ_CP016395.1.cluster5	1	0	28890	lanthipeptide	Yes	No	Yes	Yes	FALSE	0	NZ_CP016395.1.cluster5.1_14*NZ_CP016395.1.cluster5.1_15*NZ_CP016395.1.cluster5.1_11*	BBJ33_RS06540*cluster_5_allorf006*cluster_5_allorf008*cluster_5_allorf015*cluster_5_allorf023*
NZ_CP016438.1.cluster29	3	7417	30012	lanthipeptide	Yes	No	Yes	Yes	TRUE	1	NZ_CP016438.1.cluster29.3_3*NZ_CP016438.1.cluster29.3_9*	SLINC_RS40935*
NZ_CP016453.1.cluster6	1	0	22423	lassopeptide	Yes	No	Yes	Yes	TRUE	0	NZ_CP016453.1.cluster6.1_13*	cluster_6_allorf010*
NZ_CP016456.1.cluster1	1	0	12772	lassopeptide	Yes	No	Yes	Yes	TRUE	1	NZ_CP016456.1.cluster1.1_4*NZ_CP016456.1.cluster1.1_9*	allorf_02817_03089*
NZ_CP016458.1.cluster5	3	8798	21685	lassopeptide	Yes	No	Yes	Yes	TRUE	0	NZ_CP016458.1.cluster5.3_14*	cluster_5_allorf012*
NZ_CP016559.1.cluster19	1	0	25098	lanthipeptide	Yes	No	Yes	Yes	TRUE	0	NZ_CP016559.1.cluster19.1_15*	BB341_RS16135*
NZ_CP016638.1.cluster1	2	10000	32389	lassopeptide	Yes	No	Yes	Yes	TRUE	0	NZ_CP016638.1.cluster1.2_10*	cluster_1_allorf014*
NZ_CP016767.1.cluster10	2	0	21347	sactipeptide	Yes	No	Yes	Yes	TRUE	0	NZ_CP016767.1.cluster10.2_12*	BCV50_RS14935*
NZ_CP016767.1.cluster12	1	0	23117	lanthipeptide	Yes	No	Yes	Yes	FALSE	0	NZ_CP016767.1.cluster12.1_12*	BCV50_RS18735*allorf_00081_00278*
NZ_CP016767.1.cluster8	1	465	28343	lanthipeptide	Yes	No	Yes	Yes	FALSE	1	NZ_CP016767.1.cluster8.1_6*NZ_CP016767.1.cluster8.1_12*NZ_CP016767.1.cluster8.1_13*	BCV50_RS13410*BCV50_RS13415*allorf_27910_28038*allorf_27837_28016*
NZ_CP016793	8	571019	592236	lanthipeptide	Yes	No	Yes	Yes	TRUE	0	NZ_CP016793.8_10*	BBK82_RS02805*
NZ_CP016793	14	2117011	2139261	lassopeptide	Yes	No	Yes	Yes	TRUE	0	NZ_CP016793.14_18*	allorf_2129574_2129726*
NZ_CP016793	40	7811982	7833568	lanthipeptide	Yes	No	Yes	Yes	TRUE	0	NZ_CP016793.40_10*	allorf_7821561_7821707*
NZ_CP016795.1.cluster11	1	0	22522	lassopeptide	Yes	No	Yes	Yes	TRUE	0	NZ_CP016795.1.cluster11.1_13*	BC342_RS36815*
NZ_CP016795.1.cluster14	1	2657	30844	lanthipeptide	Yes	No	Yes	Yes	FALSE	0	NZ_CP016795.1.cluster14.1_14*NZ_CP016795.1.cluster14.1_15*	cluster_14_allorf011*cluster_14_allorf012*cluster_14_allorf019*BC342_RS18360*cluster_14_allorf023*cluster_14_allorf025*
NZ_CP016808.1.cluster3	1	0	24088	lassopeptide	Yes	No	Yes	Yes	TRUE	1	NZ_CP016808.1.cluster3.1_11*NZ_CP016808.1.cluster3.1_13*	cluster_3_allorf002*
NZ_CP016824.1.cluster1	8	106383	129407	lanthipeptide	Yes	No	Yes	Yes	TRUE	0	NZ_CP016824.1.cluster1.8_2*	cluster_1_allorf044*
NZ_CP016824.1.cluster10	1	0	22580	lanthipeptide	Yes	No	Yes	Yes	TRUE	0	NZ_CP016824.1.cluster10.1_11*	BEN82_RS18165*
NZ_CP016894.1.cluster1	1	1233	25691	lanthipeptide	Yes	No	Yes	Yes	TRUE	0	NZ_CP016894.1.cluster1.1_8*	BSHJ0_RS01230*
NZ_CP016894.1.cluster10	3	265	21612	sactipeptide	Yes	No	Yes	Yes	TRUE	0	NZ_CP016894.1.cluster10.3_8*	BSHJ0_RS20190*
NZ_CP016913.1.cluster1	2	10000	32619	lanthipeptide	Yes	No	Yes	Yes	TRUE	0	NZ_CP016913.1.cluster1.2_10*	allorf_22650_22820*
NZ_CP017044.1.cluster8	3	45973	68362	lassopeptide	Yes	No	Yes	Yes	TRUE	0	NZ_CP017044.1.cluster8.3_9*	cluster_8_allorf013*
NZ_CP017048.1.cluster8	3	45965	68354	lassopeptide	Yes	No	Yes	Yes	TRUE	0	NZ_CP017048.1.cluster8.3_9*	cluster_8_allorf013*
NZ_CP017060.1.cluster10	1	634	27078	lanthipeptide	Yes	No	Yes	Yes	TRUE	2	NZ_CP017060.1.cluster10.1_15*NZ_CP017060.1.cluster10.1_16*NZ_CP017060.1.cluster10.1_17*NZ_CP017060.1.cluster10.1_22*NZ_CP017060.1.cluster10.1_25*	FORC47_RS18700*FORC47_RS18705*FORC47_RS18710*
NZ_CP017072.1.cluster11	1	13071	37529	lanthipeptide	Yes	No	Yes	Yes	TRUE	1	NZ_CP017072.1.cluster11.1_14*NZ_CP017072.1.cluster11.1_5*	BGM23_RS20910*
NZ_CP017072.1.cluster2	2	0	21347	sactipeptide	Yes	No	Yes	Yes	TRUE	0	NZ_CP017072.1.cluster2.2_15*	BGM23_RS02945*
NZ_CP017074.1.cluster2	1	0	22381	lassopeptide	Yes	No	Yes	Yes	TRUE	1	NZ_CP017074.1.cluster2.1_1*NZ_CP017074.1.cluster2.1_11*NZ_CP017074.1.cluster2.1_12*	cluster_2_allorf037*cluster_2_allorf040*
NZ_CP017075.1.cluster1	3	1631	24068	lassopeptide	Yes	No	Yes	Yes	TRUE	1	NZ_CP017075.1.cluster1.3_20*NZ_CP017075.1.cluster1.3_12*	cluster_1_allorf026*
NZ_CP017077.1.cluster7	1	0	22480	lassopeptide	Yes	No	Yes	Yes	TRUE	1	NZ_CP017077.1.cluster7.1_9*NZ_CP017077.1.cluster7.1_10*	cluster_7_allorf012*
NZ_CP017112.1.cluster10	3	265	21612	sactipeptide	Yes	No	Yes	Yes	TRUE	0	NZ_CP017112.1.cluster10.3_8*	BS16045_RS19810*
NZ_CP017157.1.cluster10	1	0	22613	lanthipeptide	Yes	No	Yes	Yes	TRUE	1	NZ_CP017157.1.cluster10.1_12*NZ_CP017157.1.cluster10.1_10*	SL103_RS15895*
NZ_CP017157.1.cluster12	3	24596	53588	thiopeptide*LAP	Yes	Yes	Yes	Yes	TRUE	0	NZ_CP017157.1.cluster12.3_13*	SL103_RS17415*
NZ_CP017157.1.cluster18	3	10000	32591	lassopeptide	Yes	No	Yes	Yes	TRUE	0	NZ_CP017157.1.cluster18.3_14*	SL103_RS37365*
NZ_CP017248.1.cluster10	2	0	24346	lanthipeptide	Yes	No	Yes	Yes	TRUE	2	NZ_CP017248.1.cluster10.2_11*NZ_CP017248.1.cluster10.2_16*NZ_CP017248.1.cluster10.2_19*	BFF78_RS08045*
NZ_CP017248.1.cluster10	3	6794	28794	lassopeptide	Yes	No	Yes	Yes	TRUE	2	NZ_CP017248.1.cluster10.3_11*NZ_CP017248.1.cluster10.3_14*NZ_CP017248.1.cluster10.3_6*	cluster_10_allorf035*
NZ_CP017248.1.cluster29	3	28110	50714	lassopeptide	Yes	No	Yes	Yes	TRUE	1	NZ_CP017248.1.cluster29.3_15*NZ_CP017248.1.cluster29.3_6*	BFF78_RS45700*
NZ_CP017248.1.cluster4	2	16909	39513	lanthipeptide	Yes	No	Yes	Yes	TRUE	0	NZ_CP017248.1.cluster4.2_13*	BFF78_RS03720*
NZ_CP017314.1.cluster7	3	265	21612	sactipeptide	Yes	No	Yes	Yes	TRUE	0	NZ_CP017314.1.cluster7.3_8*	BSBS38_RS19215*
NZ_CP017319.1.cluster1	1	0	22414	lassopeptide	Yes	No	Yes	Yes	TRUE	1	NZ_CP017319.1.cluster1.1_12*NZ_CP017319.1.cluster1.1_22*	cluster_1_allorf015*
NZ_CP017431.1.cluster4	1	0	22574	lanthipeptide	Yes	No	Yes	Yes	TRUE	5	NZ_CP017431.1.cluster4.1_18*NZ_CP017431.1.cluster4.1_19*NZ_CP017431.1.cluster4.1_20*NZ_CP017431.1.cluster4.1_21*NZ_CP017431.1.cluster4.1_23*NZ_CP017431.1.cluster4.1_27*	allorf_14947_15102*
NZ_CP017577.1.cluster8	3	41344	67705	lanthipeptide	Yes	No	Yes	Yes	FALSE	0	NZ_CP017577.1.cluster8.3_9*NZ_CP017577.1.cluster8.3_10*NZ_CP017577.1.cluster8.3_6*	cluster_8_allorf033*BJG91_RS26730*BJG91_RS26745*BJG91_RS26750*
NZ_CP017599.1.cluster12	1	20346	68928	lanthipeptide	Yes	No	Yes	Yes	FALSE	4	NZ_CP017599.1.cluster12.1_9*NZ_CP017599.1.cluster12.1_10*NZ_CP017599.1.cluster12.1_11*NZ_CP017599.1.cluster12.1_14*NZ_CP017599.1.cluster12.1_15*NZ_CP017599.1.cluster12.1_2*NZ_CP017599.1.cluster12.1_21*NZ_CP017599.1.cluster12.1_22*NZ_CP017599.1.cluster12.1_23*NZ_CP017599.1.cluster12.1_25*NZ_CP017599.1.cluster12.1_26*NZ_CP017599.1.cluster12.1_27*NZ_CP017599.1.cluster12.1_4*	BJP34_RS13175*BJP34_RS13195*BJP34_RS13200*cluster_12_allorf104*cluster_12_allorf152*BJP34_RS13225*cluster_12_allorf164*cluster_12_allorf172*BJP34_RS13235*cluster_12_allorf182*BJP34_RS13245*cluster_12_allorf188*BJP34_RS13250*cluster_12_allorf056*cluster_12_allorf075*cluster_12_allorf083*BJP34_RS13165*BJP34_RS13170*cluster_12_allorf215*cluster_12_allorf226*allorf_68282_68479*
NZ_CP017599.1.cluster29	1	0	23719	lassopeptide	Yes	No	Yes	Yes	TRUE	2	NZ_CP017599.1.cluster29.1_17*NZ_CP017599.1.cluster29.1_18*NZ_CP017599.1.cluster29.1_9*	cluster_29_allorf060*
NZ_CP017676.1.cluster3	3	265	21612	sactipeptide	Yes	No	Yes	Yes	TRUE	0	NZ_CP017676.1.cluster3.3_8*	BKN48_RS08085*
NZ_CP017690.1.cluster2	1	0	26413	lanthipeptide	Yes	No	Yes	Yes	TRUE	0	NZ_CP017690.1.cluster2.1_15*	GTID1_RS08690*
NZ_CP017692.1.cluster2	1	10971	39852	lanthipeptide	Yes	No	Yes	Yes	TRUE	0	NZ_CP017692.1.cluster2.1_9*	GLN3_RS12390*
NZ_CP017694.1.cluster2	1	0	26413	lanthipeptide	Yes	No	Yes	Yes	TRUE	0	NZ_CP017694.1.cluster2.1_15*	GD3902_RS07590*
NZ_CP017704.1.cluster4	1	0	24049	lassopeptide	Yes	No	Yes	Yes	TRUE	3	NZ_CP017704.1.cluster4.1_9*NZ_CP017704.1.cluster4.1_17*NZ_CP017704.1.cluster4.1_19*NZ_CP017704.1.cluster4.1_21*	cluster_4_allorf062*
NZ_CP017706.1.cluster1	1	0	23919	lanthipeptide	Yes	No	Yes	Yes	TRUE	1	NZ_CP017706.1.cluster1.1_11*NZ_CP017706.1.cluster1.1_5*	cluster_1_allorf012*
NZ_CP017708.1.cluster16	1	0	23243	lanthipeptide	Yes	No	Yes	Yes	FALSE	1	NZ_CP017708.1.cluster16.1_7*NZ_CP017708.1.cluster16.1_9*NZ_CP017708.1.cluster16.1_10*NZ_CP017708.1.cluster16.1_14*NZ_CP017708.1.cluster16.1_16*	cluster_16_allorf021*BJP36_RS14105*BJP36_RS14115*BJP36_RS14125*cluster_16_allorf038*cluster_16_allorf043*cluster_16_allorf044*cluster_16_allorf048*cluster_16_allorf066*
NZ_CP017717.1.cluster10	3	19901	42483	lassopeptide	Yes	No	Yes	Yes	TRUE	0	NZ_CP017717.1.cluster10.3_10*	cluster_10_allorf017*
NZ_CP017717.1.cluster11	1	0	22451	lassopeptide	Yes	No	Yes	Yes	TRUE	2	NZ_CP017717.1.cluster11.1_8*NZ_CP017717.1.cluster11.1_13*NZ_CP017717.1.cluster11.1_26*	cluster_11_allorf003*
NZ_CP017717.1.cluster13	1	0	22553	lassopeptide	Yes	No	Yes	Yes	TRUE	0	NZ_CP017717.1.cluster13.1_8*	cluster_13_allorf027*
NZ_CP017762.1.cluster1	1	0	27368	lanthipeptide	Yes	No	Yes	Yes	FALSE	0	NZ_CP017762.1.cluster1.1_18*NZ_CP017762.1.cluster1.1_19*	cluster_1_allorf018*cluster_1_allorf019*BKP57_RS02100*cluster_1_allorf035*cluster_1_allorf038*cluster_1_allorf042*
NZ_CP017775.1.cluster4	1	0	28890	lanthipeptide	Yes	No	Yes	Yes	FALSE	0	NZ_CP017775.1.cluster4.1_14*NZ_CP017775.1.cluster4.1_15*NZ_CP017775.1.cluster4.1_11*	BK055_RS07100*cluster_4_allorf006*cluster_4_allorf008*cluster_4_allorf014*cluster_4_allorf015*
NZ_CP017780.1.cluster14	1	0	22871	lanthipeptide	Yes	No	Yes	Yes	FALSE	1	NZ_CP017780.1.cluster14.1_13*	cluster_14_allorf007*BKN51_RS13855*
NZ_CP017780.1.cluster28	1	0	22544	lanthipeptide	Yes	No	Yes	Yes	TRUE	0	NZ_CP017780.1.cluster28.1_15*	BKN51_RS36495*
NZ_CP017953.1.cluster12	1	0	26360	lanthipeptide	Yes	No	Yes	Yes	FALSE	0	NZ_CP017953.1.cluster12.1_12*NZ_CP017953.1.cluster12.1_14*	cluster_12_allorf002*cluster_12_allorf003*BAMY_RS19900*BAMY_RS16390*BAMY_RS16400*allorf_26191_26319*allorf_26273_26347*
NZ_CP017965.1.cluster17	2	18058	40673	lanthipeptide	Yes	No	Yes	Yes	TRUE	0	NZ_CP017965.1.cluster17.2_11*	A9R04_RS27085*
NZ_CP017965.1.cluster17	4	61167	83687	lanthipeptide	Yes	No	Yes	Yes	FALSE	1	NZ_CP017965.1.cluster17.4_9*	allorf_77305_77427*
NZ_CP017967.2.cluster5	1	0	24117	lassopeptide	Yes	No	Yes	Yes	TRUE	0	NZ_CP017967.2.cluster5.1_11*	PPYC1_RS06115*
NZ_CP017967.2.cluster7	1	0	27007	lanthipeptide	Yes	No	Yes	Yes	TRUE	1	NZ_CP017967.2.cluster7.1_12*NZ_CP017967.2.cluster7.1_17*	PPYC1_RS07755*
NZ_CP017968.3.cluster5	1	0	24120	lassopeptide	Yes	No	Yes	Yes	TRUE	0	NZ_CP017968.3.cluster5.1_12*	PPYC2_RS06795*
NZ_CP017968.3.cluster6	1	0	27009	lanthipeptide	Yes	No	Yes	Yes	TRUE	1	NZ_CP017968.3.cluster6.1_12*NZ_CP017968.3.cluster6.1_17*	PPYC2_RS08330*
NZ_CP018047.1.cluster6	4	69749	92494	lanthipeptide	Yes	No	Yes	Yes	TRUE	1	NZ_CP018047.1.cluster6.4_18*NZ_CP018047.1.cluster6.4_14*	BBN63_RS03065*
NZ_CP018058.1.cluster4	1	0	26412	lanthipeptide	Yes	No	Yes	Yes	TRUE	0	NZ_CP018058.1.cluster4.1_25*	GT3921_RS18655*
NZ_CP018064.1.cluster14	1	0	12696	lassopeptide	Yes	No	Yes	Yes	TRUE	1	NZ_CP018064.1.cluster14.1_2*NZ_CP018064.1.cluster14.1_3*	cluster_14_allorf003*
NZ_CP018074.1.cluster4	2	0	23441	lanthipeptide	Yes	No	Yes	Yes	FALSE	0	NZ_CP018074.1.cluster4.2_6*	vnz_RS02615*cluster_4_allorf009*cluster_4_allorf010*allorf_00097_00288*
NZ_CP018145.1.cluster8	1	0	22622	lanthipeptide	Yes	No	Yes	Yes	FALSE	2	NZ_CP018145.1.cluster8.1_1*NZ_CP018145.1.cluster8.1_19*	allorf_12764_12868*
NZ_CP018173.1.cluster4	3	263	21610	sactipeptide	Yes	No	Yes	Yes	TRUE	0	NZ_CP018173.1.cluster4.3_8*	BAX60_RS03615*
NZ_CP018215.1.cluster2	1	0	22478	lanthipeptide	Yes	No	Yes	Yes	TRUE	0	NZ_CP018215.1.cluster2.1_15*	allorf_12709_12858*
NZ_CP018295.1.cluster4	1	0	28889	lanthipeptide	Yes	No	Yes	Yes	FALSE	1	NZ_CP018295.1.cluster4.1_14*NZ_CP018295.1.cluster4.1_15*NZ_CP018295.1.cluster4.1_11*	BHE96_RS06300*cluster_4_allorf001*cluster_4_allorf007*cluster_4_allorf014*cluster_4_allorf015*cluster_4_allorf020*
NZ_CP018383.1.cluster18	2	10000	32389	lassopeptide	Yes	No	Yes	Yes	TRUE	0	NZ_CP018383.1.cluster18.2_10*	cluster_18_allorf014*
NZ_CP018391.1.cluster5	1	0	22389	lassopeptide	Yes	No	Yes	Yes	TRUE	0	NZ_CP018391.1.cluster5.1_9*	cluster_5_allorf005*
NZ_CP018620.1.cluster2	1	299	23650	lanthipeptide	Yes	No	Yes	Yes	TRUE	2	NZ_CP018620.1.cluster2.1_15*NZ_CP018620.1.cluster2.1_6*NZ_CP018620.1.cluster2.1_12*	BS614_RS05680*
NZ_CP018620.1.cluster6	1	0	24192	lassopeptide	Yes	No	Yes	Yes	TRUE	1	NZ_CP018620.1.cluster6.1_10*NZ_CP018620.1.cluster6.1_11*	cluster_6_allorf014*
NZ_CP018622.1.cluster2	1	0	26356	lanthipeptide	Yes	No	Yes	Yes	FALSE	0	NZ_CP018622.1.cluster2.1_15*NZ_CP018622.1.cluster2.1_16*	cluster_2_allorf021*cluster_2_allorf022*A21D_RS07785*cluster_2_allorf036*allorf_25331_25537*allorf_00382_00585*
NZ_CP018629.1.cluster3	1	1088	24068	lanthipeptide	Yes	No	Yes	Yes	FALSE	0	NZ_CP018629.1.cluster3.1_10*	BTN44_RS02885*BTN44_RS02895*
NZ_CP018728.1.cluster5	1	0	22408	lassopeptide	Yes	No	Yes	Yes	TRUE	0	NZ_CP018728.1.cluster5.1_12*NZ_CP018728.1.cluster5.1_13*	cluster_5_allorf018*cluster_5_allorf016*
NZ_CP018731.1.cluster4	1	0	22408	lassopeptide	Yes	No	Yes	Yes	TRUE	0	NZ_CP018731.1.cluster4.1_12*NZ_CP018731.1.cluster4.1_13*	cluster_4_allorf016*cluster_4_allorf018*
NZ_CP018820.1.cluster1	1	0	22284	lassopeptide	Yes	No	Yes	Yes	TRUE	0	NZ_CP018820.1.cluster1.1_15*	cluster_1_allorf008*
NZ_CP018820.1.cluster4	2	0	22408	lassopeptide	Yes	No	Yes	Yes	TRUE	0	NZ_CP018820.1.cluster4.2_13*	BRX40_RS23635*
NZ_CP018820.1.cluster6	3	2382	24832	lassopeptide	Yes	No	Yes	Yes	TRUE	0	NZ_CP018820.1.cluster6.3_10*	BRX40_RS23675*
NZ_CP018870.1.cluster17	2	10000	36443	lanthipeptide	Yes	No	Yes	Yes	TRUE	0	NZ_CP018870.1.cluster17.2_13*	BSL84_RS27525*
NZ_CP018875.1.cluster9	1	441	26892	lanthipeptide	Yes	No	Yes	Yes	TRUE	0	NZ_CP018875.1.cluster9.1_13*NZ_CP018875.1.cluster9.1_14*	BUW91_RS26420*BUW91_RS26425*
NZ_CP018933.1.cluster1	1	0	22619	lanthipeptide	Yes	No	Yes	Yes	TRUE	0	NZ_CP018933.1.cluster1.1_12*NZ_CP018933.1.cluster1.1_13*NZ_CP018933.1.cluster1.1_14*NZ_CP018933.1.cluster1.1_15*NZ_CP018933.1.cluster1.1_16*NZ_CP018933.1.cluster1.1_17*NZ_CP018933.1.cluster1.1_18*NZ_CP018933.1.cluster1.1_19*NZ_CP018933.1.cluster1.1_20*NZ_CP018933.1.cluster1.1_21*NZ_CP018933.1.cluster1.1_22*NZ_CP018933.1.cluster1.1_23*NZ_CP018933.1.cluster1.1_24*	cluster_1_allorf035*cluster_1_allorf036*cluster_1_allorf038*cluster_1_allorf039*cluster_1_allorf040*cluster_1_allorf041*cluster_1_allorf042*cluster_1_allorf043*cluster_1_allorf044*cluster_1_allorf046*cluster_1_allorf047*cluster_1_allorf048*cluster_1_allorf050*
NZ_CP018937.1.cluster2	1	0	44557	lanthipeptide	Yes	No	Yes	Yes	FALSE	2	NZ_CP018937.1.cluster2.1_17*NZ_CP018937.1.cluster2.1_1*	BUN20_RS17050*
NZ_CP019040.1.cluster13	1	795	23984	lanthipeptide	Yes	No	Yes	Yes	TRUE	1	NZ_CP019040.1.cluster13.1_15*NZ_CP019040.1.cluster13.1_10*	BVH55_RS19910*
NZ_CP019042.1.cluster4	3	45932	68321	lassopeptide	Yes	No	Yes	Yes	TRUE	0	NZ_CP019042.1.cluster4.3_9*	cluster_4_allorf014*
NZ_CP019055.1.cluster4	1	0	22687	lassopeptide	Yes	No	Yes	Yes	TRUE	1	NZ_CP019055.1.cluster4.1_21*NZ_CP019055.1.cluster4.1_29*	BVL39_RS28390*
NZ_CP019230.1.cluster10	1	0	23159	lanthipeptide	Yes	No	Yes	Yes	FALSE	1	NZ_CP019230.1.cluster10.1_11*NZ_CP019230.1.cluster10.1_12*NZ_CP019230.1.cluster10.1_13*NZ_CP019230.1.cluster10.1_14*NZ_CP019230.1.cluster10.1_20*	cluster_10_allorf001*BVH75_RS24160*BVH75_RS24165*BVH75_RS24170*BVH75_RS24175*allorf_00069_00221*
NZ_CP019326.1.cluster1	1	0	23120	lassopeptide	Yes	No	Yes	Yes	TRUE	0	NZ_CP019326.1.cluster1.1_14*NZ_CP019326.1.cluster1.1_10*	cluster_1_allorf017*cluster_1_allorf029*
NZ_CP019449.1.cluster1	3	2632	24989	lassopeptide	Yes	No	Yes	Yes	TRUE	0	NZ_CP019449.1.cluster1.3_8*NZ_CP019449.1.cluster1.3_9*	cluster_1_allorf005*cluster_1_allorf006*
NZ_CP019449.1.cluster8	1	0	27019	lassopeptide	Yes	No	Yes	Yes	TRUE	1	NZ_CP019449.1.cluster8.1_20*NZ_CP019449.1.cluster8.1_21*	cluster_8_allorf013*
NZ_CP019457.1.cluster1	1	0	22603	lassopeptide	Yes	No	Yes	Yes	TRUE	1	NZ_CP019457.1.cluster1.1_10*NZ_CP019457.1.cluster1.1_11*	BXT88_RS37050*
NZ_CP019457.1.cluster2	1	0	26894	LAP*thiopeptide	Yes	Yes	Yes	Yes	TRUE	0	NZ_CP019457.1.cluster2.1_7*	BXT88_RS02155*
NZ_CP019457.1.cluster4	1	0	22613	lanthipeptide	Yes	No	Yes	Yes	TRUE	1	NZ_CP019457.1.cluster4.1_13*NZ_CP019457.1.cluster4.1_11*	BXT88_RS03410*
NZ_CP019458.1.cluster20	1	0	22676	lassopeptide	Yes	No	Yes	Yes	TRUE	1	NZ_CP019458.1.cluster20.1_17*NZ_CP019458.1.cluster20.1_9*	cluster_20_allorf010*
NZ_CP019458.1.cluster21	1	0	26469	lanthipeptide	Yes	No	Yes	Yes	TRUE	0	NZ_CP019458.1.cluster21.1_19*	BV401_RS15675*
NZ_CP019458.1.cluster5	2	10000	33363	lanthipeptide	Yes	No	Yes	Yes	FALSE	2	NZ_CP019458.1.cluster5.2_15*NZ_CP019458.1.cluster5.2_17*NZ_CP019458.1.cluster5.2_7*	BV401_RS04085*cluster_5_allorf007*cluster_5_allorf008*
NZ_CP019508.1.cluster5	1	0	22355	lassopeptide	Yes	No	Yes	Yes	FALSE	2	NZ_CP019508.1.cluster5.1_21*NZ_CP019508.1.cluster5.1_13*	cluster_5_allorf049*
NZ_CP019512.1.cluster1	1	0	22982	lanthipeptide	Yes	No	Yes	Yes	FALSE	0	NZ_CP019512.1.cluster1.1_12*NZ_CP019512.1.cluster1.1_13*	BZG32_RS02310*BZG32_RS02315*allorf_00013_00111*allorf_00728_00937*allorf_03950_04051*
NZ_CP019596.1.cluster1	1	0	21922	lanthipeptide	Yes	No	Yes	Yes	TRUE	0	NZ_CP019596.1.cluster1.1_13*	BBL520_RS08495*
NZ_CP019636.1.cluster17	2	10000	33255	lanthipeptide	Yes	No	Yes	Yes	FALSE	1	NZ_CP019636.1.cluster17.2_11*NZ_CP019636.1.cluster17.2_12*NZ_CP019636.1.cluster17.2_16*	BZZ01_RS17295*BZZ01_RS17300*cluster_17_allorf043*cluster_17_allorf044*cluster_17_allorf047*
NZ_CP019655.1.cluster13	1	0	23174	lanthipeptide	Yes	No	Yes	Yes	FALSE	2	NZ_CP019655.1.cluster13.1_11*NZ_CP019655.1.cluster13.1_20*	cluster_13_allorf022*cluster_13_allorf028*
NZ_CP019687.1.cluster9	1	0	23162	lanthipeptide	Yes	No	Yes	Yes	FALSE	2	NZ_CP019687.1.cluster9.1_10*NZ_CP019687.1.cluster9.1_17*	BXP28_RS13540*
NZ_CP019699.1.cluster4	1	0	28759	thiopeptide*LAP	Yes	Yes	Yes	Yes	TRUE	0	NZ_CP019699.1.cluster4.1_9*	B0W44_RS12615*
NZ_CP019699.1.cluster5	1	0	23135	lanthipeptide	Yes	No	Yes	Yes	FALSE	2	NZ_CP019699.1.cluster5.1_9*NZ_CP019699.1.cluster5.1_10*	cluster_5_allorf020*allorf_22912_23103*
NZ_CP019724.1.cluster12	1	0	26377	lanthipeptide	Yes	No	Yes	Yes	TRUE	0	NZ_CP019724.1.cluster12.1_16*	B1H29_RS08000*
NZ_CP019724.1.cluster22	1	0	26329	lanthipeptide	Yes	No	Yes	Yes	TRUE	0	NZ_CP019724.1.cluster22.1_14*	B1H29_RS19645*
NZ_CP019724.1.cluster25	1	0	22571	lassopeptide	Yes	No	Yes	Yes	TRUE	0	NZ_CP019724.1.cluster25.1_9*	B1H29_RS37650*
NZ_CP019724.1.cluster30	1	19697	42316	lanthipeptide	Yes	No	Yes	Yes	TRUE	0	NZ_CP019724.1.cluster30.1_12*	B1H29_RS35355*
NZ_CP019779.1.cluster1	1	0	22603	lassopeptide	Yes	No	Yes	Yes	TRUE	1	NZ_CP019779.1.cluster1.1_8*NZ_CP019779.1.cluster1.1_13*	STRMOE7_RS36980*
NZ_CP019779.1.cluster2	1	0	26894	LAP*thiopeptide	Yes	Yes	Yes	Yes	TRUE	2	NZ_CP019779.1.cluster2.1_24*NZ_CP019779.1.cluster2.1_4*NZ_CP019779.1.cluster2.1_9*	STRMOE7_RS02560*
NZ_CP019779.1.cluster4	1	0	22613	lanthipeptide	Yes	No	Yes	Yes	TRUE	1	NZ_CP019779.1.cluster4.1_14*NZ_CP019779.1.cluster4.1_12*	STRMOE7_RS03775*
NZ_CP019797.1.cluster3	1	0	22393	lassopeptide	Yes	No	Yes	Yes	TRUE	0	NZ_CP019797.1.cluster3.1_13*	B1L07_RS13675*
NZ_CP019798.1.cluster1	1	0	22586	lassopeptide	Yes	No	Yes	Yes	TRUE	1	NZ_CP019798.1.cluster1.1_13*NZ_CP019798.1.cluster1.1_18*	B1K54_RS35525*
NZ_CP019798.1.cluster16	2	10000	35306	lipolanthine*lanthipeptide	Yes	No	Yes	Yes	TRUE	0	NZ_CP019798.1.cluster16.2_15*NZ_CP019798.1.cluster16.2_16*NZ_CP019798.1.cluster16.2_17*	cluster_16_allorf018*cluster_16_allorf021*cluster_16_allorf023*
NZ_CP019883.1.cluster7	2	10000	46629	lanthipeptide	Yes	No	Yes	Yes	FALSE	1	NZ_CP019883.1.cluster7.2_16*NZ_CP019883.1.cluster7.2_18*NZ_CP019883.1.cluster7.2_20*NZ_CP019883.1.cluster7.2_25*NZ_CP019883.1.cluster7.2_9*	cluster_7_allorf020*B1T43_RS04900*cluster_7_allorf023*cluster_7_allorf025*cluster_7_allorf026*cluster_7_allorf028*cluster_7_allorf029*cluster_7_allorf034*
NZ_CP019985.1.cluster2	2	8685	31196	lanthipeptide	Yes	No	Yes	Yes	TRUE	0	NZ_CP019985.1.cluster2.2_9*NZ_CP019985.1.cluster2.2_10*	allorf_18212_18355*allorf_18428_18571*
NZ_CP019985.1.cluster3	1	258	24772	lanthipeptide	Yes	No	Yes	Yes	TRUE	0	NZ_CP019985.1.cluster3.1_9*	BC8716_RS09795*
NZ_CP020000.1.cluster7	1	0	22459	lassopeptide	Yes	No	Yes	Yes	TRUE	0	NZ_CP020000.1.cluster7.1_10*	cluster_7_allorf008*
NZ_CP020028.1.cluster11	1	0	24091	lassopeptide	Yes	No	Yes	Yes	TRUE	0	NZ_CP020028.1.cluster11.1_14*	cluster_11_allorf009*
NZ_CP020039.1.cluster1	1	0	30067	thiopeptide*LAP	Yes	No	Yes	Yes	TRUE	2	NZ_CP020039.1.cluster1.1_17*NZ_CP020039.1.cluster1.1_18*NZ_CP020039.1.cluster1.1_7*	B4U39_RS00310*
NZ_CP020039.1.cluster29	1	0	22709	lanthipeptide	Yes	No	Yes	Yes	TRUE	1	NZ_CP020039.1.cluster29.1_6*NZ_CP020039.1.cluster29.1_11*	B4U39_RS34445*
NZ_CP020040.1.cluster36	1	0	22844	lanthipeptide	Yes	No	Yes	Yes	FALSE	0	NZ_CP020040.1.cluster36.1_19*	cluster_36_allorf006*cluster_36_allorf010*cluster_36_allorf022*cluster_36_allorf024*cluster_36_allorf035*cluster_36_allorf040*cluster_36_allorf044*cluster_36_allorf046*cluster_36_allorf048*cluster_36_allorf055*B4U39_RS38835*allorf_00192_00389*
NZ_CP020042.1.cluster19	1	0	22640	lanthipeptide	Yes	No	Yes	Yes	TRUE	0	NZ_CP020042.1.cluster19.1_12*	B4U46_RS32710*
NZ_CP020042.1.cluster6	1	0	29574	thiopeptide*LAP	Yes	No	Yes	Yes	TRUE	2	NZ_CP020042.1.cluster6.1_14*NZ_CP020042.1.cluster6.1_15*NZ_CP020042.1.cluster6.1_16*	B4U46_RS05720*
NZ_CP020352.1.cluster1	1	0	26791	lanthipeptide	Yes	No	Yes	Yes	FALSE	0	NZ_CP020352.1.cluster1.1_13*NZ_CP020352.1.cluster1.1_15*	BLMD_RS01010*BLMD_RS01015*BLMD_RS01020*cluster_1_allorf009*cluster_1_allorf031*cluster_1_allorf039*
NZ_CP020352.1.cluster11	1	0	22462	lassopeptide	Yes	No	Yes	Yes	TRUE	0	NZ_CP020352.1.cluster11.1_13*	cluster_11_allorf010*
NZ_CP020367.1.cluster9	3	265	21612	sactipeptide	Yes	No	Yes	Yes	TRUE	0	NZ_CP020367.1.cluster9.3_8*	BSK2_RS19060*
NZ_CP020392.1.cluster6	3	45865	68275	lassopeptide	Yes	No	Yes	Yes	TRUE	0	NZ_CP020392.1.cluster6.3_9*	A8H32_RS29785*
NZ_CP020410.2.cluster1	1	0	22934	lanthipeptide	Yes	No	Yes	Yes	FALSE	1	NZ_CP020410.2.cluster1.1_15*	cluster_1_allorf010*cluster_1_allorf011*cluster_1_allorf013*cluster_1_allorf015*A6J36_RS00570*allorf_00119_00298*allorf_00416_00613*allorf_00439_00543*allorf_00638_00751*allorf_00844_00927*
NZ_CP020436.2.cluster11	1	0	13326	lanthipeptide	Yes	No	Yes	Yes	TRUE	2	NZ_CP020436.2.cluster11.1_10*NZ_CP020436.2.cluster11.1_11*NZ_CP020436.2.cluster11.1_3*	A6J74_RS01280*
NZ_CP020437.2.cluster8	1	0	23908	lassopeptide	Yes	No	Yes	Yes	TRUE	1	NZ_CP020437.2.cluster8.1_11*NZ_CP020437.2.cluster8.1_17*	A6J74_RS26575*
NZ_CP020538.1.cluster1	3	2427	24832	lassopeptide	Yes	No	Yes	Yes	TRUE	0	NZ_CP020538.1.cluster1.3_13*	cluster_1_allorf006*
NZ_CP020555.1.cluster1	1	0	30221	thiopeptide*LAP	Yes	No	Yes	Yes	TRUE	2	NZ_CP020555.1.cluster1.1_16*NZ_CP020555.1.cluster1.1_17*NZ_CP020555.1.cluster1.1_5*	B6R96_RS00365*
NZ_CP020555.1.cluster10	1	0	22709	lanthipeptide	Yes	No	Yes	Yes	TRUE	1	NZ_CP020555.1.cluster10.1_12*NZ_CP020555.1.cluster10.1_17*	B6R96_RS03515*
NZ_CP020563.1.cluster12	1	0	23291	lanthipeptide	Yes	No	Yes	Yes	FALSE	1	NZ_CP020563.1.cluster12.1_12*NZ_CP020563.1.cluster12.1_17*	cluster_12_allorf003*cluster_12_allorf005*cluster_12_allorf013*
NZ_CP020563.1.cluster19	1	291	25560	lanthipeptide	Yes	No	Yes	Yes	TRUE	0	NZ_CP020563.1.cluster19.1_13*	B7C62_RS17025*
NZ_CP020563.1.cluster21	1	0	22680	lassopeptide	Yes	No	Yes	Yes	TRUE	0	NZ_CP020563.1.cluster21.1_10*	B7C62_RS35255*
NZ_CP020567.1.cluster14	1	0	29808	thiopeptide*LAP	Yes	No	Yes	Yes	TRUE	4	NZ_CP020567.1.cluster14.1_16*NZ_CP020567.1.cluster14.1_17*NZ_CP020567.1.cluster14.1_18*NZ_CP020567.1.cluster14.1_19*NZ_CP020567.1.cluster14.1_3*	B6264_RS31925*
NZ_CP020567.1.cluster19	1	16657	40005	lanthipeptide	Yes	No	Yes	Yes	FALSE	0	NZ_CP020567.1.cluster19.1_9*	B6264_RS23020*cluster_19_allorf023*B6264_RS23085*
NZ_CP020569.1.cluster22	1	0	22527	lassopeptide	Yes	No	Yes	Yes	TRUE	0	NZ_CP020569.1.cluster22.1_16*	B1H19_RS38225*
NZ_CP020569.1.cluster24	1	0	22536	lassopeptide	Yes	No	Yes	Yes	TRUE	0	NZ_CP020569.1.cluster24.1_14*	B1H19_RS38290*
NZ_CP020569.1.cluster3	1	0	22601	lassopeptide	Yes	No	Yes	Yes	TRUE	3	NZ_CP020569.1.cluster3.1_15*NZ_CP020569.1.cluster3.1_23*NZ_CP020569.1.cluster3.1_29*NZ_CP020569.1.cluster3.1_10*	B1H19_RS37695*
NZ_CP020570.1.cluster13	1	0	22803	lassopeptide	Yes	No	Yes	Yes	TRUE	2	NZ_CP020570.1.cluster13.1_11*NZ_CP020570.1.cluster13.1_15*NZ_CP020570.1.cluster13.1_1*	B1H20_RS34515*
NZ_CP020570.1.cluster15	1	0	25305	lanthipeptide	Yes	No	Yes	Yes	TRUE	1	NZ_CP020570.1.cluster15.1_17*NZ_CP020570.1.cluster15.1_23*	B1H20_RS18190*
NZ_CP020570.1.cluster19	1	0	22754	lanthipeptide	Yes	No	Yes	Yes	TRUE	1	NZ_CP020570.1.cluster19.1_11*NZ_CP020570.1.cluster19.1_17*	B1H20_RS34690*
NZ_CP020570.1.cluster9	1	0	23411	lanthipeptide	Yes	No	Yes	Yes	FALSE	1	NZ_CP020570.1.cluster9.1_18*	cluster_9_allorf021*
NZ_CP020612.1.cluster2	1	0	22423	lassopeptide	Yes	No	Yes	Yes	TRUE	0	NZ_CP020612.1.cluster2.1_11*	cluster_2_allorf021*
NZ_CP020722.1.cluster5	3	265	21612	sactipeptide	Yes	No	Yes	Yes	TRUE	0	NZ_CP020722.1.cluster5.3_8*	B7470_RS09560*
NZ_CP020738.1.cluster18	1	0	22508	lassopeptide	Yes	No	Yes	Yes	TRUE	1	NZ_CP020738.1.cluster18.1_15*NZ_CP020738.1.cluster18.1_2*	cluster_18_allorf019*
NZ_CP020743.1.cluster8	1	0	23909	lassopeptide	Yes	No	Yes	Yes	TRUE	1	NZ_CP020743.1.cluster8.1_15*NZ_CP020743.1.cluster8.1_9*	cluster_8_allorf005*
NZ_CP020805.1.cluster6	1	0	28889	lanthipeptide	Yes	No	Yes	Yes	FALSE	1	NZ_CP020805.1.cluster6.1_14*NZ_CP020805.1.cluster6.1_15*NZ_CP020805.1.cluster6.1_11*	B7941_RS08915*cluster_6_allorf002*cluster_6_allorf008*cluster_6_allorf015*cluster_6_allorf016*cluster_6_allorf023*
NZ_CP020815.1.cluster2	1	0	27282	lanthipeptide	Yes	No	Yes	Yes	FALSE	1	NZ_CP020815.1.cluster2.1_21*NZ_CP020815.1.cluster2.1_22*NZ_CP020815.1.cluster2.1_35*	cluster_2_allorf016*AF2641_RS05330*AF2641_RS05340*cluster_2_allorf023*
NZ_CP021011.1.cluster5	1	0	26360	lanthipeptide	Yes	No	Yes	Yes	FALSE	0	NZ_CP021011.1.cluster5.1_12*NZ_CP021011.1.cluster5.1_14*	cluster_5_allorf001*cluster_5_allorf002*B6257_RS06455*B6257_RS06470*B6257_RS06480*allorf_26191_26319*
NZ_CP021070.1.cluster1	1	0	22483	lassopeptide	Yes	No	Yes	Yes	TRUE	0	NZ_CP021070.1.cluster1.1_10*	A9K65_RS01210*
NZ_CP021118.1.cluster17	1	0	22694	lanthipeptide	Yes	No	Yes	Yes	TRUE	1	NZ_CP021118.1.cluster17.1_10*NZ_CP021118.1.cluster17.1_1*	CAC01_RS28155*
NZ_CP021121.1.cluster17	1	0	25008	lanthipeptide	Yes	No	Yes	Yes	TRUE	0	NZ_CP021121.1.cluster17.1_13*	CAG99_RS19010*
NZ_CP021121.1.cluster21	1	0	22652	lanthipeptide	Yes	No	Yes	Yes	TRUE	0	NZ_CP021121.1.cluster21.1_11*	CAG99_RS21195*
NZ_CP021121.1.cluster8	1	0	22537	lassopeptide	Yes	No	Yes	Yes	TRUE	0	NZ_CP021121.1.cluster8.1_11*	cluster_8_allorf060*
NZ_CP021169.1.cluster8	3	265	21612	sactipeptide	Yes	No	Yes	Yes	TRUE	0	NZ_CP021169.1.cluster8.3_8*	B9N48_RS18685*
NZ_CP021181.1.cluster1	1	0	22315	lassopeptide	Yes	No	Yes	Yes	TRUE	0	NZ_CP021181.1.cluster1.1_11*	HY78_RS02585*
NZ_CP021378.1.cluster2	1	0	22300	lassopeptide	Yes	No	Yes	Yes	TRUE	0	NZ_CP021378.1.cluster2.1_11*	CBR61_RS12740*
NZ_CP021386.1.cluster3	2	0	22256	lassopeptide	Yes	No	Yes	Yes	TRUE	2	NZ_CP021386.1.cluster3.2_22*NZ_CP021386.1.cluster3.2_5*NZ_CP021386.1.cluster3.2_12*	cluster_3_allorf009*
NZ_CP021499.1.cluster8	3	265	21612	sactipeptide	Yes	No	Yes	Yes	TRUE	0	NZ_CP021499.1.cluster8.3_8*	S100757_RS19165*
NZ_CP021505.1.cluster2	1	0	22598	lanthipeptide	Yes	No	Yes	Yes	TRUE	2	NZ_CP021505.1.cluster2.1_12*NZ_CP021505.1.cluster2.1_13*NZ_CP021505.1.cluster2.1_14*NZ_CP021505.1.cluster2.1_15*NZ_CP021505.1.cluster2.1_16*NZ_CP021505.1.cluster2.1_17*NZ_CP021505.1.cluster2.1_18*	allorf_12861_12989*allorf_13004_13135*allorf_13156_13287*allorf_13425_13553*allorf_13702_13833*
NZ_CP021646.1.cluster6	3	78527	102871	lanthipeptide	Yes	No	Yes	Yes	TRUE	0	NZ_CP021646.1.cluster6.3_15*	B1L02_RS18305*
NZ_CP021669.1.cluster8	1	0	22462	lassopeptide	Yes	No	Yes	Yes	TRUE	1	NZ_CP021669.1.cluster8.1_13*NZ_CP021669.1.cluster8.1_24*	cluster_8_allorf008*
NZ_CP021669.1.cluster9	1	0	26962	lanthipeptide	Yes	No	Yes	Yes	FALSE	1	NZ_CP021669.1.cluster9.1_14*NZ_CP021669.1.cluster9.1_15*NZ_CP021669.1.cluster9.1_10*	S100141_RS17825*S100141_RS17830*allorf_26819_26929*
NZ_CP021744.1.cluster2	2	10000	32455	lassopeptide	Yes	No	Yes	Yes	TRUE	0	NZ_CP021744.1.cluster2.2_11*	cluster_2_allorf008*
NZ_CP021744.1.cluster21	3	13001	35920	lanthipeptide	Yes	No	Yes	Yes	TRUE	0	NZ_CP021744.1.cluster21.3_11*	SMD11_RS23510*
NZ_CP021748.1.cluster27	1	0	23267	lanthipeptide	Yes	No	Yes	Yes	TRUE	4	NZ_CP021748.1.cluster27.1_20*NZ_CP021748.1.cluster27.1_21*NZ_CP021748.1.cluster27.1_30*NZ_CP021748.1.cluster27.1_6*NZ_CP021748.1.cluster27.1_13*	allorf_13544_13648*
NZ_CP021867.1.cluster1	1	408	26443	lanthipeptide	Yes	No	Yes	Yes	TRUE	0	NZ_CP021867.1.cluster1.1_11*	BB164_RS04215*
NZ_CP021874.1.cluster1	1	0	22892	lanthipeptide	Yes	No	Yes	Yes	FALSE	1	NZ_CP021874.1.cluster1.1_16*NZ_CP021874.1.cluster1.1_10*	cluster_1_allorf030*cluster_1_allorf033*allorf_21524_21655*
NZ_CP021892.1.cluster2	1	249	27144	lanthipeptide	Yes	No	Yes	Yes	FALSE	0	NZ_CP021892.1.cluster2.1_16*NZ_CP021892.1.cluster2.1_17*NZ_CP021892.1.cluster2.1_14*	S100333_RS03315*S100333_RS03325*S100333_RS03330*cluster_2_allorf017*allorf_26931_27029*
NZ_CP021892.1.cluster7	3	265	21612	sactipeptide	Yes	No	Yes	Yes	TRUE	0	NZ_CP021892.1.cluster7.3_10*	S100333_RS19720*
NZ_CP021911.1.cluster10	3	265	21612	sactipeptide	Yes	No	Yes	Yes	TRUE	0	NZ_CP021911.1.cluster10.3_8*	CDO84_RS18225*
NZ_CP021920.1.cluster7	1	0	22172	lassopeptide	Yes	No	Yes	Yes	TRUE	2	NZ_CP021920.1.cluster7.1_14*NZ_CP021920.1.cluster7.1_16*NZ_CP021920.1.cluster7.1_27*	cluster_7_allorf012*
NZ_CP021920.1.cluster9	1	0	24408	lanthipeptide	Yes	No	Yes	Yes	TRUE	1	NZ_CP021920.1.cluster9.1_15*NZ_CP021920.1.cluster9.1_16*NZ_CP021920.1.cluster9.1_17*	S101395_RS23940*S101395_RS23945*
NZ_CP021921.1.cluster10	3	265	21612	sactipeptide	Yes	No	Yes	Yes	TRUE	0	NZ_CP021921.1.cluster10.3_8*	S101392_RS19440*
NZ_CP021921.1.cluster2	1	0	26165	lanthipeptide	Yes	No	Yes	Yes	FALSE	7	NZ_CP021921.1.cluster2.1_16*NZ_CP021921.1.cluster2.1_17*NZ_CP021921.1.cluster2.1_18*NZ_CP021921.1.cluster2.1_19*NZ_CP021921.1.cluster2.1_4*NZ_CP021921.1.cluster2.1_27*NZ_CP021921.1.cluster2.1_13*	allorf_13384_13569*
NZ_CP021976.1.cluster4	1	0	28890	lanthipeptide	Yes	No	Yes	Yes	FALSE	0	NZ_CP021976.1.cluster4.1_14*NZ_CP021976.1.cluster4.1_15*NZ_CP021976.1.cluster4.1_11*	CEG11_RS06455*cluster_4_allorf006*cluster_4_allorf008*CEG11_RS06535*cluster_4_allorf017*
NZ_CP021985.1.cluster5	3	265	21612	sactipeptide	Yes	No	Yes	Yes	TRUE	0	NZ_CP021985.1.cluster5.3_8*	CDA59_RS09560*
NZ_CP021995.1.cluster2	1	0	22137	lassopeptide	Yes	No	Yes	Yes	TRUE	0	NZ_CP021995.1.cluster2.1_11*NZ_CP021995.1.cluster2.1_12*	cluster_2_allorf009*cluster_2_allorf013*
NZ_CP022088.2.cluster19	1	9909	55509	lanthipeptide	Yes	No	Yes	Yes	TRUE	4	NZ_CP022088.2.cluster19.1_17*NZ_CP022088.2.cluster19.1_31*NZ_CP022088.2.cluster19.1_32*NZ_CP022088.2.cluster19.1_33*NZ_CP022088.2.cluster19.1_34*	CEQ30_RS14685*
NZ_CP022088.2.cluster28	1	17301	41755	lanthipeptide	Yes	No	Yes	Yes	TRUE	0	NZ_CP022088.2.cluster28.1_14*	CEQ30_RS23790*
NZ_CP022098.1.cluster36	1	0	23345	lanthipeptide	Yes	No	Yes	Yes	FALSE	1	NZ_CP022098.1.cluster36.1_5*NZ_CP022098.1.cluster36.1_12*	cluster_36_allorf002*cluster_36_allorf003*CYFUS_RS36740*
NZ_CP022098.1.cluster7	1	0	23270	lanthipeptide	Yes	No	Yes	Yes	FALSE	1	NZ_CP022098.1.cluster7.1_12*NZ_CP022098.1.cluster7.1_22*NZ_CP022098.1.cluster7.1_5*	cluster_7_allorf010*CYFUS_RS06215*CYFUS_RS06250*cluster_7_allorf018*CYFUS_RS06270*cluster_7_allorf025*
NZ_CP022111.1.cluster3	1	0	22949	lanthipeptide	Yes	No	Yes	Yes	FALSE	1	NZ_CP022111.1.cluster3.1_12*	cluster_3_allorf014*
NZ_CP022163.1.cluster18	1	0	23420	lanthipeptide	Yes	No	Yes	Yes	FALSE	0	NZ_CP022163.1.cluster18.1_11*	MEBOL_RS24465*allorf_23090_23287*
NZ_CP022163.1.cluster24	1	0	23192	lanthipeptide	Yes	No	Yes	Yes	FALSE	0	NZ_CP022163.1.cluster24.1_10*	MEBOL_RS31095*cluster_24_allorf015*cluster_24_allorf019*
NZ_CP022203.1.cluster20	1	0	23210	lanthipeptide	Yes	No	Yes	Yes	FALSE	1	NZ_CP022203.1.cluster20.1_12*NZ_CP022203.1.cluster20.1_9*	cluster_20_allorf010*MYMAC_RS30835*allorf_00214_00354*allorf_01438_01656*allorf_22954_23151*allorf_01586_01699*
NZ_CP022287.1.cluster2	1	0	26330	lanthipeptide	Yes	No	Yes	Yes	FALSE	8	NZ_CP022287.1.cluster2.1_17*NZ_CP022287.1.cluster2.1_18*NZ_CP022287.1.cluster2.1_19*NZ_CP022287.1.cluster2.1_20*NZ_CP022287.1.cluster2.1_21*NZ_CP022287.1.cluster2.1_28*NZ_CP022287.1.cluster2.1_2*NZ_CP022287.1.cluster2.1_14*	allorf_13549_13734*
NZ_CP022287.1.cluster9	3	265	21612	sactipeptide	Yes	No	Yes	Yes	TRUE	0	NZ_CP022287.1.cluster9.3_8*	BSSX_RS19000*
NZ_CP022315.1.cluster3	1	0	26570	lassopeptide	Yes	No	Yes	Yes	TRUE	3	NZ_CP022315.1.cluster3.1_9*NZ_CP022315.1.cluster3.1_10*NZ_CP022315.1.cluster3.1_12*NZ_CP022315.1.cluster3.1_14*	cluster_3_allorf007*
NZ_CP022345.1.cluster11	1	0	23159	lanthipeptide	Yes	No	Yes	Yes	FALSE	1	NZ_CP022345.1.cluster11.1_4*NZ_CP022345.1.cluster11.1_7*NZ_CP022345.1.cluster11.1_8*NZ_CP022345.1.cluster11.1_9*NZ_CP022345.1.cluster11.1_10*NZ_CP022345.1.cluster11.1_11*NZ_CP022345.1.cluster11.1_12*NZ_CP022345.1.cluster11.1_13*	cluster_11_allorf004*CCX84_RS28005*CCX84_RS28010*CCX84_RS28015*CCX84_RS28020*CCX84_RS28025*CCX84_RS28030*CCX84_RS28035*cluster_11_allorf031*allorf_22939_23091*
NZ_CP022391.1.cluster10	3	265	21612	sactipeptide	Yes	No	Yes	Yes	TRUE	0	NZ_CP022391.1.cluster10.3_8*	CFK25_RS18875*
NZ_CP022413.2.cluster1	1	0	23111	lanthipeptide	Yes	No	Yes	Yes	FALSE	0	NZ_CP022413.2.cluster1.1_10*	CGC63_RS01420*allorf_00624_00857*allorf_00647_00838*allorf_22752_22895*allorf_23021_23098*
NZ_CP022433.1.cluster2	1	0	22721	lanthipeptide	Yes	No	Yes	Yes	TRUE	0	NZ_CP022433.1.cluster2.1_11*	LK07_RS02100*
NZ_CP022433.1.cluster22	2	40426	63468	lanthipeptide	Yes	No	Yes	Yes	FALSE	0	NZ_CP022433.1.cluster22.2_6*NZ_CP022433.1.cluster22.2_9*	cluster_22_allorf039*cluster_22_allorf045*cluster_22_allorf049*cluster_22_allorf052*cluster_22_allorf059*
NZ_CP022434.1.cluster17	2	18058	40692	lanthipeptide	Yes	No	Yes	Yes	TRUE	0	NZ_CP022434.1.cluster17.2_11*	CGQ36_RS27040*
NZ_CP022434.1.cluster17	4	61198	83718	lanthipeptide	Yes	No	Yes	Yes	FALSE	0	NZ_CP022434.1.cluster17.4_9*	CGQ36_RS27205*CGQ36_RS27245*
NZ_CP022437.1.cluster5	1	0	24409	lassopeptide	Yes	No	Yes	Yes	TRUE	2	NZ_CP022437.1.cluster5.1_13*NZ_CP022437.1.cluster5.1_14*NZ_CP022437.1.cluster5.1_16*NZ_CP022437.1.cluster5.1_4*	cluster_5_allorf018*cluster_5_allorf011*
NZ_CP022438.1.cluster10	1	0	26329	lanthipeptide	Yes	No	Yes	Yes	TRUE	0	NZ_CP022438.1.cluster10.1_12*	CGZ69_RS15030*
NZ_CP022438.1.cluster11	1	0	22540	lassopeptide	Yes	No	Yes	Yes	TRUE	1	NZ_CP022438.1.cluster11.1_12*NZ_CP022438.1.cluster11.1_8*	cluster_11_allorf006*
NZ_CP022438.1.cluster20	2	10000	32598	lanthipeptide	Yes	No	Yes	Yes	TRUE	0	NZ_CP022438.1.cluster20.2_13*	CGZ69_RS31290*
NZ_CP022446.1.cluster11	1	0	21380	sactipeptide	Yes	No	Yes	Yes	TRUE	3	NZ_CP022446.1.cluster11.1_14*NZ_CP022446.1.cluster11.1_15*NZ_CP022446.1.cluster11.1_16*NZ_CP022446.1.cluster11.1_23*NZ_CP022446.1.cluster11.1_30*	cluster_11_allorf034*cluster_11_allorf030*
NZ_CP022446.1.cluster12	2	10000	32829	lanthipeptide	Yes	No	Yes	Yes	FALSE	1	NZ_CP022446.1.cluster12.2_14*NZ_CP022446.1.cluster12.2_4*	cluster_12_allorf035*cluster_12_allorf041*CGZ63_RS29035*
NZ_CP022521.1.cluster10	4	140657	192769	thiopeptide*LAP	Yes	Yes	Yes	Yes	TRUE	0	NZ_CP022521.1.cluster10.4_12*	AHOG_RS15290*
NZ_CP022521.1.cluster4	1	0	22488	lassopeptide	Yes	No	Yes	Yes	TRUE	0	NZ_CP022521.1.cluster4.1_10*	AHOG_RS07240*
NZ_CP022522.1.cluster9	1	9113	33457	lanthipeptide	Yes	No	Yes	Yes	TRUE	0	NZ_CP022522.1.cluster9.1_11*NZ_CP022522.1.cluster9.1_6*	cluster_9_allorf015*PNC201_RS17775*
NZ_CP022542.1.cluster9	1	0	24218	lassopeptide	Yes	No	Yes	Yes	TRUE	0	NZ_CP022542.1.cluster9.1_10*	cluster_9_allorf003*
NZ_CP022654.2.cluster8	1	0	22616	lanthipeptide	Yes	No	Yes	Yes	TRUE	0	NZ_CP022654.2.cluster8.1_11*	allorf_09801_09971*
NZ_CP022685.1.cluster13	1	0	22733	lanthipeptide	Yes	No	Yes	Yes	TRUE	0	NZ_CP022685.1.cluster13.1_11*	KY5_RS12005*
NZ_CP022685.1.cluster2	1	0	24460	lanthipeptide	Yes	No	Yes	Yes	TRUE	1	NZ_CP022685.1.cluster2.1_15*NZ_CP022685.1.cluster2.1_23*	cluster_2_allorf004*
NZ_CP022685.1.cluster29	4	50545	73153	lassopeptide	Yes	No	Yes	Yes	TRUE	0	NZ_CP022685.1.cluster29.4_13*	KY5_RS41585*
NZ_CP022685.1.cluster4	2	10000	35346	lanthipeptide	Yes	No	Yes	Yes	TRUE	1	NZ_CP022685.1.cluster4.2_11*NZ_CP022685.1.cluster4.2_12*	KY5_RS01355*
NZ_CP022685.1.cluster9	4	77114	101757	lanthipeptide	Yes	No	Yes	Yes	TRUE	0	NZ_CP022685.1.cluster9.4_4*	cluster_9_allorf021*
NZ_CP022745.1.cluster2	2	0	22450	lassopeptide	Yes	No	Yes	Yes	TRUE	0	NZ_CP022745.1.cluster2.2_13*	cluster_2_allorf011*
NZ_CP022752.1.cluster18	1	230	25451	lanthipeptide	Yes	No	Yes	Yes	TRUE	1	NZ_CP022752.1.cluster18.1_16*NZ_CP022752.1.cluster18.1_10*	CDG81_RS17720*
NZ_CP022753.1.cluster10	1	0	25995	lanthipeptide	Yes	No	Yes	Yes	TRUE	0	NZ_CP022753.1.cluster10.1_13*NZ_CP022753.1.cluster10.1_11*	CDO52_RS14300*CDO52_RS14310*
NZ_CP022753.1.cluster20	1	262	25576	lanthipeptide	Yes	No	Yes	Yes	TRUE	1	NZ_CP022753.1.cluster20.1_7*NZ_CP022753.1.cluster20.1_15*	CDO52_RS26070*
NZ_CP022753.1.cluster3	1	0	24631	lanthipeptide	Yes	No	Yes	Yes	TRUE	0	NZ_CP022753.1.cluster3.1_9*	CDO52_RS03850*
NZ_CP022890.1.cluster2	2	0	21347	sactipeptide	Yes	No	Yes	Yes	TRUE	0	NZ_CP022890.1.cluster2.2_15*	CJZ70_RS01210*
NZ_CP022891.1.cluster5	3	265	21612	sactipeptide	Yes	No	Yes	Yes	TRUE	0	NZ_CP022891.1.cluster5.3_10*	CJZ71_RS10160*
NZ_CP022961.1.cluster6	1	0	32523	LAP*thiopeptide	Yes	Yes	Yes	Yes	TRUE	1	NZ_CP022961.1.cluster6.1_17*NZ_CP022961.1.cluster6.1_28*	CIK06_RS11765*
NZ_CP022988.1.cluster2	1	0	21953	lanthipeptide	Yes	No	Yes	Yes	FALSE	1	NZ_CP022988.1.cluster2.1_16*	allorf_12498_12608*
NZ_CP022988.1.cluster3	1	0	22478	lanthipeptide	Yes	No	Yes	Yes	TRUE	0	NZ_CP022988.1.cluster3.1_13*	allorf_09621_09770*
NZ_CP023011.2.cluster2	1	0	22922	lanthipeptide	Yes	No	Yes	Yes	FALSE	0	NZ_CP023011.2.cluster2.1_10*	cluster_2_allorf018*cluster_2_allorf019*allorf_22552_22692*
NZ_CP023133.1.cluster6	1	0	28890	lanthipeptide	Yes	No	Yes	Yes	FALSE	0	NZ_CP023133.1.cluster6.1_13*NZ_CP023133.1.cluster6.1_14*NZ_CP023133.1.cluster6.1_10*	CJP14_RS04225*cluster_6_allorf005*cluster_6_allorf007*CJP14_RS04305*cluster_6_allorf016*
NZ_CP023168.1.cluster1	1	0	23294	lanthipeptide	Yes	No	Yes	Yes	FALSE	0	NZ_CP023168.1.cluster1.1_13*NZ_CP023168.1.cluster1.1_11*	CK945_RS01010*CK945_RS01015*CK945_RS01020*cluster_1_allorf006*cluster_1_allorf028*cluster_1_allorf036*
NZ_CP023168.1.cluster12	1	0	22462	lassopeptide	Yes	No	Yes	Yes	TRUE	0	NZ_CP023168.1.cluster12.1_14*	cluster_12_allorf013*
NZ_CP023199.1.cluster1	2	0	22256	lassopeptide	Yes	No	Yes	Yes	TRUE	2	NZ_CP023199.1.cluster1.2_22*NZ_CP023199.1.cluster1.2_5*NZ_CP023199.1.cluster1.2_12*	cluster_1_allorf011*
NZ_CP023202.1.cluster1	2	17449	40143	lassopeptide	Yes	No	Yes	Yes	TRUE	0	NZ_CP023202.1.cluster1.2_12*	SXIN_RS30740*
NZ_CP023202.1.cluster18	1	0	24199	lanthipeptide	Yes	No	Yes	Yes	TRUE	1	NZ_CP023202.1.cluster18.1_12*NZ_CP023202.1.cluster18.1_21*	SXIN_RS22820*
NZ_CP023202.1.cluster8	1	397	26726	lanthipeptide	Yes	No	Yes	Yes	TRUE	2	NZ_CP023202.1.cluster8.1_22*NZ_CP023202.1.cluster8.1_5*NZ_CP023202.1.cluster8.1_11*	SXIN_RS04650*
NZ_CP023254.1.cluster10	1	0	23243	lanthipeptide	Yes	No	Yes	Yes	FALSE	1	NZ_CP023254.1.cluster10.1_13*	cluster_10_allorf007*cluster_10_allorf016*allorf_00293_00391*allorf_00379_00585*
NZ_CP023257.1.cluster8	3	265	21612	sactipeptide	Yes	No	Yes	Yes	TRUE	0	NZ_CP023257.1.cluster8.3_8*	CLD04_RS19470*
NZ_CP023278.1.cluster11	1	0	22372	lassopeptide	Yes	No	Yes	Yes	TRUE	2	NZ_CP023278.1.cluster11.1_25*NZ_CP023278.1.cluster11.1_9*NZ_CP023278.1.cluster11.1_13*NZ_CP023278.1.cluster11.1_14*	cluster_11_allorf015*cluster_11_allorf018*
NZ_CP023313.2.cluster3	1	0	22473	lassopeptide	Yes	No	Yes	Yes	TRUE	2	NZ_CP023313.2.cluster3.1_10*NZ_CP023313.2.cluster3.1_13*NZ_CP023313.2.cluster3.1_14*	cluster_3_allorf014*
NZ_CP023314.2.cluster3	1	0	22522	lassopeptide	Yes	No	Yes	Yes	TRUE	0	NZ_CP023314.2.cluster3.1_12*	CA607_RS14900*
NZ_CP023445.1.cluster26	1	0	23069	lanthipeptide	Yes	No	Yes	Yes	FALSE	1	NZ_CP023445.1.cluster26.1_12*	cluster_26_allorf017*cluster_26_allorf023*cluster_26_allorf024*
NZ_CP023465.1.cluster1	1	0	36537	lanthipeptide	Yes	No	Yes	Yes	FALSE	0	NZ_CP023465.1.cluster1.1_21*	CNO08_RS02770*CNO08_RS02775*cluster_1_allorf030*cluster_1_allorf033*cluster_1_allorf034*cluster_1_allorf012*cluster_1_allorf014*
NZ_CP023465.1.cluster4	1	0	22739	lanthipeptide	Yes	No	Yes	Yes	TRUE	0	NZ_CP023465.1.cluster4.1_10*	cluster_4_allorf032*
NZ_CP023465.1.cluster7	1	0	22967	lanthipeptide	Yes	No	Yes	Yes	FALSE	0	NZ_CP023465.1.cluster7.1_11*	cluster_7_allorf001*cluster_7_allorf003*cluster_7_allorf009*cluster_7_allorf014*cluster_7_allorf018*cluster_7_allorf028*cluster_7_allorf031*cluster_7_allorf035*cluster_7_allorf038*cluster_7_allorf047*cluster_7_allorf049*cluster_7_allorf052*cluster_7_allorf058*cluster_7_allorf060*cluster_7_allorf067*allorf_00461_00553*allorf_00440_00640*
NZ_CP023465.1.cluster8	1	0	22871	lanthipeptide	Yes	No	Yes	Yes	FALSE	1	NZ_CP023465.1.cluster8.1_14*	cluster_8_allorf001*cluster_8_allorf011*cluster_8_allorf015*cluster_8_allorf016*
NZ_CP023466.1.cluster1	1	0	23002	lanthipeptide	Yes	No	Yes	Yes	FALSE	0	NZ_CP023466.1.cluster1.1_13*NZ_CP023466.1.cluster1.1_14*	cluster_1_allorf001*cluster_1_allorf008*cluster_1_allorf013*cluster_1_allorf015*CNN82_RS04310*allorf_00528_00701*allorf_00592_00684*allorf_00524_00679*allorf_22895_22972*
NZ_CP023474.1.cluster4	1	0	22619	lanthipeptide	Yes	No	Yes	Yes	FALSE	2	NZ_CP023474.1.cluster4.1_25*NZ_CP023474.1.cluster4.1_1*	allorf_12761_12871*
NZ_CP023477.1.cluster2	1	905	23692	lanthipeptide	Yes	No	Yes	Yes	TRUE	0	NZ_CP023477.1.cluster2.1_13*NZ_CP023477.1.cluster2.1_14*NZ_CP023477.1.cluster2.1_15*NZ_CP023477.1.cluster2.1_16*	CO204_RS01875*CO204_RS01880*CO204_RS01885*CO204_RS01890*
NZ_CP023477.1.cluster3	1	589	24823	lanthipeptide	Yes	No	Yes	Yes	TRUE	0	NZ_CP023477.1.cluster3.1_14*NZ_CP023477.1.cluster3.1_15*	CO204_RS07205*CO204_RS07210*
NZ_CP023481.1.cluster5	1	0	22456	lassopeptide	Yes	No	Yes	Yes	TRUE	1	NZ_CP023481.1.cluster5.1_14*NZ_CP023481.1.cluster5.1_16*	cluster_5_allorf011*
NZ_CP023481.1.cluster6	1	0	23075	lanthipeptide	Yes	No	Yes	Yes	FALSE	0	NZ_CP023481.1.cluster6.1_13*	cluster_6_allorf007*allorf_00313_00432*allorf_00155_00238*
NZ_CP023483.1.cluster3	1	2371	25146	lanthipeptide	Yes	No	Yes	Yes	TRUE	0	NZ_CP023483.1.cluster3.1_12*	CNY62_RS11970*
NZ_CP023499.1.cluster4	3	44813	67199	lassopeptide	Yes	No	Yes	Yes	TRUE	0	NZ_CP023499.1.cluster4.3_9*	cluster_4_allorf022*
NZ_CP023548.1.cluster4	1	0	22345	lassopeptide	Yes	No	Yes	Yes	TRUE	0	NZ_CP023548.1.cluster4.1_13*	CK951_RS10470*
NZ_CP023665.1.cluster11	1	0	22462	lassopeptide	Yes	No	Yes	Yes	TRUE	1	NZ_CP023665.1.cluster11.1_14*NZ_CP023665.1.cluster11.1_20*	cluster_11_allorf009*
NZ_CP023666.1.cluster6	1	0	22462	lassopeptide	Yes	No	Yes	Yes	TRUE	1	NZ_CP023666.1.cluster6.1_6*NZ_CP023666.1.cluster6.1_14*	cluster_6_allorf017*
NZ_CP023741.1.cluster1	1	0	22321	lassopeptide	Yes	No	Yes	Yes	TRUE	0	NZ_CP023741.1.cluster1.1_13*	A6768_RS06865*
NZ_CP023741.1.cluster3	1	0	22405	lassopeptide	Yes	No	Yes	Yes	TRUE	1	NZ_CP023741.1.cluster3.1_12*NZ_CP023741.1.cluster3.1_23*	cluster_3_allorf021*
NZ_CP023741.1.cluster7	1	0	22360	lassopeptide	Yes	No	Yes	Yes	TRUE	0	NZ_CP023741.1.cluster7.1_17*	cluster_7_allorf045*
NZ_CP023778.1.cluster31	6	123455	145716	lassopeptide	Yes	No	Yes	Yes	TRUE	2	NZ_CP023778.1.cluster31.6_10*NZ_CP023778.1.cluster31.6_25*NZ_CP023778.1.cluster31.6_1*	cluster_31_allorf070*
NZ_CP023992.1.cluster1	2	10000	33363	lanthipeptide	Yes	No	Yes	Yes	FALSE	2	NZ_CP023992.1.cluster1.2_13*NZ_CP023992.1.cluster1.2_15*NZ_CP023992.1.cluster1.2_7*	SMALA_RS00375*cluster_1_allorf007*cluster_1_allorf008*
NZ_CP023992.1.cluster16	1	0	22677	lassopeptide	Yes	No	Yes	Yes	TRUE	1	NZ_CP023992.1.cluster16.1_18*NZ_CP023992.1.cluster16.1_9*	cluster_16_allorf012*
NZ_CP023992.1.cluster17	2	12087	37274	lanthipeptide	Yes	No	Yes	Yes	TRUE	0	NZ_CP023992.1.cluster17.2_15*	SMALA_RS13715*
NZ_CP024785.1.cluster15	1	0	23282	lanthipeptide	Yes	No	Yes	Yes	FALSE	1	NZ_CP024785.1.cluster15.1_10*	cluster_15_allorf003*cluster_15_allorf016*allorf_00716_00826*allorf_01269_01430*allorf_02205_02381*
NZ_CP024894.1.cluster13	1	0	22535	lanthipeptide	Yes	No	Yes	Yes	TRUE	0	NZ_CP024894.1.cluster13.1_8*	CU254_RS16295*
NZ_CP024894.1.cluster8	1	0	22583	lanthipeptide	Yes	No	Yes	Yes	TRUE	0	NZ_CP024894.1.cluster8.1_8*	CU254_RS12100*
NZ_CP024895.1.cluster29	2	42167	64740	lassopeptide	Yes	No	Yes	Yes	TRUE	1	NZ_CP024895.1.cluster29.2_10*NZ_CP024895.1.cluster29.2_13*	CU254_RS41400*
NZ_CP024920.1.cluster1	1	0	22299	lassopeptide	Yes	No	Yes	Yes	TRUE	0	NZ_CP024920.1.cluster1.1_10*	cluster_1_allorf001*
NZ_CP024954.1.cluster2	1	281	26313	lanthipeptide	Yes	No	Yes	Yes	TRUE	0	NZ_CP024954.1.cluster2.1_11*	CV702_RS02990*
NZ_CP024974.1.cluster2	1	0	26035	lanthipeptide	Yes	No	Yes	Yes	FALSE	1	NZ_CP024974.1.cluster2.1_24*	CVO91_RS06555*
NZ_CP024985.1.cluster21	1	0	29310	thiopeptide*LAP	Yes	No	Yes	Yes	TRUE	1	NZ_CP024985.1.cluster21.1_17*NZ_CP024985.1.cluster21.1_8*	SLAV_RS31500*
NZ_CP025018.1.cluster27	3	160065	185246	lanthipeptide	Yes	No	Yes	Yes	TRUE	0	NZ_CP025018.1.cluster27.3_11*	CFP59_RS29940*
NZ_CP025018.1.cluster41	4	61643	85006	lanthipeptide	Yes	No	Yes	Yes	FALSE	2	NZ_CP025018.1.cluster41.4_15*NZ_CP025018.1.cluster41.4_6*NZ_CP025018.1.cluster41.4_8*	CFP59_RS43145*allorf_71143_71268*allorf_71211_71342*
NZ_CP025023.1.cluster4	1	534	24765	lanthipeptide	Yes	No	Yes	Yes	TRUE	0	NZ_CP025023.1.cluster4.1_14*NZ_CP025023.1.cluster4.1_16*	CKO49_RS08930*CKO49_RS08940*
NZ_CP025024.1.cluster5	1	0	23780	LAP*thiopeptide	Yes	No	Yes	Yes	TRUE	0	NZ_CP025024.1.cluster5.1_4*	CDZ99_RS14830*
NZ_CP025095.1.cluster2	1	1064	23840	lanthipeptide	Yes	No	Yes	Yes	TRUE	0	NZ_CP025095.1.cluster2.1_9*NZ_CP025095.1.cluster2.1_10*NZ_CP025095.1.cluster2.1_11*	CWM22_RS06575*CWM22_RS06580*CWM22_RS06585*
NZ_CP025096.1.cluster4	1	0	22387	lassopeptide	Yes	No	Yes	Yes	FALSE	0	NZ_CP025096.1.cluster4.1_10*	cluster_4_allorf008*cluster_4_allorf013*
NZ_CP025256.1.cluster4	1	0	22991	lanthipeptide	Yes	No	Yes	Yes	TRUE	0	NZ_CP025256.1.cluster4.1_11*NZ_CP025256.1.cluster4.1_12*	CXP32_RS09915*CXP32_RS09920*
NZ_CP025264.1.cluster6	3	45981	68370	lassopeptide	Yes	No	Yes	Yes	TRUE	0	NZ_CP025264.1.cluster6.3_9*	cluster_6_allorf013*
NZ_CP025308.1.cluster14	1	796	23985	lanthipeptide	Yes	No	Yes	Yes	TRUE	0	NZ_CP025308.1.cluster14.1_10*	CXP43_RS20635*
NZ_CP025341.1.cluster5	1	0	28890	lanthipeptide	Yes	No	Yes	Yes	FALSE	0	NZ_CP025341.1.cluster5.1_14*NZ_CP025341.1.cluster5.1_15*NZ_CP025341.1.cluster5.1_11*	CXR48_RS06135*cluster_5_allorf005*cluster_5_allorf007*cluster_5_allorf014*cluster_5_allorf020*
NZ_CP025394.1.cluster12	1	0	24655	lanthipeptide	Yes	No	Yes	Yes	TRUE	0	NZ_CP025394.1.cluster12.1_8*	cluster_12_allorf008*
NZ_CP025394.1.cluster34	1	0	22547	lanthipeptide	Yes	No	Yes	Yes	TRUE	0	NZ_CP025394.1.cluster34.1_10*	CFP65_RS29995*
NZ_CP025394.1.cluster38	1	0	29216	thiopeptide*LAP	Yes	No	Yes	Yes	TRUE	1	NZ_CP025394.1.cluster38.1_15*NZ_CP025394.1.cluster38.1_16*	CFP65_RS32400*
NZ_CP025696.1.cluster1	1	0	24064	lassopeptide	Yes	No	Yes	Yes	TRUE	0	NZ_CP025696.1.cluster1.1_15*	cluster_1_allorf013*
NZ_CP025696.1.cluster12	1	0	26450	lanthipeptide	Yes	No	Yes	Yes	TRUE	3	NZ_CP025696.1.cluster12.1_22*NZ_CP025696.1.cluster12.1_26*NZ_CP025696.1.cluster12.1_13*NZ_CP025696.1.cluster12.1_14*	C0638_RS24580*
NZ_CP025941.1.cluster3	3	265	21612	sactipeptide	Yes	No	Yes	Yes	TRUE	0	NZ_CP025941.1.cluster3.3_8*	C0W65_RS07300*
NZ_CP025957.1.cluster14	1	0	24549	lanthipeptide	Yes	No	Yes	Yes	TRUE	1	NZ_CP025957.1.cluster14.1_10*NZ_CP025957.1.cluster14.1_18*	cluster_14_allorf016*
NZ_CP025957.1.cluster5	1	0	24068	lassopeptide	Yes	No	Yes	Yes	TRUE	0	NZ_CP025957.1.cluster5.1_13*	cluster_5_allorf007*
NZ_CP025957.1.cluster7	1	0	27010	lanthipeptide	Yes	No	Yes	Yes	TRUE	0	NZ_CP025957.1.cluster7.1_11*	C1A50_RS07530*
NZ_CP025990.1.cluster11	1	0	22235	lassopeptide	Yes	No	Yes	Yes	FALSE	1	NZ_CP025990.1.cluster11.1_18*	cluster_11_allorf025*
NZ_CP025990.1.cluster23	1	1766	667229	NRPS*other*T1PKS*NRPS-like*lanthipeptide	Yes	No	Yes	Yes	TRUE	4	NZ_CP025990.1.cluster23.1_27*NZ_CP025990.1.cluster23.1_65*NZ_CP025990.1.cluster23.1_138*NZ_CP025990.1.cluster23.1_151*NZ_CP025990.1.cluster23.1_185*	C1701_RS26080*
NZ_CP025990.1.cluster7	1	0	22640	lanthipeptide	Yes	No	Yes	Yes	TRUE	1	NZ_CP025990.1.cluster7.1_12*NZ_CP025990.1.cluster7.1_18*	C1701_RS03095*
NZ_CP026072.1.cluster6	1	1089	25320	lanthipeptide	Yes	No	Yes	Yes	FALSE	0	NZ_CP026072.1.cluster6.1_9*	RK93_RS13675*RK93_RS13685*
NZ_CP026094.1.cluster28	2	28296	50915	lanthipeptide	Yes	No	Yes	Yes	TRUE	1	NZ_CP026094.1.cluster28.2_11*NZ_CP026094.1.cluster28.2_8*	SE95_RS37250*
NZ_CP026381.1.cluster1	1	0	22408	lassopeptide	Yes	No	Yes	Yes	TRUE	0	NZ_CP026381.1.cluster1.1_11*	cluster_1_allorf008*
NZ_CP026381.1.cluster3	3	8761	31130	lassopeptide	Yes	No	Yes	Yes	TRUE	1	NZ_CP026381.1.cluster3.3_11*NZ_CP026381.1.cluster3.3_17*	cluster_3_allorf020*
NZ_CP026533.1.cluster6	1	249	27144	lanthipeptide	Yes	No	Yes	Yes	FALSE	1	NZ_CP026533.1.cluster6.1_17*NZ_CP026533.1.cluster6.1_18*NZ_CP026533.1.cluster6.1_10*NZ_CP026533.1.cluster6.1_15*	C3438_RS12905*C3438_RS12915*C3438_RS12920*allorf_26931_27029*
NZ_CP026652.1.cluster1	1	0	24995	lanthipeptide	Yes	No	Yes	Yes	TRUE	0	NZ_CP026652.1.cluster1.1_14*	C4B68_RS00400*
NZ_CP026652.1.cluster8	1	294	25548	lanthipeptide	Yes	No	Yes	Yes	TRUE	0	NZ_CP026652.1.cluster8.1_11*	C4B68_RS07045*
NZ_CP026678.1.cluster6	1	606	27050	lanthipeptide	Yes	No	Yes	Yes	TRUE	1	NZ_CP026678.1.cluster6.1_5*NZ_CP026678.1.cluster6.1_13*NZ_CP026678.1.cluster6.1_14*NZ_CP026678.1.cluster6.1_15*	C2I25_RS21360*C2I25_RS21365*C2I25_RS21370*
NZ_CP026957.1.cluster1	1	1088	25319	lanthipeptide	Yes	No	Yes	Yes	FALSE	0	NZ_CP026957.1.cluster1.1_13*	RL01_RS01420*RL01_RS01430*
NZ_CP027236.1.cluster2	1	0	30324	LAP*thiopeptide	Yes	Yes	Yes	Yes	TRUE	0	NZ_CP027236.1.cluster2.1_12*	C3V41_RS09065*
NZ_CP027429.1.cluster9	1	0	28889	lanthipeptide	Yes	No	Yes	Yes	FALSE	0	NZ_CP027429.1.cluster9.1_18*NZ_CP027429.1.cluster9.1_19*NZ_CP027429.1.cluster9.1_22*	cluster_9_allorf001*cluster_9_allorf007*cluster_9_allorf009*cluster_9_allorf014*cluster_9_allorf019*C6P48_RS12845*
NZ_CP027540.1.cluster5	1	0	22991	lanthipeptide	Yes	No	Yes	Yes	FALSE	0	NZ_CP027540.1.cluster5.1_11*NZ_CP027540.1.cluster5.1_12*	SPV_RS09305*SPV_RS09310*allorf_20990_21097*
NZ_CP027562.1.cluster3	1	0	22898	lanthipeptide	Yes	No	Yes	Yes	TRUE	0	NZ_CP027562.1.cluster3.1_12*	C6Y55_RS08375*
NZ_CP027562.1.cluster4	1	0	22555	lassopeptide	Yes	No	Yes	Yes	TRUE	0	NZ_CP027562.1.cluster4.1_11*	cluster_4_allorf005*
NZ_CP027770.1.cluster3	1	0	21335	sactipeptide	Yes	No	Yes	Yes	TRUE	1	NZ_CP027770.1.cluster3.1_24*NZ_CP027770.1.cluster3.1_10*	C7J90_RS04260*
NZ_CP027781.1.cluster2	1	0	22994	lanthipeptide	Yes	No	Yes	Yes	FALSE	0	NZ_CP027781.1.cluster2.1_14*NZ_CP027781.1.cluster2.1_15*	C7M60_RS03645*C7M60_RS03705*C7M60_RS03710*cluster_2_allorf022*cluster_2_allorf024*allorf_00016_00246*
NZ_CP027781.1.cluster4	1	0	27495	lanthipeptide	Yes	No	Yes	Yes	TRUE	0	NZ_CP027781.1.cluster4.1_12*	C7M60_RS10430*
NZ_CP028158.1.cluster21	1	0	22140	lassopeptide	Yes	No	Yes	Yes	TRUE	0	NZ_CP028158.1.cluster21.1_12*	C6361_RS33515*
NZ_CP028158.1.cluster24	2	10000	32595	lassopeptide	Yes	No	Yes	Yes	TRUE	0	NZ_CP028158.1.cluster24.2_8*	C6361_RS36275*
NZ_CP028158.1.cluster4	1	0	22856	lanthipeptide	Yes	No	Yes	Yes	TRUE	0	NZ_CP028158.1.cluster4.1_10*	C6361_RS04660*
NZ_CP028159.1.cluster12	1	0	22580	lassopeptide	Yes	No	Yes	Yes	TRUE	1	NZ_CP028159.1.cluster12.1_18*NZ_CP028159.1.cluster12.1_5*	C6W10_RS16340*
NZ_CP028159.1.cluster19	1	0	22140	lassopeptide	Yes	No	Yes	Yes	TRUE	0	NZ_CP028159.1.cluster19.1_12*	C6W10_RS27155*
NZ_CP028159.1.cluster2	1	0	22874	lanthipeptide	Yes	No	Yes	Yes	TRUE	0	NZ_CP028159.1.cluster2.1_10*	C6W10_RS01185*
NZ_CP028286.1.cluster1	1	0	22982	lanthipeptide	Yes	No	Yes	Yes	TRUE	1	NZ_CP028286.1.cluster1.1_9*NZ_CP028286.1.cluster1.1_10*NZ_CP028286.1.cluster1.1_13*	CEQ02_RS16115*CEQ02_RS16120*
NZ_CPLB01000006.0.cluster2	1	0	18674	lassopeptide	Yes	No	Yes	Yes	TRUE	0	NZ_CPLB01000006.0.cluster2.1_11*	allorf_08791_08919*
NZ_CPLB01000024.0.cluster5	1	0	21034	lanthipeptide	Yes	No	Yes	Yes	TRUE	0	NZ_CPLB01000024.0.cluster5.1_12*NZ_CPLB01000024.0.cluster5.1_13*	ADZ89_RS08605*ADZ89_RS08610*
NZ_CPNH01000014.0.cluster6	1	0	22955	lanthipeptide	Yes	No	Yes	Yes	TRUE	0	NZ_CPNH01000014.0.cluster6.1_19*NZ_CPNH01000014.0.cluster6.1_20*NZ_CPNH01000014.0.cluster6.1_21*NZ_CPNH01000014.0.cluster6.1_22*	AD043_RS07765*AD043_RS11795*AD043_RS07770*AD043_RS07775*
NZ_CPPE01000023.0.cluster2	1	0	22991	lanthipeptide	Yes	No	Yes	Yes	TRUE	0	NZ_CPPE01000023.0.cluster2.1_11*NZ_CPPE01000023.0.cluster2.1_12*	AD654_RS06870*AD654_RS06875*
NZ_CPRK01000007.0.cluster1	1	0	18675	lassopeptide	Yes	No	Yes	Yes	TRUE	0	NZ_CPRK01000007.0.cluster1.1_11*	allorf_08792_08920*
NZ_CPRK01000008.0.cluster3	1	0	22991	lanthipeptide	Yes	No	Yes	Yes	TRUE	0	NZ_CPRK01000008.0.cluster3.1_11*NZ_CPRK01000008.0.cluster3.1_12*	AEM46_RS04175*AEM46_RS04180*
NZ_CPTM01000012.0.cluster2	1	0	22849	lanthipeptide	Yes	No	Yes	Yes	TRUE	1	NZ_CPTM01000012.0.cluster2.1_12*NZ_CPTM01000012.0.cluster2.1_13*NZ_CPTM01000012.0.cluster2.1_23*	AEL04_RS04605*AEL04_RS04610*
NZ_CPTT01000011.0.cluster3	1	0	22991	lanthipeptide	Yes	No	Yes	Yes	TRUE	0	NZ_CPTT01000011.0.cluster3.1_11*NZ_CPTT01000011.0.cluster3.1_12*	AEH42_RS06000*AEH42_RS06005*
NZ_CRAW01000006.0.cluster3	1	0	22991	lanthipeptide	Yes	No	Yes	Yes	TRUE	0	NZ_CRAW01000006.0.cluster3.1_11*NZ_CRAW01000006.0.cluster3.1_12*	AK725_RS04390*AK725_RS04395*
NZ_CRCU01000004.0.cluster3	1	0	24217	lassopeptide	Yes	No	Yes	Yes	TRUE	0	NZ_CRCU01000004.0.cluster3.1_12*	allorf_09756_09884*
NZ_CRIA01000002.0.cluster2	1	0	22955	lanthipeptide	Yes	No	Yes	Yes	TRUE	0	NZ_CRIA01000002.0.cluster2.1_5*NZ_CRIA01000002.0.cluster2.1_6*NZ_CRIA01000002.0.cluster2.1_7*NZ_CRIA01000002.0.cluster2.1_8*	AKS83_RS03025*AKS83_RS03030*AKS83_RS03035*AKS83_RS03040*
NZ_CRRC01000008.0.cluster3	1	0	18553	lassopeptide	Yes	No	Yes	Yes	TRUE	0	NZ_CRRC01000008.0.cluster3.1_10*	allorf_08670_08798*
NZ_CRVD01000009.0.cluster3	1	0	22991	lanthipeptide	Yes	No	Yes	Yes	TRUE	0	NZ_CRVD01000009.0.cluster3.1_11*NZ_CRVD01000009.0.cluster3.1_12*	AE994_RS05310*AE994_RS05315*
NZ_CSLP01000001.0.cluster2	3	45973	68362	lassopeptide	Yes	No	Yes	Yes	TRUE	0	NZ_CSLP01000001.0.cluster2.3_9*	allorf_55778_55921*
NZ_CTRR01000002.0.cluster3	1	0	22955	lanthipeptide	Yes	No	Yes	Yes	TRUE	0	NZ_CTRR01000002.0.cluster3.1_5*NZ_CTRR01000002.0.cluster3.1_6*NZ_CTRR01000002.0.cluster3.1_7*NZ_CTRR01000002.0.cluster3.1_8*	AK792_RS03135*AK792_RS03140*AK792_RS03145*AK792_RS03150*
NZ_CVIW01000011.0.cluster4	1	0	19423	lanthipeptide	Yes	No	Yes	Yes	FALSE	0	NZ_CVIW01000011.0.cluster4.1_7*	BN1263_RS06355*allorf_06035_06148*
NZ_CVPA01000001.0.cluster12	1	0	23042	lanthipeptide	Yes	No	Yes	Yes	FALSE	0	NZ_CVPA01000001.0.cluster12.1_4*NZ_CVPA01000001.0.cluster12.1_10*	BN1544_RS15435*allorf_00776_00850*allorf_01597_01713*allorf_03832_03993*allorf_04096_04326*allorf_04505_04735*allorf_02638_02772*allorf_04256_04402*allorf_22854_23036*
NZ_CVPA01000001.0.cluster3	1	0	28890	lanthipeptide	Yes	No	Yes	Yes	FALSE	0	NZ_CVPA01000001.0.cluster3.1_14*NZ_CVPA01000001.0.cluster3.1_15*NZ_CVPA01000001.0.cluster3.1_11*	BN1544_RS01885*allorf_15527_15703*allorf_15740_15916*allorf_28554_28655*allorf_21700_21909*
NZ_CVPB01000001.0.cluster18	1	7587	30167	lanthipeptide	Yes	No	Yes	Yes	TRUE	0	NZ_CVPB01000001.0.cluster18.1_11*	BN1555_RS22465*
NZ_CVPB01000001.0.cluster3	1	0	22571	lassopeptide	Yes	No	Yes	Yes	TRUE	0	NZ_CVPB01000001.0.cluster3.1_16*	BN1555_RS37785*
NZ_CVPD01000001.0.cluster3	1	0	27015	lanthipeptide	Yes	No	Yes	Yes	TRUE	0	NZ_CVPD01000001.0.cluster3.1_13*NZ_CVPD01000001.0.cluster3.1_15*	BN1546_RS03800*BN1546_RS03810*
NZ_CVPD01000001.0.cluster4	1	0	24063	lassopeptide	Yes	No	Yes	Yes	TRUE	0	NZ_CVPD01000001.0.cluster4.1_15*	allorf_11959_12087*
NZ_CVPD01000001.0.cluster7	1	0	24366	lanthipeptide	Yes	No	Yes	Yes	TRUE	1	NZ_CVPD01000001.0.cluster7.1_16*NZ_CVPD01000001.0.cluster7.1_9*	BN1546_RS06735*
NZ_CVPG01000006.0.cluster1	1	0	23030	lanthipeptide	Yes	No	Yes	Yes	FALSE	1	NZ_CVPG01000006.0.cluster1.1_8*NZ_CVPG01000006.0.cluster1.1_6*	allorf_00070_00207*allorf_00334_00504*allorf_13091_13240*
NZ_CWHS01000002.0.cluster2	1	0	22727	lanthipeptide	Yes	No	Yes	Yes	FALSE	1	NZ_CWHS01000002.0.cluster2.1_1*	allorf_12868_12993*
NZ_CWJC01000004.0.cluster7	2	10000	32389	lassopeptide	Yes	No	Yes	Yes	TRUE	0	NZ_CWJC01000004.0.cluster7.2_10*	allorf_22442_22585*
NZ_CYHL01000007.0.cluster2	1	0	23189	lanthipeptide	Yes	No	Yes	Yes	TRUE	0	NZ_CYHL01000007.0.cluster2.1_12*	AOH53_RS01885*
NZ_CYHN01000001.0.cluster1	1	244	26470	lanthipeptide	Yes	No	Yes	Yes	TRUE	0	NZ_CYHN01000001.0.cluster1.1_13*	AOI19_RS00155*
NZ_CYHN01000018.0.cluster8	3	265	21612	sactipeptide	Yes	No	Yes	Yes	TRUE	0	NZ_CYHN01000018.0.cluster8.3_8*	AOI19_RS10980*
NZ_CYHO01000068.0.cluster9	2	263	19461	sactipeptide	Yes	No	Yes	Yes	TRUE	0	NZ_CYHO01000068.0.cluster9.2_8*	AOI43_RS13235*
NZ_CYHQ01000008.0.cluster5	1	0	26226	lanthipeptide	Yes	No	Yes	Yes	TRUE	0	NZ_CYHQ01000008.0.cluster5.1_16*	AOI72_RS05950*
NZ_CYHQ01000018.0.cluster7	2	0	21347	sactipeptide	Yes	No	Yes	Yes	TRUE	0	NZ_CYHQ01000018.0.cluster7.2_13*	AOI72_RS10780*
NZ_CYUE01000025.0.cluster5	1	0	22283	lassopeptide	Yes	No	Yes	Yes	TRUE	0	NZ_CYUE01000025.0.cluster5.1_10*	allorf_09514_09660*
NZ_CYXM01000029.0.cluster2	1	0	16984	lanthipeptide	Yes	No	Yes	Yes	FALSE	2	NZ_CYXM01000029.0.cluster2.1_15*NZ_CYXM01000029.0.cluster2.1_19*NZ_CYXM01000029.0.cluster2.1_6*	allorf_00660_00800*allorf_02280_02420*
NZ_CYXV01000003.0.cluster2	1	0	23102	lanthipeptide	Yes	No	Yes	Yes	FALSE	1	NZ_CYXV01000003.0.cluster2.1_9*NZ_CYXV01000003.0.cluster2.1_10*	ARB75_RS04545*ARB75_RS04585*allorf_22646_22753*
NZ_CYZG01000001.0.cluster1	1	0	23111	lanthipeptide	Yes	No	Yes	Yes	FALSE	1	NZ_CYZG01000001.0.cluster1.1_27*NZ_CYZG01000001.0.cluster1.1_4*NZ_CYZG01000001.0.cluster1.1_11*	ARA00_RS15100*ARA00_RS15115*ARA00_RS15125*allorf_02693_02830*allorf_09757_09909*allorf_22800_22976*allorf_14803_14904*
NZ_CYZP01000002.0.cluster1	1	0	22682	lanthipeptide	Yes	No	Yes	Yes	FALSE	1	NZ_CYZP01000002.0.cluster1.1_6*NZ_CYZP01000002.0.cluster1.1_10*	allorf_09856_09984*allorf_21352_21468*allorf_22095_22250*
NZ_CZAW01000020.0.cluster3	1	0	17813	lanthipeptide	Yes	No	Yes	Yes	FALSE	0	NZ_CZAW01000020.0.cluster3.1_14*NZ_CZAW01000020.0.cluster3.1_5*	ARA71_RS10115*ARA71_RS10160*allorf_10945_11043*
NZ_CZAW01000034.0.cluster4	1	0	16632	lanthipeptide	Yes	No	Yes	Yes	FALSE	1	NZ_CZAW01000034.0.cluster4.1_13*NZ_CZAW01000034.0.cluster4.1_18*	ARA71_RS14295*allorf_00093_00194*allorf_05558_05656*
NZ_CZAW01000036.0.cluster5	1	412	23187	lanthipeptide	Yes	No	Yes	Yes	FALSE	0	NZ_CZAW01000036.0.cluster5.1_10*NZ_CZAW01000036.0.cluster5.1_11*	ARA71_RS14640*ARA71_RS14645*ARA71_RS14695*allorf_00840_01073*allorf_01075_01155*allorf_01528_01644*allorf_07758_07889*allorf_22939_23082*
NZ_CZAX01000012.0.cluster1	1	0	23150	lanthipeptide	Yes	No	Yes	Yes	FALSE	2	NZ_CZAX01000012.0.cluster1.1_13*NZ_CZAX01000012.0.cluster1.1_18*NZ_CZAX01000012.0.cluster1.1_26*	ARA39_RS10710*allorf_00093_00194*allorf_20512_20604*allorf_05558_05656*
NZ_CZAY01000009.0.cluster3	1	0	23138	lanthipeptide	Yes	No	Yes	Yes	FALSE	1	NZ_CZAY01000009.0.cluster3.1_13*NZ_CZAY01000009.0.cluster3.1_18*	ARA07_RS06830*allorf_00093_00194*allorf_22011_22103*allorf_05558_05656*
NZ_CZBA01000009.0.cluster3	1	0	23138	lanthipeptide	Yes	No	Yes	Yes	FALSE	2	NZ_CZBA01000009.0.cluster3.1_13*NZ_CZBA01000009.0.cluster3.1_18*NZ_CZBA01000009.0.cluster3.1_26*	ARA06_RS08755*allorf_00093_00194*allorf_20512_20604*allorf_05558_05656*
NZ_CZBB01000003.0.cluster1	1	0	23150	lanthipeptide	Yes	No	Yes	Yes	FALSE	2	NZ_CZBB01000003.0.cluster1.1_2*NZ_CZBB01000003.0.cluster1.1_10*NZ_CZBB01000003.0.cluster1.1_15*	ARA29_RS04330*allorf_17495_17593*allorf_02547_02639*allorf_22957_23058*
NZ_CZBP01000025.0.cluster5	1	0	22703	lanthipeptide	Yes	No	Yes	Yes	FALSE	1	NZ_CZBP01000025.0.cluster5.1_7*NZ_CZBP01000025.0.cluster5.1_14*	ARA22_RS13900*ARA22_RS13915*allorf_00010_00093*
NZ_CZEF01000016.0.cluster1	1	1064	23845	lanthipeptide	Yes	No	Yes	Yes	FALSE	0	NZ_CZEF01000016.0.cluster1.1_9*NZ_CZEF01000016.0.cluster1.1_10*NZ_CZEF01000016.0.cluster1.1_11*	BBO01_RS02095*BBO01_RS02100*BBO01_RS02105*allorf_23416_23490*
NZ_CZHA01000024.0.cluster2	1	969	23750	lanthipeptide	Yes	No	Yes	Yes	TRUE	0	NZ_CZHA01000024.0.cluster2.1_9*NZ_CZHA01000024.0.cluster2.1_10*NZ_CZHA01000024.0.cluster2.1_11*	BBO40_RS05630*BBO40_RS05635*BBO40_RS05640*
NZ_CZHA01000041.0.cluster1	1	0	14843	lanthipeptide	Yes	No	Yes	Yes	FALSE	0	NZ_CZHA01000041.0.cluster1.1_5*	BBO40_RS08345*allorf_11361_11516*allorf_12107_12256*
NZ_CZJS01000106.0.cluster1	1	0	22200	lassopeptide	Yes	No	Yes	Yes	TRUE	0	NZ_CZJS01000106.0.cluster1.1_15*	allorf_12275_12436*
NZ_CZJY01000064.0.cluster4	1	0	22200	lassopeptide	Yes	No	Yes	Yes	TRUE	0	NZ_CZJY01000064.0.cluster4.1_10*	allorf_09765_09926*
NZ_CZZI01000044.0.cluster3	1	0	15079	lanthipeptide	Yes	No	Yes	Yes	TRUE	1	NZ_CZZI01000044.0.cluster3.1_1*NZ_CZZI01000044.0.cluster3.1_6*	A4Z85_RS16320*
NZ_CZZI01000064.0.cluster4	1	0	10639	lanthipeptide	Yes	No	Yes	Yes	TRUE	0	NZ_CZZI01000064.0.cluster4.1_5*	A4Z85_RS18385*
NZ_DF836084.1.cluster11	1	0	22598	lanthipeptide	Yes	No	Yes	Yes	TRUE	3	NZ_DF836084.1.cluster11.1_11*NZ_DF836084.1.cluster11.1_12*NZ_DF836084.1.cluster11.1_13*NZ_DF836084.1.cluster11.1_14*NZ_DF836084.1.cluster11.1_15*NZ_DF836084.1.cluster11.1_16*NZ_DF836084.1.cluster11.1_17*	allorf_09040_09168*allorf_09312_09443*allorf_09464_09595*allorf_09610_09738*
NZ_DF968186.1.cluster2	3	9744	32348	lanthipeptide	Yes	No	Yes	Yes	TRUE	0	NZ_DF968186.1.cluster2.3_8*	AOQ53_RS00570*
NZ_DF968533.1.cluster25	1	0	43202	thiopeptide*LAP	Yes	Yes	Yes	Yes	TRUE	1	NZ_DF968533.1.cluster25.1_14*NZ_DF968533.1.cluster25.1_15*	AOQ53_RS39160*
NZ_DF978419.1.cluster11	1	0	23498	lanthipeptide	Yes	No	Yes	Yes	FALSE	1	NZ_DF978419.1.cluster11.1_6*NZ_DF978419.1.cluster11.1_10*NZ_DF978419.1.cluster11.1_11*	allorf_06660_06791*allorf_09527_09673*allorf_23248_23487*allorf_06163_06351*allorf_08736_08858*allorf_08959_09147*allorf_09448_09570*
NZ_DS499711.1.cluster1	2	0	21323	sactipeptide	Yes	No	Yes	Yes	FALSE	1	NZ_DS499711.1.cluster1.2_24*	allorf_11402_11539*
NZ_DS499711.1.cluster1	3	1637	24345	lanthipeptide	Yes	No	Yes	Yes	FALSE	0	NZ_DS499711.1.cluster1.3_23*	allorf_04930_05088*allorf_16568_16726*allorf_20277_20426*
NZ_DS989847.1.cluster9	1	0	23291	lanthipeptide	Yes	No	Yes	Yes	FALSE	1	NZ_DS989847.1.cluster9.1_10*	allorf_00018_00140*allorf_14336_14536*allorf_20018_20116*allorf_21345_21530*allorf_21885_21980*allorf_22640_22762*
NZ_DS999224.1.cluster2	1	0	24749	lassopeptide	Yes	No	Yes	Yes	TRUE	0	NZ_DS999224.1.cluster2.1_10*	GPB2148_RS06125*
NZ_DS999412.1.cluster2	1	0	22901	lanthipeptide	Yes	No	Yes	Yes	FALSE	1	NZ_DS999412.1.cluster2.1_12*NZ_DS999412.1.cluster2.1_1*	SSKA14_RS15505*allorf_13279_13455*
NZ_DS999641.1.cluster19	1	0	22458	lassopeptide	Yes	No	Yes	Yes	TRUE	1	NZ_DS999641.1.cluster19.1_14*NZ_DS999641.1.cluster19.1_6*	allorf_09817_09933*
NZ_EQ973330.1.cluster1	1	715	23316	lanthipeptide	Yes	No	Yes	Yes	FALSE	0	NZ_EQ973330.1.cluster1.1_10*NZ_EQ973330.1.cluster1.1_12*	CORMATOL_RS10535*CORMATOL_RS10555*CORMATOL_RS10565*allorf_10380_10577*allorf_10432_10599*allorf_22182_22337*
NZ_FAHP01000012.0.cluster3	1	0	24502	lanthipeptide	Yes	No	Yes	Yes	TRUE	1	NZ_FAHP01000012.0.cluster3.1_14*NZ_FAHP01000012.0.cluster3.1_9*	A4Z50_RS07220*
NZ_FAOZ01000004.0.cluster9	1	0	25182	lanthipeptide	Yes	No	Yes	Yes	TRUE	0	NZ_FAOZ01000004.0.cluster9.1_15*	AWX74_RS07360*
NZ_FAOZ01000022.0.cluster25	1	0	15295	lanthipeptide	Yes	No	Yes	Yes	TRUE	0	NZ_FAOZ01000022.0.cluster25.1_3*	AWX74_RS26225*
NZ_FAOZ01000033.0.cluster30	1	0	22381	lassopeptide	Yes	No	Yes	Yes	TRUE	1	NZ_FAOZ01000033.0.cluster30.1_15*NZ_FAOZ01000033.0.cluster30.1_17*	allorf_12433_12606*
NZ_FBUK01000130.0.cluster17	1	0	8675	lassopeptide	Yes	No	Yes	Yes	TRUE	0	NZ_FBUK01000130.0.cluster17.1_6*	allorf_3457_3612*
NZ_FBVO01000004.0.cluster1	1	0	24103	lanthipeptide	Yes	No	Yes	Yes	TRUE	0	NZ_FBVO01000004.0.cluster1.1_16*	BN2505_RS11415*
NZ_FCFA01000178.0.cluster2	1	0	14275	lanthipeptide	Yes	No	Yes	Yes	FALSE	1	NZ_FCFA01000178.0.cluster2.1_13*	RGNV35913_RS13570*
NZ_FCOY01000002.0.cluster1	1	0	22423	lassopeptide	Yes	No	Yes	Yes	TRUE	0	NZ_FCOY01000002.0.cluster1.1_9*	allorf_09806_09952*
NZ_FDBF01000009.0.cluster4	1	0	22991	lanthipeptide	Yes	No	Yes	Yes	TRUE	0	NZ_FDBF01000009.0.cluster4.1_11*NZ_FDBF01000009.0.cluster4.1_12*	A1W79_RS08285*A1W79_RS08290*
NZ_FDDE01000015.0.cluster4	1	0	22717	lanthipeptide	Yes	No	Yes	Yes	TRUE	0	NZ_FDDE01000015.0.cluster4.1_11*NZ_FDDE01000015.0.cluster4.1_12*	A1A23_RS09705*A1A23_RS09710*
NZ_FDDR01000011.0.cluster5	1	0	22991	lanthipeptide	Yes	No	Yes	Yes	TRUE	0	NZ_FDDR01000011.0.cluster5.1_12*NZ_FDDR01000011.0.cluster5.1_13*	A1J27_RS08420*A1J27_RS08425*
NZ_FDGF01000009.0.cluster5	1	0	22991	lanthipeptide	Yes	No	Yes	Yes	TRUE	0	NZ_FDGF01000009.0.cluster5.1_12*NZ_FDGF01000009.0.cluster5.1_13*	A0899_RS06590*A0899_RS06595*
NZ_FDKR01000014.0.cluster3	1	0	20599	lanthipeptide	Yes	No	Yes	Yes	TRUE	0	NZ_FDKR01000014.0.cluster3.1_8*NZ_FDKR01000014.0.cluster3.1_9*	A1S44_RS09195*A1S44_RS09200*
NZ_FDTM01000007.0.cluster3	1	0	22991	lanthipeptide	Yes	No	Yes	Yes	TRUE	0	NZ_FDTM01000007.0.cluster3.1_11*NZ_FDTM01000007.0.cluster3.1_12*	A1T01_RS07615*A1T01_RS07620*
NZ_FEGH01000017.0.cluster3	1	0	21413	lanthipeptide	Yes	No	Yes	Yes	TRUE	0	NZ_FEGH01000017.0.cluster3.1_12*NZ_FEGH01000017.0.cluster3.1_13*	A4A74_RS09065*A4A74_RS09070*
NZ_FEOS01000003.0.cluster4	1	0	22991	lanthipeptide	Yes	No	Yes	Yes	TRUE	0	NZ_FEOS01000003.0.cluster4.1_12*NZ_FEOS01000003.0.cluster4.1_13*	A1178_RS03085*A1178_RS03090*
NZ_FEOY01000004.0.cluster2	1	0	19310	lassopeptide	Yes	No	Yes	Yes	TRUE	0	NZ_FEOY01000004.0.cluster2.1_12*	allorf_09756_09884*
NZ_FFHQ01000001.0.cluster1	1	441	28289	lanthipeptide	Yes	No	Yes	Yes	TRUE	1	NZ_FFHQ01000001.0.cluster1.1_3*NZ_FFHQ01000001.0.cluster1.1_10*NZ_FFHQ01000001.0.cluster1.1_11*	LF69_RS00120*LF69_RS00125*
NZ_FFRD01000007.0.cluster3	1	0	22991	lanthipeptide	Yes	No	Yes	Yes	TRUE	0	NZ_FFRD01000007.0.cluster3.1_11*NZ_FFRD01000007.0.cluster3.1_12*	A1Y37_RS07165*A1Y37_RS07170*
NZ_FFTC01000010.0.cluster2	1	0	22991	lanthipeptide	Yes	No	Yes	Yes	TRUE	0	NZ_FFTC01000010.0.cluster2.1_12*NZ_FFTC01000010.0.cluster2.1_13*	A1201_RS07260*A1201_RS07265*
NZ_FHOM01000015.0.cluster6	1	0	22955	lanthipeptide	Yes	No	Yes	Yes	TRUE	0	NZ_FHOM01000015.0.cluster6.1_5*NZ_FHOM01000015.0.cluster6.1_6*NZ_FHOM01000015.0.cluster6.1_7*NZ_FHOM01000015.0.cluster6.1_8*	A1N78_RS08130*A1N78_RS08135*A1N78_RS08140*A1N78_RS08145*
NZ_FHPX01000052.0.cluster5	1	0	4795	lanthipeptide	Yes	No	Yes	Yes	TRUE	0	NZ_FHPX01000052.0.cluster5.1_2*NZ_FHPX01000052.0.cluster5.1_3*	A1Y45_RS11330*A1Y45_RS11335*
NZ_FIFP01000001.0.cluster1	1	363	26375	lanthipeptide	Yes	No	Yes	Yes	TRUE	2	NZ_FIFP01000001.0.cluster1.1_20*NZ_FIFP01000001.0.cluster1.1_21*NZ_FIFP01000001.0.cluster1.1_13*	A1A83_RS10440*
NZ_FIGJ01000025.0.cluster4	1	0	18879	lassopeptide	Yes	No	Yes	Yes	TRUE	0	NZ_FIGJ01000025.0.cluster4.1_11*	allorf_08965_09117*
NZ_FIGK01000008.0.cluster3	1	0	18880	lassopeptide	Yes	No	Yes	Yes	TRUE	0	NZ_FIGK01000008.0.cluster3.1_11*	allorf_08966_09118*
NZ_FIGU01000037.0.cluster4	1	0	21691	lassopeptide	Yes	No	Yes	Yes	TRUE	1	NZ_FIGU01000037.0.cluster4.1_27*NZ_FIGU01000037.0.cluster4.1_11*	allorf_09015_09167*
NZ_FIGV01000007.0.cluster1	2	15291	38510	lanthipeptide	Yes	No	Yes	Yes	FALSE	0	NZ_FIGV01000007.0.cluster1.2_20*NZ_FIGV01000007.0.cluster1.2_10*	A0618_RS05515*A0618_RS05545*allorf_32001_32108*allorf_38283_38504*
NZ_FIGW01000003.0.cluster2	1	0	22946	lanthipeptide	Yes	No	Yes	Yes	FALSE	1	NZ_FIGW01000003.0.cluster2.1_20*NZ_FIGW01000003.0.cluster2.1_21*NZ_FIGW01000003.0.cluster2.1_10*	A1511_RS02030*A1511_RS10310*A1511_RS02035*
NZ_FIHA01000015.0.cluster3	1	114	29241	lanthipeptide	Yes	No	Yes	Yes	TRUE	1	NZ_FIHA01000015.0.cluster3.1_3*NZ_FIHA01000015.0.cluster3.1_13*NZ_FIHA01000015.0.cluster3.1_14*	A1I15_RS04680*A1I15_RS04685*
NZ_FIHD01000019.0.cluster3	1	0	24347	lanthipeptide	Yes	No	Yes	Yes	TRUE	0	NZ_FIHD01000019.0.cluster3.1_11*NZ_FIHD01000019.0.cluster3.1_12*	A1423_RS05885*A1423_RS05890*
NZ_FIHN01000001.0.cluster1	1	0	24217	lassopeptide	Yes	No	Yes	Yes	FALSE	0	NZ_FIHN01000001.0.cluster1.1_16*	allorf_14696_14818*allorf_14333_14461*
NZ_FIID01000010.0.cluster2	1	0	20192	lanthipeptide	Yes	No	Yes	Yes	FALSE	0	NZ_FIID01000010.0.cluster2.1_9*NZ_FIID01000010.0.cluster2.1_10*	A1146_RS05190*A1146_RS05215*A1146_RS05220*allorf_19934_20104*
NZ_FIIM01000002.0.cluster1	1	0	24217	lassopeptide	Yes	No	Yes	Yes	TRUE	0	NZ_FIIM01000002.0.cluster1.1_9*	allorf_09400_09522*
NZ_FIIX01000019.0.cluster2	1	0	16821	lanthipeptide	Yes	No	Yes	Yes	FALSE	0	NZ_FIIX01000019.0.cluster2.1_5*	A1L61_RS05205*allorf_10312_10419*
NZ_FIKT01000001.0.cluster1	1	0	22946	lanthipeptide	Yes	No	Yes	Yes	FALSE	1	NZ_FIKT01000001.0.cluster1.1_20*NZ_FIKT01000001.0.cluster1.1_21*NZ_FIKT01000001.0.cluster1.1_10*	A0601_RS00425*A0601_RS10480*A0601_RS00430*
NZ_FIXR01000006.0.cluster5	1	0	22991	lanthipeptide	Yes	No	Yes	Yes	TRUE	0	NZ_FIXR01000006.0.cluster5.1_12*NZ_FIXR01000006.0.cluster5.1_13*	A1069_RS08690*A1069_RS08695*
NZ_FIXW01000007.0.cluster3	1	0	22955	lanthipeptide	Yes	No	Yes	Yes	TRUE	0	NZ_FIXW01000007.0.cluster3.1_19*NZ_FIXW01000007.0.cluster3.1_20*NZ_FIXW01000007.0.cluster3.1_21*NZ_FIXW01000007.0.cluster3.1_22*	A1B71_RS04890*A1B71_RS04895*A1B71_RS04900*A1B71_RS04905*
NZ_FIXX01000008.0.cluster2	1	0	26355	lanthipeptide	Yes	No	Yes	Yes	FALSE	1	NZ_FIXX01000008.0.cluster2.1_19*NZ_FIXX01000008.0.cluster2.1_20*NZ_FIXX01000008.0.cluster2.1_16*	A2A06_RS06270*A2A06_RS11725*A2A06_RS06300*
NZ_FJOI01000018.0.cluster2	1	0	16805	lanthipeptide	Yes	No	Yes	Yes	TRUE	1	NZ_FJOI01000018.0.cluster2.1_15*NZ_FJOI01000018.0.cluster2.1_9*	A8A84_RS09815*
NZ_FKJH01000010.0.cluster3	1	0	22494	lassopeptide	Yes	No	Yes	Yes	TRUE	0	NZ_FKJH01000010.0.cluster3.1_8*	STEPF7_RS33500*
NZ_FKJH01000011.0.cluster4	3	61620	78910	lassopeptide	Yes	No	Yes	Yes	TRUE	1	NZ_FKJH01000011.0.cluster4.3_16*NZ_FKJH01000011.0.cluster4.3_2*	STEPF7_RS33515*
NZ_FKJH01000030.0.cluster6	1	0	22589	lassopeptide	Yes	No	Yes	Yes	TRUE	0	NZ_FKJH01000030.0.cluster6.1_10*	STEPF7_RS33580*
NZ_FKJH01000076.0.cluster20	1	252	24781	lanthipeptide	Yes	No	Yes	Yes	TRUE	0	NZ_FKJH01000076.0.cluster20.1_13*	STEPF7_RS31605*
NZ_FKJI03000003.0.cluster6	3	5276	27904	lanthipeptide	Yes	No	Yes	Yes	TRUE	0	NZ_FKJI03000003.0.cluster6.3_8*	A7P67_RS08715*
NZ_FKJI03000004.0.cluster17	1	0	25046	lanthipeptide	Yes	No	Yes	Yes	TRUE	0	NZ_FKJI03000004.0.cluster17.1_15*	A7P67_RS09720*
NZ_FLKL01000002.0.cluster1	1	0	23126	lanthipeptide	Yes	No	Yes	Yes	TRUE	2	NZ_FLKL01000002.0.cluster1.1_20*NZ_FLKL01000002.0.cluster1.1_9*NZ_FLKL01000002.0.cluster1.1_14*	allorf_09769_09921*
NZ_FLSP01000012.0.cluster5	2	738	25570	lanthipeptide	Yes	No	Yes	Yes	TRUE	1	NZ_FLSP01000012.0.cluster5.2_12*NZ_FLSP01000012.0.cluster5.2_3*	GA0115233_RS08535*
NZ_FLSP01000012.0.cluster5	3	25074	47639	lassopeptide	Yes	No	Yes	Yes	TRUE	1	NZ_FLSP01000012.0.cluster5.3_17*NZ_FLSP01000012.0.cluster5.3_11*	allorf_34931_35059*
NZ_FLSP01000012.0.cluster5	4	30306	54847	lanthipeptide	Yes	No	Yes	Yes	TRUE	1	NZ_FLSP01000012.0.cluster5.4_6*NZ_FLSP01000012.0.cluster5.4_12*	GA0115233_RS08635*
NZ_FLSP01000051.0.cluster22	1	0	25278	lanthipeptide	Yes	No	Yes	Yes	TRUE	0	NZ_FLSP01000051.0.cluster22.1_11*	GA0115233_RS23735*
NZ_FLTQ01000001.0.cluster14	1	0	22631	lanthipeptide	Yes	No	Yes	Yes	TRUE	1	NZ_FLTQ01000001.0.cluster14.1_11*NZ_FLTQ01000001.0.cluster14.1_17*	YW3DRAFT_RS01000*
NZ_FLTQ01000052.0.cluster9	1	0	23339	lanthipeptide	Yes	No	Yes	Yes	FALSE	1	NZ_FLTQ01000052.0.cluster9.1_1*	allorf_22916_23098*
NZ_FLTR01000004.0.cluster24	2	12481	35445	lanthipeptide	Yes	No	Yes	Yes	FALSE	0	NZ_FLTR01000004.0.cluster24.2_5*	allorf_13665_13751*allorf_16166_16357*allorf_16233_16397*allorf_25795_25935*allorf_25491_25577*
NZ_FLTR01000015.0.cluster4	1	14621	37936	lanthipeptide	Yes	No	Yes	Yes	FALSE	0	NZ_FLTR01000015.0.cluster4.1_9*NZ_FLTR01000015.0.cluster4.1_10*	YW5DRAFT_RS18090*YW5DRAFT_RS18095*allorf_34052_34237*
NZ_FLTR01000016.0.cluster3	1	0	23030	lanthipeptide	Yes	No	Yes	Yes	TRUE	0	NZ_FLTR01000016.0.cluster3.1_2*	allorf_00187_00357*
NZ_FLTR01000024.0.cluster30	1	0	22727	lassopeptide	Yes	No	Yes	Yes	TRUE	1	NZ_FLTR01000024.0.cluster30.1_6*NZ_FLTR01000024.0.cluster30.1_10*	YW5DRAFT_RS36205*
NZ_FLTR01000046.0.cluster35	1	0	22688	lanthipeptide	Yes	No	Yes	Yes	TRUE	1	NZ_FLTR01000046.0.cluster35.1_9*NZ_FLTR01000046.0.cluster35.1_15*	YW5DRAFT_RS30505*
NZ_FMBW01000030.0.cluster4	1	12479	35296	lanthipeptide	Yes	No	Yes	Yes	TRUE	0	NZ_FMBW01000030.0.cluster4.1_11*	GA0115234_RS06955*
NZ_FMBW01000044.0.cluster1	1	719	27176	lanthipeptide	Yes	No	Yes	Yes	TRUE	2	NZ_FMBW01000044.0.cluster1.1_32*NZ_FMBW01000044.0.cluster1.1_16*NZ_FMBW01000044.0.cluster1.1_17*NZ_FMBW01000044.0.cluster1.1_18*	GA0115234_RS17910*GA0115234_RS17915*
NZ_FMBW01000074.0.cluster34	1	0	32086	lanthipeptide	Yes	No	Yes	Yes	FALSE	1	NZ_FMBW01000074.0.cluster34.1_15*NZ_FMBW01000074.0.cluster34.1_8*	GA0115234_RS31775*allorf_26705_26839*
NZ_FMBX01000003.0.cluster10	4	179738	202762	lanthipeptide	Yes	No	Yes	Yes	TRUE	0	NZ_FMBX01000003.0.cluster10.4_10*	allorf_202135_202365*
NZ_FMBX01000080.0.cluster20	1	0	13157	lanthipeptide	Yes	No	Yes	Yes	TRUE	0	NZ_FMBX01000080.0.cluster20.1_2*	GA0115237_RS15655*
NZ_FMBY01000070.0.cluster10	1	292	25566	lanthipeptide	Yes	No	Yes	Yes	TRUE	0	NZ_FMBY01000070.0.cluster10.1_11*	GA0115249_RS12355*
NZ_FMBY01000153.0.cluster2	1	0	23063	lanthipeptide	Yes	No	Yes	Yes	FALSE	1	NZ_FMBY01000153.0.cluster2.1_13*	GA0115249_RS27480*allorf_19793_19978*allorf_22854_22931*
NZ_FMCC01000213.0.cluster4	1	0	22716	lassopeptide	Yes	No	Yes	Yes	TRUE	0	NZ_FMCC01000213.0.cluster4.1_10*	GA0115244_RS35220*
NZ_FMCC01000220.0.cluster3	1	0	18184	lanthipeptide	Yes	No	Yes	Yes	FALSE	1	NZ_FMCC01000220.0.cluster3.1_9*	allorf_09344_09448*allorf_03444_03596*
NZ_FMCC01000231.0.cluster37	1	0	20318	lanthipeptide	Yes	No	Yes	Yes	TRUE	2	NZ_FMCC01000231.0.cluster37.1_17*NZ_FMCC01000231.0.cluster37.1_4*NZ_FMCC01000231.0.cluster37.1_10*	GA0115244_RS31285*
NZ_FMCE01000234.0.cluster4	1	0	13993	lanthipeptide	Yes	No	Yes	Yes	TRUE	0	NZ_FMCE01000234.0.cluster4.1_6*	GA0115251_RS20155*
NZ_FMCF01000183.0.cluster22	1	0	12973	lanthipeptide	Yes	No	Yes	Yes	TRUE	0	NZ_FMCF01000183.0.cluster22.1_10*	GA0115250_RS17080*
NZ_FMCH01000135.0.cluster13	1	0	21638	lanthipeptide	Yes	No	Yes	Yes	TRUE	0	NZ_FMCH01000135.0.cluster13.1_13*	GA0115240_RS06325*
NZ_FMCH01000157.0.cluster12	1	0	21276	lanthipeptide	Yes	No	Yes	Yes	TRUE	0	NZ_FMCH01000157.0.cluster12.1_12*	GA0115240_RS07600*
NZ_FMCH01000490.0.cluster7	1	279	26711	lanthipeptide	Yes	No	Yes	Yes	TRUE	0	NZ_FMCH01000490.0.cluster7.1_10*	GA0115240_RS26020*
NZ_FMCH01000546.0.cluster18	1	0	5506	lanthipeptide	Yes	No	Yes	Yes	TRUE	0	NZ_FMCH01000546.0.cluster18.1_4*	GA0115240_RS29575*
NZ_FMCI01000032.0.cluster39	1	456	25494	lanthipeptide	Yes	No	Yes	Yes	TRUE	0	NZ_FMCI01000032.0.cluster39.1_12*	GA0115242_RS02130*
NZ_FMCI01000092.0.cluster31	1	0	6595	lanthipeptide	Yes	No	Yes	Yes	TRUE	0	NZ_FMCI01000092.0.cluster31.1_3*	allorf_3593_3727*
NZ_FMCI01000210.0.cluster52	1	0	23872	lanthipeptide	Yes	No	Yes	Yes	FALSE	1	NZ_FMCI01000210.0.cluster52.1_9*NZ_FMCI01000210.0.cluster52.1_10*NZ_FMCI01000210.0.cluster52.1_11*	GA0115242_RS21495*allorf_02816_03016*allorf_13980_14195*
NZ_FMCI01000288.0.cluster7	1	0	13686	lanthipeptide	Yes	No	Yes	Yes	TRUE	0	NZ_FMCI01000288.0.cluster7.1_2*	GA0115242_RS28930*
NZ_FMCJ01000032.0.cluster17	1	0	23135	lanthipeptide	Yes	No	Yes	Yes	FALSE	2	NZ_FMCJ01000032.0.cluster17.1_14*NZ_FMCJ01000032.0.cluster17.1_19*	allorf_22875_23102*
NZ_FMCJ01000055.0.cluster23	1	0	21732	lanthipeptide	Yes	No	Yes	Yes	TRUE	1	NZ_FMCJ01000055.0.cluster23.1_10*NZ_FMCJ01000055.0.cluster23.1_16*	GA0115243_RS22000*
NZ_FMCJ01000093.0.cluster9	1	0	22674	lassopeptide	Yes	No	Yes	Yes	TRUE	1	NZ_FMCJ01000093.0.cluster9.1_1*NZ_FMCJ01000093.0.cluster9.1_11*	GA0115243_RS35385*
NZ_FMCK01000096.0.cluster8	1	0	20869	lipolanthine*lanthipeptide	Yes	No	Yes	Yes	FALSE	1	NZ_FMCK01000096.0.cluster8.1_14*	GA0115238_RS07405*
NZ_FMCK01000170.0.cluster22	1	0	25275	lanthipeptide	Yes	No	Yes	Yes	TRUE	0	NZ_FMCK01000170.0.cluster22.1_13*	GA0115238_RS13415*
NZ_FMCK01000287.0.cluster1	1	10000	34529	lanthipeptide	Yes	No	Yes	Yes	TRUE	0	NZ_FMCK01000287.0.cluster1.1_19*	GA0115238_RS22985*
NZ_FMCR01000002.0.cluster5	1	0	27471	lanthipeptide	Yes	No	Yes	Yes	FALSE	2	NZ_FMCR01000002.0.cluster5.1_10*NZ_FMCR01000002.0.cluster5.1_11*	allorf_18405_18584*allorf_00017_00121*
NZ_FMCR01000005.0.cluster11	1	0	22598	lanthipeptide	Yes	No	Yes	Yes	TRUE	1	NZ_FMCR01000005.0.cluster11.1_14*NZ_FMCR01000005.0.cluster11.1_19*	GA0070561_RS23835*
NZ_FMCS01000001.0.cluster11	1	0	22577	lanthipeptide	Yes	No	Yes	Yes	TRUE	1	NZ_FMCS01000001.0.cluster11.1_12*NZ_FMCS01000001.0.cluster11.1_13*NZ_FMCS01000001.0.cluster11.1_19*	GA0070214_RS02340*GA0070214_RS02345*
NZ_FMCS01000003.0.cluster9	1	0	27515	thiopeptide*LAP	Yes	Yes	Yes	Yes	TRUE	2	NZ_FMCS01000003.0.cluster9.1_13*NZ_FMCS01000003.0.cluster9.1_14*NZ_FMCS01000003.0.cluster9.1_15*	GA0070214_RS10160*
NZ_FMCS01000017.0.cluster14	1	4580	30940	lanthipeptide	Yes	No	Yes	Yes	TRUE	0	NZ_FMCS01000017.0.cluster14.1_17*	GA0070214_RS30700*
NZ_FMCT01000002.0.cluster10	4	50890	73998	lanthipeptide	Yes	No	Yes	Yes	FALSE	1	NZ_FMCT01000002.0.cluster10.4_9*	GA0070563_RS05365*allorf_60597_60776*allorf_60531_60662*
NZ_FMCT01000006.0.cluster3	1	0	45784	thiopeptide	Yes	Yes	Yes	Yes	TRUE	0	NZ_FMCT01000006.0.cluster3.1_18*	GA0070563_RS16310*
NZ_FMCT01000009.0.cluster26	1	0	22643	lanthipeptide	Yes	No	Yes	Yes	TRUE	0	NZ_FMCT01000009.0.cluster26.1_9*NZ_FMCT01000009.0.cluster26.1_10*	GA0070563_RS21090*GA0070563_RS21095*
NZ_FMCT01000034.0.cluster20	1	0	16041	lassopeptide	Yes	No	Yes	Yes	TRUE	0	NZ_FMCT01000034.0.cluster20.1_11*	allorf_09507_09629*
NZ_FMCU01000002.0.cluster25	1	0	18980	lanthipeptide	Yes	No	Yes	Yes	TRUE	0	NZ_FMCU01000002.0.cluster25.1_11*NZ_FMCU01000002.0.cluster25.1_12*NZ_FMCU01000002.0.cluster25.1_13*	GA0070216_RS07010*GA0070216_RS07015*GA0070216_RS07020*
NZ_FMCU01000004.0.cluster41	3	39130	61069	lassopeptide	Yes	No	Yes	Yes	TRUE	1	NZ_FMCU01000004.0.cluster41.3_1*NZ_FMCU01000004.0.cluster41.3_6*	allorf_47448_47612*
NZ_FMCU01000028.0.cluster34	1	0	25065	lanthipeptide	Yes	No	Yes	Yes	TRUE	1	NZ_FMCU01000028.0.cluster34.1_18*NZ_FMCU01000028.0.cluster34.1_9*	GA0070216_RS31340*
NZ_FMCV01000042.0.cluster3	1	0	15163	lanthipeptide	Yes	No	Yes	Yes	TRUE	0	NZ_FMCV01000042.0.cluster3.1_5*	GA0070215_RS27180*
NZ_FMCW01000007.0.cluster35	1	0	22643	lanthipeptide	Yes	No	Yes	Yes	TRUE	0	NZ_FMCW01000007.0.cluster35.1_9*NZ_FMCW01000007.0.cluster35.1_10*	GA0070558_RS08820*GA0070558_RS08825*
NZ_FMCW01000045.0.cluster1	1	0	22071	lassopeptide	Yes	No	Yes	Yes	TRUE	0	NZ_FMCW01000045.0.cluster1.1_16*	allorf_13622_13840*
NZ_FMCW01000048.0.cluster26	1	2931	28158	lanthipeptide	Yes	No	Yes	Yes	TRUE	0	NZ_FMCW01000048.0.cluster26.1_10*	GA0070558_RS30485*
NZ_FMCY01000040.0.cluster13	1	0	12099	lanthipeptide	Yes	No	Yes	Yes	TRUE	0	NZ_FMCY01000040.0.cluster13.1_3*	GA0115257_RS07935*
NZ_FMDG01000035.0.cluster18	1	12990	39319	lanthipeptide	Yes	No	Yes	Yes	FALSE	0	NZ_FMDG01000035.0.cluster18.1_13*NZ_FMDG01000035.0.cluster18.1_15*	GA0115280_RS07290*GA0115280_RS07300*allorf_15561_15722*allorf_15790_16011*allorf_15557_15736*
NZ_FMDG01000038.0.cluster30	1	0	18391	lassopeptide	Yes	No	Yes	Yes	TRUE	0	NZ_FMDG01000038.0.cluster30.1_13*	allorf_12662_12838*
NZ_FMDG01000157.0.cluster39	1	0	22808	lassopeptide	Yes	No	Yes	Yes	TRUE	0	NZ_FMDG01000157.0.cluster39.1_16*	GA0115280_RS36515*
NZ_FMDM01000002.0.cluster14	1	0	22613	lanthipeptide	Yes	No	Yes	Yes	TRUE	0	NZ_FMDM01000002.0.cluster14.1_11*NZ_FMDM01000002.0.cluster14.1_12*	GA0070213_RS04970*GA0070213_RS04975*
NZ_FMDM01000006.0.cluster20	1	0	22345	lassopeptide	Yes	No	Yes	Yes	TRUE	0	NZ_FMDM01000006.0.cluster20.1_10*	allorf_09526_09681*
NZ_FMDN01000035.0.cluster20	1	0	20036	lanthipeptide	Yes	No	Yes	Yes	TRUE	0	NZ_FMDN01000035.0.cluster20.1_12*NZ_FMDN01000035.0.cluster20.1_13*	GA0070560_RS26910*GA0070560_RS26915*
NZ_FMDO01000042.0.cluster2	1	0	23051	lanthipeptide	Yes	No	Yes	Yes	FALSE	0	NZ_FMDO01000042.0.cluster2.1_15*NZ_FMDO01000042.0.cluster2.1_16*	DW1_RS10850*DW1_RS10855*DW1_RS10900*
NZ_FMHL01000003.0.cluster34	3	28873	51471	lanthipeptide	Yes	No	Yes	Yes	TRUE	0	NZ_FMHL01000003.0.cluster34.3_10*	YWIDRAFT_RS07060*
NZ_FMHL01000019.0.cluster17	4	37137	59639	lassopeptide	Yes	No	Yes	Yes	TRUE	0	NZ_FMHL01000019.0.cluster17.4_14*	YWIDRAFT_RS41895*
NZ_FMHL01000062.0.cluster10	3	18942	32991	lassopeptide	Yes	No	Yes	Yes	TRUE	0	NZ_FMHL01000062.0.cluster10.3_11*	YWIDRAFT_RS42170*
NZ_FMHL01000074.0.cluster41	1	0	22536	lassopeptide	Yes	No	Yes	Yes	TRUE	0	NZ_FMHL01000074.0.cluster41.1_15*	YWIDRAFT_RS42225*
NZ_FMHT01000003.0.cluster11	1	225	24827	lanthipeptide	Yes	No	Yes	Yes	TRUE	0	NZ_FMHT01000003.0.cluster11.1_9*	GA0070616_RS16110*
NZ_FMHT01000003.0.cluster12	1	0	21873	lassopeptide	Yes	No	Yes	Yes	TRUE	1	NZ_FMHT01000003.0.cluster12.1_12*NZ_FMHT01000003.0.cluster12.1_20*	allorf_13476_13682*
NZ_FMHT01000003.0.cluster20	1	0	22598	lanthipeptide	Yes	No	Yes	Yes	TRUE	0	NZ_FMHT01000003.0.cluster20.1_10*NZ_FMHT01000003.0.cluster20.1_11*	GA0070616_RS26485*GA0070616_RS26490*
NZ_FMHU01000001.0.cluster25	1	0	25133	lanthipeptide	Yes	No	Yes	Yes	TRUE	0	NZ_FMHU01000001.0.cluster25.1_16*	GA0074694_RS10585*
NZ_FMHU01000002.0.cluster11	1	0	22664	lanthipeptide	Yes	No	Yes	Yes	TRUE	0	NZ_FMHU01000002.0.cluster11.1_10*	GA0074694_RS22435*
NZ_FMHU01000002.0.cluster6	1	3862	28142	lanthipeptide	Yes	No	Yes	Yes	TRUE	0	NZ_FMHU01000002.0.cluster6.1_11*	GA0074694_RS19625*
NZ_FMHW01000002.0.cluster13	2	0	22649	lanthipeptide	Yes	No	Yes	Yes	TRUE	0	NZ_FMHW01000002.0.cluster13.2_10*	GA0074692_RS08120*
NZ_FMHW01000002.0.cluster16	1	0	22530	lassopeptide	Yes	No	Yes	Yes	TRUE	0	NZ_FMHW01000002.0.cluster16.1_11*	allorf_12573_12707*
NZ_FMHW01000002.0.cluster7	1	275	25487	lanthipeptide	Yes	No	Yes	Yes	TRUE	0	NZ_FMHW01000002.0.cluster7.1_12*	GA0074692_RS04170*
NZ_FMHX01000003.0.cluster14	1	0	25065	lanthipeptide	Yes	No	Yes	Yes	TRUE	0	NZ_FMHX01000003.0.cluster14.1_12*	GA0070615_RS30670*
NZ_FMHZ01000002.0.cluster17	1	0	22604	lanthipeptide	Yes	No	Yes	Yes	TRUE	0	NZ_FMHZ01000002.0.cluster17.1_10*	GA0070606_RS30535*
NZ_FMHZ01000002.0.cluster2	1	0	27990	lanthipeptide	Yes	No	Yes	Yes	FALSE	3	NZ_FMHZ01000002.0.cluster2.1_10*NZ_FMHZ01000002.0.cluster2.1_11*NZ_FMHZ01000002.0.cluster2.1_12*NZ_FMHZ01000002.0.cluster2.1_22*	GA0070606_RS00870*allorf_00073_00270*allorf_13461_13646*
NZ_FMIA01000002.0.cluster4	2	10000	33054	lanthipeptide	Yes	No	Yes	Yes	FALSE	1	NZ_FMIA01000002.0.cluster4.2_16*	allorf_23388_23486*
NZ_FMIB01000002.0.cluster3	1	0	22583	lanthipeptide	Yes	No	Yes	Yes	TRUE	0	NZ_FMIB01000002.0.cluster3.1_10*NZ_FMIB01000002.0.cluster3.1_11*	GA0070603_RS02145*GA0070603_RS02150*
NZ_FMIC01000002.0.cluster13	4	78408	101681	lanthipeptide	Yes	No	Yes	Yes	TRUE	0	NZ_FMIC01000002.0.cluster13.4_7*	GA0070608_RS21820*
NZ_FMIC01000002.0.cluster18	1	0	22598	lanthipeptide	Yes	No	Yes	Yes	TRUE	0	NZ_FMIC01000002.0.cluster18.1_11*NZ_FMIC01000002.0.cluster18.1_12*	GA0070608_RS25465*GA0070608_RS25470*
NZ_FMIC01000002.0.cluster22	1	0	23030	lanthipeptide	Yes	No	Yes	Yes	FALSE	0	NZ_FMIC01000002.0.cluster22.1_6*	GA0070608_RS31475*allorf_18769_18963*allorf_18905_19015*
NZ_FMJR01000021.0.cluster4	1	0	12753	lanthipeptide	Yes	No	Yes	Yes	FALSE	0	NZ_FMJR01000021.0.cluster4.1_3*	BQ2197_RS03030*BQ2197_RS03035*BQ2197_RS03050*allorf_11074_11190*allorf_10456_10521*
NZ_FMOE01000002.0.cluster5	1	469	23043	lanthipeptide	Yes	No	Yes	Yes	TRUE	0	NZ_FMOE01000002.0.cluster5.1_11*NZ_FMOE01000002.0.cluster5.1_12*	BJT27_RS07805*BJT27_RS07810*
NZ_FMPG01000008.0.cluster1	1	0	27818	lanthipeptide	Yes	No	Yes	Yes	FALSE	0	NZ_FMPG01000008.0.cluster1.1_14*NZ_FMPG01000008.0.cluster1.1_15*	BJS11_RS09040*BJS11_RS09045*allorf_05264_05461*allorf_06607_06720*allorf_07090_07263*
NZ_FMRT01000030.0.cluster1	1	534	22002	lanthipeptide	Yes	No	Yes	Yes	TRUE	0	NZ_FMRT01000030.0.cluster1.1_14*NZ_FMRT01000030.0.cluster1.1_15*	BJR80_RS13020*BJR80_RS13025*
NZ_FMTG01000020.0.cluster1	1	0	13907	lanthipeptide	Yes	No	Yes	Yes	FALSE	0	NZ_FMTG01000020.0.cluster1.1_9*NZ_FMTG01000020.0.cluster1.1_10*	BLO41_RS10840*BLO41_RS10845*allorf_00838_00915*
NZ_FMTH01000001.0.cluster1	1	0	26026	lanthipeptide	Yes	No	Yes	Yes	TRUE	2	NZ_FMTH01000001.0.cluster1.1_20*NZ_FMTH01000001.0.cluster1.1_27*NZ_FMTH01000001.0.cluster1.1_29*	BLO13_RS02035*
NZ_FMTH01000002.0.cluster3	1	0	22790	lanthipeptide	Yes	No	Yes	Yes	FALSE	0	NZ_FMTH01000002.0.cluster3.1_13*	BLO13_RS05605*allorf_21845_21952*allorf_22039_22260*allorf_22077_22241*allorf_22102_22248*
NZ_FMTK01000030.0.cluster4	1	0	23069	lanthipeptide	Yes	No	Yes	Yes	FALSE	2	NZ_FMTK01000030.0.cluster4.1_1*NZ_FMTK01000030.0.cluster4.1_10*NZ_FMTK01000030.0.cluster4.1_12*NZ_FMTK01000030.0.cluster4.1_13*	allorf_09464_09607*allorf_09734_09916*allorf_09548_09673*allorf_22420_22647*allorf_22556_22747*
NZ_FMTR01000020.0.cluster1	1	0	23084	lanthipeptide	Yes	No	Yes	Yes	FALSE	1	NZ_FMTR01000020.0.cluster1.1_8*NZ_FMTR01000020.0.cluster1.1_9*NZ_FMTR01000020.0.cluster1.1_10*NZ_FMTR01000020.0.cluster1.1_12*	allorf_13308_13445*allorf_13420_13548*allorf_13570_13716*allorf_13721_13840*allorf_13489_13629*
NZ_FMTS01000001.0.cluster1	1	0	22387	lassopeptide	Yes	No	Yes	Yes	TRUE	0	NZ_FMTS01000001.0.cluster1.1_13*NZ_FMTS01000001.0.cluster1.1_14*	allorf_09567_09707*allorf_09714_09938*
NZ_FMTT01000012.0.cluster10	2	10000	36498	lanthipeptide	Yes	No	Yes	Yes	FALSE	1	NZ_FMTT01000012.0.cluster10.2_16*NZ_FMTT01000012.0.cluster10.2_10*NZ_FMTT01000012.0.cluster10.2_11*NZ_FMTT01000012.0.cluster10.2_12*	BLO51_RS10660*allorf_19124_19330*allorf_19408_19623*allorf_19701_19892*
NZ_FMTT01000022.0.cluster8	1	0	26400	lanthipeptide	Yes	No	Yes	Yes	TRUE	0	NZ_FMTT01000022.0.cluster8.1_14*	allorf_16524_16697*
NZ_FMUB01000003.0.cluster6	1	0	22191	lassopeptide	Yes	No	Yes	Yes	TRUE	2	NZ_FMUB01000003.0.cluster6.1_20*NZ_FMUB01000003.0.cluster6.1_9*NZ_FMUB01000003.0.cluster6.1_11*	allorf_05619_05840*
NZ_FMUW01000051.0.cluster1	1	0	15432	lanthipeptide	Yes	No	Yes	Yes	FALSE	0	NZ_FMUW01000051.0.cluster1.1_11*	BLP57_RS16830*allorf_13629_13709*
NZ_FMUZ01000022.0.cluster13	1	0	22655	lanthipeptide	Yes	No	Yes	Yes	FALSE	3	NZ_FMUZ01000022.0.cluster13.1_1*NZ_FMUZ01000022.0.cluster13.1_9*NZ_FMUZ01000022.0.cluster13.1_11*NZ_FMUZ01000022.0.cluster13.1_12*	allorf_09734_09916*allorf_19059_19178*
NZ_FMVM01000006.0.cluster6	1	0	23345	lanthipeptide	Yes	No	Yes	Yes	FALSE	1	NZ_FMVM01000006.0.cluster6.1_14*NZ_FMVM01000006.0.cluster6.1_20*	BLQ13_RS10365*allorf_00142_00231*allorf_00259_00375*
NZ_FMVM01000008.0.cluster1	1	0	23977	lassopeptide	Yes	No	Yes	Yes	TRUE	0	NZ_FMVM01000008.0.cluster1.1_8*	allorf_11965_12111*
NZ_FMWC01000002.0.cluster2	1	0	23219	lanthipeptide	Yes	No	Yes	Yes	TRUE	1	NZ_FMWC01000002.0.cluster2.1_22*NZ_FMWC01000002.0.cluster2.1_11*	B1K21_RS01660*
NZ_FMWE01000002.0.cluster1	1	0	22389	lassopeptide	Yes	No	Yes	Yes	TRUE	1	NZ_FMWE01000002.0.cluster1.1_26*NZ_FMWE01000002.0.cluster1.1_12*	allorf_09762_09899*
NZ_FMWG01000013.0.cluster1	1	0	22348	lassopeptide	Yes	No	Yes	Yes	TRUE	0	NZ_FMWG01000013.0.cluster1.1_12*	allorf_12809_12949*
NZ_FMWX01000003.0.cluster4	2	0	22444	lassopeptide	Yes	No	Yes	Yes	TRUE	0	NZ_FMWX01000003.0.cluster4.2_11*NZ_FMWX01000003.0.cluster4.2_12*	allorf_12449_12595*allorf_12819_12950*
NZ_FMWX01000015.0.cluster3	1	0	22459	lassopeptide	Yes	No	Yes	Yes	TRUE	0	NZ_FMWX01000015.0.cluster3.1_12*	allorf_09755_09943*
NZ_FMXH01000021.0.cluster2	1	0	22745	lanthipeptide	Yes	No	Yes	Yes	FALSE	2	NZ_FMXH01000021.0.cluster2.1_7*NZ_FMXH01000021.0.cluster2.1_8*NZ_FMXH01000021.0.cluster2.1_9*NZ_FMXH01000021.0.cluster2.1_11*NZ_FMXH01000021.0.cluster2.1_19*	allorf_00112_00342*allorf_12966_13103*allorf_13078_13206*allorf_13228_13374*allorf_13379_13498*allorf_12830_12988*allorf_13147_13287*
NZ_FMXM01000012.0.cluster6	1	0	22474	lassopeptide	Yes	No	Yes	Yes	TRUE	0	NZ_FMXM01000012.0.cluster6.1_10*	BLS48_RS19505*
NZ_FMXP01000004.0.cluster1	1	256	22770	lanthipeptide	Yes	No	Yes	Yes	FALSE	0	NZ_FMXP01000004.0.cluster1.1_5*	BLQ04_RS01515*allorf_01030_01155*allorf_01053_01181*allorf_02571_02756*
NZ_FMXT01000002.0.cluster2	1	0	23063	lanthipeptide	Yes	No	Yes	Yes	TRUE	1	NZ_FMXT01000002.0.cluster2.1_9*NZ_FMXT01000002.0.cluster2.1_10*NZ_FMXT01000002.0.cluster2.1_11*NZ_FMXT01000002.0.cluster2.1_21*	BLR54_RS05795*BLR54_RS05800*BLR54_RS05805*
NZ_FMXV01000009.0.cluster15	1	0	22976	lanthipeptide	Yes	No	Yes	Yes	FALSE	2	NZ_FMXV01000009.0.cluster15.1_14*NZ_FMXV01000009.0.cluster15.1_17*	allorf_04424_04558*allorf_09802_09984*allorf_04391_04597*allorf_09910_09978*allorf_22574_22723*
NZ_FMXV01000022.0.cluster16	1	0	23069	lanthipeptide	Yes	No	Yes	Yes	FALSE	2	NZ_FMXV01000022.0.cluster16.1_9*NZ_FMXV01000022.0.cluster16.1_10*NZ_FMXV01000022.0.cluster16.1_12*NZ_FMXV01000022.0.cluster16.1_20*	allorf_00466_00699*allorf_13612_13683*allorf_13154_13336*allorf_13466_13609*
NZ_FMYM01000002.0.cluster5	1	0	24425	lanthipeptide	Yes	No	Yes	Yes	FALSE	1	NZ_FMYM01000002.0.cluster5.1_22*	BLT29_RS01845*
NZ_FMYM01000018.0.cluster7	1	0	3760	lanthipeptide	Yes	No	Yes	Yes	TRUE	1	NZ_FMYM01000018.0.cluster7.1_1*NZ_FMYM01000018.0.cluster7.1_2*	allorf_0407_0550*
NZ_FMYS01000001.0.cluster23	1	0	22754	lanthipeptide	Yes	No	Yes	Yes	TRUE	1	NZ_FMYS01000001.0.cluster23.1_4*NZ_FMYS01000001.0.cluster23.1_10*	GA0000253_RS02275*
NZ_FMYS01000004.0.cluster12	1	0	22803	lassopeptide	Yes	No	Yes	Yes	TRUE	1	NZ_FMYS01000004.0.cluster12.1_11*NZ_FMYS01000004.0.cluster12.1_15*	GA0000253_RS35000*
NZ_FMZK01000013.0.cluster19	1	0	22735	lassopeptide	Yes	No	Yes	Yes	TRUE	0	NZ_FMZK01000013.0.cluster19.1_13*	BLS36_RS32975*
NZ_FMZN01000003.0.cluster6	1	0	13391	lassopeptide	Yes	No	Yes	Yes	TRUE	0	NZ_FMZN01000003.0.cluster6.1_12*	allorf_12219_12341*
NZ_FMZN01000005.0.cluster2	1	299	23650	lanthipeptide	Yes	No	Yes	Yes	FALSE	2	NZ_FMZN01000005.0.cluster2.1_16*NZ_FMZN01000005.0.cluster2.1_6*NZ_FMZN01000005.0.cluster2.1_13*	BLS69_RS26645*allorf_19419_19553*allorf_21482_21586*
NZ_FMZZ01000004.0.cluster15	1	0	24283	lanthipeptide	Yes	No	Yes	Yes	TRUE	1	NZ_FMZZ01000004.0.cluster15.1_16*NZ_FMZZ01000004.0.cluster15.1_2*	BLS56_RS10220*
NZ_FMZZ01000007.0.cluster13	4	78602	101176	lanthipeptide	Yes	No	Yes	Yes	TRUE	0	NZ_FMZZ01000007.0.cluster13.4_9*	BLS56_RS16085*
NZ_FMZZ01000013.0.cluster28	1	0	22585	lassopeptide	Yes	No	Yes	Yes	TRUE	0	NZ_FMZZ01000013.0.cluster28.1_18*	BLS56_RS23725*
NZ_FMZZ01000019.0.cluster32	1	0	22616	lanthipeptide	Yes	No	Yes	Yes	TRUE	0	NZ_FMZZ01000019.0.cluster32.1_11*	BLS56_RS27445*
NZ_FNAD01000001.0.cluster8	1	0	22586	lanthipeptide	Yes	No	Yes	Yes	TRUE	0	NZ_FNAD01000001.0.cluster8.1_9*	BLQ63_RS02575*
NZ_FNAD01000006.0.cluster5	1	10036	44546	lanthipeptide	Yes	No	Yes	Yes	TRUE	0	NZ_FNAD01000006.0.cluster5.1_18*NZ_FNAD01000006.0.cluster5.1_10*	BLQ63_RS12455*allorf_29717_29926*
NZ_FNAD01000008.0.cluster3	1	0	25143	lanthipeptide	Yes	No	Yes	Yes	TRUE	2	NZ_FNAD01000008.0.cluster3.1_17*NZ_FNAD01000008.0.cluster3.1_23*NZ_FNAD01000008.0.cluster3.1_28*	BLQ63_RS15370*
NZ_FNAD01000024.0.cluster2	1	0	23237	lanthipeptide	Yes	No	Yes	Yes	FALSE	0	NZ_FNAD01000024.0.cluster2.1_10*NZ_FNAD01000024.0.cluster2.1_11*	BLQ63_RS26045*BLQ63_RS26050*allorf_18009_18083*
NZ_FNAJ01000002.0.cluster13	2	19538	42808	lanthipeptide	Yes	No	Yes	Yes	FALSE	1	NZ_FNAJ01000002.0.cluster13.2_14*	allorf_26323_26430*
NZ_FNAJ01000024.0.cluster24	1	0	23324	lanthipeptide	Yes	No	Yes	Yes	FALSE	0	NZ_FNAJ01000024.0.cluster24.1_10*	BLU09_RS35460*BLU09_RS35465*allorf_09767_09916*allorf_22959_23072*
NZ_FNCC01000020.0.cluster36	1	0	32834	lipolanthine*lanthipeptide	Yes	No	Yes	Yes	TRUE	0	NZ_FNCC01000020.0.cluster36.1_22*	BLT23_RS35745*
NZ_FNCK01000004.0.cluster1	1	247	26386	lanthipeptide	Yes	No	Yes	Yes	TRUE	0	NZ_FNCK01000004.0.cluster1.1_14*	BLS54_RS05545*
NZ_FNCN01000003.0.cluster11	1	0	22676	lanthipeptide	Yes	No	Yes	Yes	TRUE	0	NZ_FNCN01000003.0.cluster11.1_12*	BLQ73_RS04180*
NZ_FNCN01000004.0.cluster23	1	238	25391	lanthipeptide	Yes	No	Yes	Yes	TRUE	0	NZ_FNCN01000004.0.cluster23.1_11*	BLQ73_RS05220*
NZ_FNCN01000010.0.cluster16	1	0	24223	lanthipeptide	Yes	No	Yes	Yes	TRUE	0	NZ_FNCN01000010.0.cluster16.1_10*	allorf_09778_09969*
NZ_FNCN01000038.0.cluster20	1	0	22640	lanthipeptide	Yes	No	Yes	Yes	TRUE	2	NZ_FNCN01000038.0.cluster20.1_13*NZ_FNCN01000038.0.cluster20.1_23*NZ_FNCN01000038.0.cluster20.1_7*	BLQ73_RS26460*
NZ_FNCN01000047.0.cluster24	1	0	18296	lassopeptide	Yes	No	Yes	Yes	TRUE	0	NZ_FNCN01000047.0.cluster24.1_9*	allorf_05553_05684*
NZ_FNCU01000003.0.cluster7	1	0	22141	lassopeptide	Yes	No	Yes	Yes	TRUE	0	NZ_FNCU01000003.0.cluster7.1_17*	allorf_12289_12585*
NZ_FNDJ01000002.0.cluster6	3	18560	41113	lanthipeptide	Yes	No	Yes	Yes	TRUE	0	NZ_FNDJ01000002.0.cluster6.3_12*	BLS95_RS05705*
NZ_FNDJ01000037.0.cluster23	2	0	22808	lanthipeptide	Yes	No	Yes	Yes	FALSE	1	NZ_FNDJ01000037.0.cluster23.2_19*	allorf_05269_05475*allorf_05509_05658*allorf_02270_02506*
NZ_FNDJ01000037.0.cluster23	3	7882	30358	lassopeptide	Yes	No	Yes	Yes	TRUE	1	NZ_FNDJ01000037.0.cluster23.3_11*NZ_FNDJ01000037.0.cluster23.3_14*	allorf_20486_20689*
NZ_FNDP01000013.0.cluster3	1	1046	25445	lanthipeptide	Yes	No	Yes	Yes	TRUE	0	NZ_FNDP01000013.0.cluster3.1_8*NZ_FNDP01000013.0.cluster3.1_9*NZ_FNDP01000013.0.cluster3.1_10*NZ_FNDP01000013.0.cluster3.1_11*	BLP54_RS11220*BLP54_RS11225*BLP54_RS11230*BLP54_RS11235*
NZ_FNDX01000027.0.cluster5	1	0	23877	lassopeptide	Yes	No	Yes	Yes	TRUE	0	NZ_FNDX01000027.0.cluster5.1_13*	allorf_11958_12092*
NZ_FNET01000005.0.cluster17	1	0	22565	lanthipeptide	Yes	No	Yes	Yes	TRUE	0	NZ_FNET01000005.0.cluster17.1_9*	BLR21_RS13720*
NZ_FNET01000018.0.cluster13	1	0	22667	lanthipeptide	Yes	No	Yes	Yes	FALSE	1	NZ_FNET01000018.0.cluster13.1_9*	allorf_00272_00457*allorf_22396_22527*
NZ_FNET01000034.0.cluster23	1	276	18730	lanthipeptide	Yes	No	Yes	Yes	TRUE	0	NZ_FNET01000034.0.cluster23.1_14*	BLR21_RS39400*
NZ_FNEX01000002.0.cluster7	1	0	22285	lassopeptide	Yes	No	Yes	Yes	TRUE	0	NZ_FNEX01000002.0.cluster7.1_14*	allorf_12315_12467*
NZ_FNFF01000012.0.cluster3	1	0	22535	lanthipeptide	Yes	No	Yes	Yes	TRUE	0	NZ_FNFF01000012.0.cluster3.1_15*	BLT97_RS26515*
NZ_FNFR01000007.0.cluster2	1	0	24022	lassopeptide	Yes	No	Yes	Yes	TRUE	0	NZ_FNFR01000007.0.cluster2.1_8*	allorf_12001_12147*
NZ_FNGC01000009.0.cluster1	1	0	23168	lanthipeptide	Yes	No	Yes	Yes	FALSE	1	NZ_FNGC01000009.0.cluster1.1_12*	allorf_13619_13822*allorf_07226_07444*allorf_14144_14302*allorf_17815_17985*allorf_18295_18447*
NZ_FNGE01000021.0.cluster2	1	0	22363	lassopeptide	Yes	No	Yes	Yes	TRUE	1	NZ_FNGE01000021.0.cluster2.1_13*NZ_FNGE01000021.0.cluster2.1_2*	allorf_12752_13018*
NZ_FNGF01000002.0.cluster5	1	0	32366	lanthipeptide	Yes	No	Yes	Yes	TRUE	1	NZ_FNGF01000002.0.cluster5.1_14*NZ_FNGF01000002.0.cluster5.1_19*NZ_FNGF01000002.0.cluster5.1_10*	BLS99_RS09575*BLS99_RS09595*
NZ_FNGR01000070.0.cluster1	1	0	10115	lassopeptide	Yes	No	Yes	Yes	TRUE	0	NZ_FNGR01000070.0.cluster1.1_7*	allorf_04866_05009*
NZ_FNHI01000012.0.cluster7	1	0	26762	thiopeptide	Yes	Yes	Yes	Yes	TRUE	0	NZ_FNHI01000012.0.cluster7.1_10*	BLT82_RS19195*
NZ_FNHV01000008.0.cluster37	1	0	22554	lassopeptide	Yes	No	Yes	Yes	TRUE	1	NZ_FNHV01000008.0.cluster37.1_13*NZ_FNHV01000008.0.cluster37.1_15*	BLU79_RS47490*
NZ_FNHV01000016.0.cluster22	3	10096	32703	lanthipeptide	Yes	No	Yes	Yes	TRUE	0	NZ_FNHV01000016.0.cluster22.3_10*	BLU79_RS34765*
NZ_FNIE01000002.0.cluster19	1	0	25046	lanthipeptide	Yes	No	Yes	Yes	TRUE	0	NZ_FNIE01000002.0.cluster19.1_17*	BLR33_RS05585*
NZ_FNIX01000005.0.cluster13	1	0	22703	lanthipeptide	Yes	No	Yes	Yes	FALSE	1	NZ_FNIX01000005.0.cluster13.1_13*	BLQ91_RS17210*
NZ_FNIX01000011.0.cluster7	1	0	22565	lanthipeptide	Yes	No	Yes	Yes	TRUE	0	NZ_FNIX01000011.0.cluster7.1_11*	BLQ91_RS25790*
NZ_FNIX01000023.0.cluster34	2	10000	35326	lanthipeptide	Yes	No	Yes	Yes	TRUE	2	NZ_FNIX01000023.0.cluster34.2_19*NZ_FNIX01000023.0.cluster34.2_6*NZ_FNIX01000023.0.cluster34.2_10*	BLQ91_RS35110*
NZ_FNJR01000020.0.cluster17	1	0	26975	lanthipeptide	Yes	No	Yes	Yes	TRUE	1	NZ_FNJR01000020.0.cluster17.1_19*NZ_FNJR01000020.0.cluster17.1_26*	BLQ75_RS22020*
NZ_FNJT01000001.0.cluster1	1	0	22955	lanthipeptide	Yes	No	Yes	Yes	TRUE	1	NZ_FNJT01000001.0.cluster1.1_16*NZ_FNJT01000001.0.cluster1.1_17*NZ_FNJT01000001.0.cluster1.1_18*NZ_FNJT01000001.0.cluster1.1_19*NZ_FNJT01000001.0.cluster1.1_20*	BLS46_RS03540*BLS46_RS03545*BLS46_RS03550*BLS46_RS03555*
NZ_FNJX01000002.0.cluster2	1	336	23126	lanthipeptide	Yes	No	Yes	Yes	FALSE	0	NZ_FNJX01000002.0.cluster2.1_13*	BLR40_RS05025*allorf_00878_01024*allorf_00885_01049*allorf_00866_01087*allorf_01174_01281*
NZ_FNKK01000002.0.cluster2	3	41004	63587	lanthipeptide	Yes	No	Yes	Yes	TRUE	1	NZ_FNKK01000002.0.cluster2.3_9*NZ_FNKK01000002.0.cluster2.3_1*	allorf_53606_53815*
NZ_FNKK01000002.0.cluster7	1	0	30373	lanthipeptide	Yes	No	Yes	Yes	TRUE	1	NZ_FNKK01000002.0.cluster7.1_12*NZ_FNKK01000002.0.cluster7.1_25*	BLS31_RS20295*
NZ_FNKO01000001.0.cluster7	1	0	25148	lanthipeptide	Yes	No	Yes	Yes	FALSE	2	NZ_FNKO01000001.0.cluster7.1_14*NZ_FNKO01000001.0.cluster7.1_21*NZ_FNKO01000001.0.cluster7.1_30*	BLR67_RS02225*BLR67_RS02240*
NZ_FNKO01000001.0.cluster9	1	0	22605	lassopeptide	Yes	No	Yes	Yes	TRUE	0	NZ_FNKO01000001.0.cluster9.1_8*	allorf_09684_09896*
NZ_FNML01000016.0.cluster3	1	2029	25184	lanthipeptide	Yes	No	Yes	Yes	TRUE	2	NZ_FNML01000016.0.cluster3.1_30*NZ_FNML01000016.0.cluster3.1_6*NZ_FNML01000016.0.cluster3.1_11*	ISR9_RS04575*
NZ_FNMQ01000015.0.cluster4	1	2029	26259	lanthipeptide	Yes	No	Yes	Yes	TRUE	2	NZ_FNMQ01000015.0.cluster4.1_29*NZ_FNMQ01000015.0.cluster4.1_6*NZ_FNMQ01000015.0.cluster4.1_11*	B0A99_RS07625*
NZ_FNNI01000009.0.cluster5	1	0	21367	lassopeptide	Yes	No	Yes	Yes	TRUE	1	NZ_FNNI01000009.0.cluster5.1_10*NZ_FNNI01000009.0.cluster5.1_11*	allorf_08352_08537*
NZ_FNNL01000019.0.cluster11	1	0	22424	lanthipeptide	Yes	No	Yes	Yes	FALSE	2	NZ_FNNL01000019.0.cluster11.1_7*NZ_FNNL01000019.0.cluster11.1_8*NZ_FNNL01000019.0.cluster11.1_9*NZ_FNNL01000019.0.cluster11.1_11*NZ_FNNL01000019.0.cluster11.1_19*	allorf_12648_12785*allorf_12760_12888*allorf_12910_13056*allorf_13061_13180*allorf_12829_12972*
NZ_FNNQ01000006.0.cluster2	1	582	27044	lanthipeptide	Yes	No	Yes	Yes	TRUE	2	NZ_FNNQ01000006.0.cluster2.1_21*NZ_FNNQ01000006.0.cluster2.1_28*NZ_FNNQ01000006.0.cluster2.1_10*NZ_FNNQ01000006.0.cluster2.1_11*NZ_FNNQ01000006.0.cluster2.1_12*	BLV90_RS07680*BLV90_RS07685*BLV90_RS07690*
NZ_FNNQ01000013.0.cluster16	1	0	26351	lanthipeptide	Yes	No	Yes	Yes	TRUE	1	NZ_FNNQ01000013.0.cluster16.1_5*NZ_FNNQ01000013.0.cluster16.1_12*	allorf_09723_09860*
NZ_FNNT01000001.0.cluster5	1	0	23954	lassopeptide	Yes	No	Yes	Yes	TRUE	1	NZ_FNNT01000001.0.cluster5.1_13*NZ_FNNT01000001.0.cluster5.1_15*	allorf_11844_11987*
NZ_FNNV01000009.0.cluster4	1	0	27072	lassopeptide	Yes	No	Yes	Yes	TRUE	1	NZ_FNNV01000009.0.cluster4.1_11*NZ_FNNV01000009.0.cluster4.1_17*	allorf_11978_12109*
NZ_FNOA01000022.0.cluster15	1	0	22936	lanthipeptide	Yes	No	Yes	Yes	FALSE	2	NZ_FNOA01000022.0.cluster15.1_9*NZ_FNOA01000022.0.cluster15.1_10*NZ_FNOA01000022.0.cluster15.1_12*NZ_FNOA01000022.0.cluster15.1_20*	allorf_00288_00494*allorf_13455_13550*allorf_13021_13203*allorf_13333_13476*
NZ_FNOA01000027.0.cluster20	1	0	22976	lanthipeptide	Yes	No	Yes	Yes	FALSE	2	NZ_FNOA01000027.0.cluster20.1_4*NZ_FNOA01000027.0.cluster20.1_7*	allorf_00248_00397*allorf_12999_13067*allorf_18380_18586*allorf_12993_13175*allorf_18419_18553*
NZ_FNOG01000005.0.cluster9	4	76687	99555	lanthipeptide	Yes	No	Yes	Yes	FALSE	0	NZ_FNOG01000005.0.cluster9.4_3*NZ_FNOG01000005.0.cluster9.4_5*	BLU84_RS14520*BLU84_RS14530*allorf_085670_085768*
NZ_FNOG01000007.0.cluster3	1	0	22877	lanthipeptide	Yes	No	Yes	Yes	FALSE	0	NZ_FNOG01000007.0.cluster3.1_10*	allorf_09689_09862*allorf_15332_15451*allorf_08630_08815*allorf_09480_09674*
NZ_FNON01000002.0.cluster29	1	12404	34960	lanthipeptide	Yes	No	Yes	Yes	TRUE	0	NZ_FNON01000002.0.cluster29.1_9*	BLV57_RS10465*
NZ_FNON01000003.0.cluster16	1	0	22497	lassopeptide	Yes	No	Yes	Yes	FALSE	2	NZ_FNON01000003.0.cluster16.1_21*NZ_FNON01000003.0.cluster16.1_23*	allorf_12557_12736*
NZ_FNON01000005.0.cluster37	1	0	22527	lassopeptide	Yes	No	Yes	Yes	TRUE	0	NZ_FNON01000005.0.cluster37.1_13*	allorf_12549_12776*
NZ_FNON01000008.0.cluster9	1	0	28039	thiopeptide*LAP	Yes	No	Yes	Yes	TRUE	1	NZ_FNON01000008.0.cluster9.1_24*NZ_FNON01000008.0.cluster9.1_10*	BLV57_RS32020*
NZ_FNON01000013.0.cluster43	1	0	22494	lassopeptide	Yes	No	Yes	Yes	TRUE	0	NZ_FNON01000013.0.cluster43.1_8*NZ_FNON01000013.0.cluster43.1_9*NZ_FNON01000013.0.cluster43.1_10*	allorf_09830_09952*allorf_09538_09669*allorf_09704_09823*
NZ_FNPH01000004.0.cluster4	1	0	22607	lanthipeptide	Yes	No	Yes	Yes	TRUE	0	NZ_FNPH01000004.0.cluster4.1_10*	BLW47_RS13175*
NZ_FNPL01000003.0.cluster2	1	0	21842	lassopeptide	Yes	No	Yes	Yes	TRUE	2	NZ_FNPL01000003.0.cluster2.1_12*NZ_FNPL01000003.0.cluster2.1_5*NZ_FNPL01000003.0.cluster2.1_9*	allorf_09808_09930*
NZ_FNPL01000004.0.cluster10	1	0	22616	lanthipeptide	Yes	No	Yes	Yes	TRUE	0	NZ_FNPL01000004.0.cluster10.1_13*	allorf_12635_12772*
NZ_FNPL01000015.0.cluster6	1	0	16091	lanthipeptide	Yes	No	Yes	Yes	FALSE	0	NZ_FNPL01000015.0.cluster6.1_4*NZ_FNPL01000015.0.cluster6.1_5*	BLU58_RS12375*BLU58_RS12380*allorf_01696_01776*
NZ_FNPT01000006.0.cluster5	1	0	22877	lanthipeptide	Yes	No	Yes	Yes	FALSE	1	NZ_FNPT01000006.0.cluster5.1_10*	allorf_00038_00127*allorf_00091_00294*allorf_00141_00347*
NZ_FNPT01000006.0.cluster6	1	0	64890	NRPS*lanthipeptide	Yes	No	Yes	Yes	FALSE	0	NZ_FNPT01000006.0.cluster6.1_30*	BLV01_RS12410*allorf_41488_41568*allorf_45284_45481*
NZ_FNPT01000012.0.cluster17	2	25953	48785	lanthipeptide	Yes	No	Yes	Yes	FALSE	0	NZ_FNPT01000012.0.cluster17.2_8*	BLV01_RS16835*BLV01_RS16850*allorf_39443_39604*allorf_41529_41675*allorf_33834_34067*allorf_34071_34256*allorf_40450_40566*allorf_47106_47189*
NZ_FNQB01000005.0.cluster14	1	222	26649	lanthipeptide	Yes	No	Yes	Yes	TRUE	2	NZ_FNQB01000005.0.cluster14.1_25*NZ_FNQB01000005.0.cluster14.1_8*NZ_FNQB01000005.0.cluster14.1_12*	BLV39_RS38815*
NZ_FNRR01000002.0.cluster3	1	0	24021	lassopeptide	Yes	No	Yes	Yes	TRUE	0	NZ_FNRR01000002.0.cluster3.1_8*	allorf_12001_12147*
NZ_FNRY01000001.0.cluster3	1	0	28132	lassopeptide	Yes	No	Yes	Yes	TRUE	0	NZ_FNRY01000001.0.cluster3.1_19*	allorf_18183_18332*
NZ_FNSB01000001.0.cluster28	1	0	22691	lanthipeptide	Yes	No	Yes	Yes	TRUE	1	NZ_FNSB01000001.0.cluster28.1_12*NZ_FNSB01000001.0.cluster28.1_13*	BLV26_RS35380*
NZ_FNSB01000002.0.cluster22	3	35130	60953	lassopeptide	Yes	No	Yes	Yes	TRUE	0	NZ_FNSB01000002.0.cluster22.3_16*	allorf_51035_51151*
NZ_FNSB01000002.0.cluster23	1	0	22603	lassopeptide	Yes	No	Yes	Yes	TRUE	0	NZ_FNSB01000002.0.cluster23.1_19*	BLV26_RS35620*
NZ_FNSB01000003.0.cluster9	1	0	24400	lanthipeptide	Yes	No	Yes	Yes	TRUE	1	NZ_FNSB01000003.0.cluster9.1_20*NZ_FNSB01000003.0.cluster9.1_11*	BLV26_RS28585*
NZ_FNSG01000001.0.cluster11	1	0	26500	lanthipeptide	Yes	No	Yes	Yes	TRUE	2	NZ_FNSG01000001.0.cluster11.1_15*NZ_FNSG01000001.0.cluster11.1_16*NZ_FNSG01000001.0.cluster11.1_8*	BLW52_RS10605*
NZ_FNSG01000001.0.cluster13	2	0	43354	thiopeptide*LAP	Yes	Yes	Yes	Yes	TRUE	0	NZ_FNSG01000001.0.cluster13.2_28*	BLW52_RS17060*
NZ_FNSG01000001.0.cluster14	3	21894	44412	lassopeptide	Yes	No	Yes	Yes	TRUE	1	NZ_FNSG01000001.0.cluster14.3_13*NZ_FNSG01000001.0.cluster14.3_17*	BLW52_RS36100*
NZ_FNSG01000001.0.cluster18	3	19633	42214	lassopeptide	Yes	No	Yes	Yes	TRUE	1	NZ_FNSG01000001.0.cluster18.3_15*NZ_FNSG01000001.0.cluster18.3_1*	BLW52_RS36205*
NZ_FNSG01000001.0.cluster20	2	10000	42558	lassopeptide	Yes	No	Yes	Yes	TRUE	3	NZ_FNSG01000001.0.cluster20.2_17*NZ_FNSG01000001.0.cluster20.2_30*NZ_FNSG01000001.0.cluster20.2_34*NZ_FNSG01000001.0.cluster20.2_11*	allorf_19739_19906*
NZ_FNSO01000004.0.cluster10	3	10000	33144	lanthipeptide	Yes	No	Yes	Yes	FALSE	1	NZ_FNSO01000004.0.cluster10.3_7*	allorf_16407_16481*
NZ_FNST01000001.0.cluster41	1	0	22541	lassopeptide	Yes	No	Yes	Yes	TRUE	1	NZ_FNST01000001.0.cluster41.1_15*NZ_FNST01000001.0.cluster41.1_18*	allorf_12709_12900*
NZ_FNST01000002.0.cluster21	1	0	22563	lassopeptide	Yes	No	Yes	Yes	TRUE	0	NZ_FNST01000002.0.cluster21.1_14*NZ_FNST01000002.0.cluster21.1_15*	BLV72_RS46745*BLV72_RS46750*
NZ_FNSY01000001.0.cluster7	1	0	25393	lanthipeptide	Yes	No	Yes	Yes	TRUE	0	NZ_FNSY01000001.0.cluster7.1_10*	BLW14_RS06305*
NZ_FNSZ01000001.0.cluster10	1	0	22831	lassopeptide	Yes	No	Yes	Yes	TRUE	0	NZ_FNSZ01000001.0.cluster10.1_11*	BLW57_RS40470*
NZ_FNSZ01000001.0.cluster31	1	0	22844	lanthipeptide	Yes	No	Yes	Yes	TRUE	1	NZ_FNSZ01000001.0.cluster31.1_12*NZ_FNSZ01000001.0.cluster31.1_1*	BLW57_RS37065*
NZ_FNSZ01000001.0.cluster33	1	17166	39719	lanthipeptide	Yes	No	Yes	Yes	TRUE	2	NZ_FNSZ01000001.0.cluster33.1_23*NZ_FNSZ01000001.0.cluster33.1_6*NZ_FNSZ01000001.0.cluster33.1_10*	BLW57_RS38055*
NZ_FNSZ01000001.0.cluster9	2	14163	36764	lanthipeptide	Yes	No	Yes	Yes	TRUE	2	NZ_FNSZ01000001.0.cluster9.2_13*NZ_FNSZ01000001.0.cluster9.2_4*NZ_FNSZ01000001.0.cluster9.2_19*	BLW57_RS05560*
NZ_FNTA01000003.0.cluster27	1	0	22871	lanthipeptide	Yes	No	Yes	Yes	FALSE	1	NZ_FNTA01000003.0.cluster27.1_10*	BLW75_RS03080*BLW75_RS03110*allorf_22691_22828*allorf_13294_13407*
NZ_FNTA01000004.0.cluster11	1	0	22527	lassopeptide	Yes	No	Yes	Yes	TRUE	0	NZ_FNTA01000004.0.cluster11.1_15*	allorf_12549_12782*
NZ_FNTA01000004.0.cluster16	1	0	22541	lanthipeptide	Yes	No	Yes	Yes	TRUE	0	NZ_FNTA01000004.0.cluster16.1_11*	BLW75_RS22160*
NZ_FNTD01000004.0.cluster26	3	5266	27894	lanthipeptide	Yes	No	Yes	Yes	TRUE	0	NZ_FNTD01000004.0.cluster26.3_8*	BLW85_RS35050*
NZ_FNTK01000001.0.cluster1	1	0	25153	lanthipeptide	Yes	No	Yes	Yes	TRUE	2	NZ_FNTK01000001.0.cluster1.1_13*NZ_FNTK01000001.0.cluster1.1_14*NZ_FNTK01000001.0.cluster1.1_23*	BLV88_RS00370*
NZ_FNTM01000001.0.cluster16	1	0	22691	lanthipeptide	Yes	No	Yes	Yes	TRUE	1	NZ_FNTM01000001.0.cluster16.1_9*NZ_FNTM01000001.0.cluster16.1_10*	BLV17_RS36530*
NZ_FNTM01000001.0.cluster19	1	0	22523	lassopeptide	Yes	No	Yes	Yes	TRUE	2	NZ_FNTM01000001.0.cluster19.1_16*NZ_FNTM01000001.0.cluster19.1_22*NZ_FNTM01000001.0.cluster19.1_9*	BLV17_RS36585*
NZ_FNTM01000001.0.cluster29	1	0	24400	lanthipeptide	Yes	No	Yes	Yes	TRUE	1	NZ_FNTM01000001.0.cluster29.1_13*NZ_FNTM01000001.0.cluster29.1_4*	BLV17_RS33175*
NZ_FNTM01000001.0.cluster4	1	0	22603	lassopeptide	Yes	No	Yes	Yes	TRUE	1	NZ_FNTM01000001.0.cluster4.1_11*NZ_FNTM01000001.0.cluster4.1_12*	BLV17_RS36285*
NZ_FNTM01000001.0.cluster5	2	10000	35820	lassopeptide	Yes	No	Yes	Yes	TRUE	0	NZ_FNTM01000001.0.cluster5.2_13*	allorf_19803_19919*
NZ_FNTN01000001.0.cluster25	1	0	22552	lassopeptide	Yes	No	Yes	Yes	TRUE	0	NZ_FNTN01000001.0.cluster25.1_10*	BLW73_RS46665*
NZ_FNTN01000001.0.cluster31	3	9788	32428	lanthipeptide	Yes	No	Yes	Yes	TRUE	0	NZ_FNTN01000001.0.cluster31.3_9*	BLW73_RS42125*
NZ_FNTO01000001.0.cluster28	1	0	22831	lassopeptide	Yes	No	Yes	Yes	TRUE	0	NZ_FNTO01000001.0.cluster28.1_8*	BLV73_RS43300*
NZ_FNTO01000001.0.cluster29	3	10777	33378	lanthipeptide	Yes	No	Yes	Yes	TRUE	0	NZ_FNTO01000001.0.cluster29.3_7*	BLV73_RS35740*
NZ_FNTO01000001.0.cluster8	1	6342	29186	lanthipeptide	Yes	No	Yes	Yes	TRUE	0	NZ_FNTO01000001.0.cluster8.1_10*	BLV73_RS03725*
NZ_FNTP01000001.0.cluster17	1	0	22523	lassopeptide	Yes	No	Yes	Yes	TRUE	2	NZ_FNTP01000001.0.cluster17.1_17*NZ_FNTP01000001.0.cluster17.1_4*NZ_FNTP01000001.0.cluster17.1_10*	BLW51_RS35835*
NZ_FNTP01000001.0.cluster20	1	0	22691	lanthipeptide	Yes	No	Yes	Yes	TRUE	1	NZ_FNTP01000001.0.cluster20.1_12*NZ_FNTP01000001.0.cluster20.1_13*	BLW51_RS35880*
NZ_FNTP01000001.0.cluster31	3	35131	61023	lassopeptide	Yes	No	Yes	Yes	TRUE	0	NZ_FNTP01000001.0.cluster31.3_16*	allorf_51032_51148*
NZ_FNTP01000001.0.cluster32	1	0	22603	lassopeptide	Yes	No	Yes	Yes	TRUE	1	NZ_FNTP01000001.0.cluster32.1_19*NZ_FNTP01000001.0.cluster32.1_20*	BLW51_RS36100*
NZ_FNTP01000001.0.cluster7	1	0	24400	lanthipeptide	Yes	No	Yes	Yes	TRUE	1	NZ_FNTP01000001.0.cluster7.1_20*NZ_FNTP01000001.0.cluster7.1_11*	BLW51_RS02450*
NZ_FNTQ01000001.0.cluster22	3	9596	32188	lanthipeptide	Yes	No	Yes	Yes	TRUE	1	NZ_FNTQ01000001.0.cluster22.3_1*NZ_FNTQ01000001.0.cluster22.3_9*	BLW82_RS39135*
NZ_FNTT01000002.0.cluster1	1	0	23084	lanthipeptide	Yes	No	Yes	Yes	FALSE	2	NZ_FNTT01000002.0.cluster1.1_1*NZ_FNTT01000002.0.cluster1.1_9*NZ_FNTT01000002.0.cluster1.1_11*NZ_FNTT01000002.0.cluster1.1_12*	allorf_00246_00431*allorf_09401_09613*allorf_09523_09597*allorf_21511_21678*allorf_21653_21832*allorf_22444_22581*
NZ_FNTY01000002.0.cluster6	1	0	23138	lanthipeptide	Yes	No	Yes	Yes	FALSE	1	NZ_FNTY01000002.0.cluster6.1_7*	allorf_03447_03560*allorf_01647_01739*allorf_09142_09267*
NZ_FNUC01000004.0.cluster2	1	0	22299	lassopeptide	Yes	No	Yes	Yes	TRUE	0	NZ_FNUC01000004.0.cluster2.1_11*	allorf_09804_09941*
NZ_FNUH01000004.0.cluster2	1	0	22709	lanthipeptide	Yes	No	Yes	Yes	FALSE	0	NZ_FNUH01000004.0.cluster2.1_15*	BLU50_RS05815*allorf_17183_17302*allorf_22527_22613*allorf_04250_04336*allorf_17295_17447*
NZ_FNUJ01000002.0.cluster17	2	51281	74143	lanthipeptide	Yes	No	Yes	Yes	FALSE	2	NZ_FNUJ01000002.0.cluster17.2_9*NZ_FNUJ01000002.0.cluster17.2_11*	BLV96_RS09380*
NZ_FNUJ01000005.0.cluster9	1	0	22565	lanthipeptide	Yes	No	Yes	Yes	TRUE	1	NZ_FNUJ01000005.0.cluster9.1_14*NZ_FNUJ01000005.0.cluster9.1_22*	BLV96_RS23625*
NZ_FNUJ01000018.0.cluster26	3	19043	44339	lanthipeptide	Yes	No	Yes	Yes	TRUE	0	NZ_FNUJ01000018.0.cluster26.3_19*	BLV96_RS46895*
[truncated: 33,478 more rows]

## Sheet: Table S7. RODEO Hits in antiSMA
Table S6. RODEO Hits in antiSMASH v2 DB
#source	cluster	locus tag	start	end	Type	RODEO Score	Found by prodigal short?	NeuRiPP Hit	NeuRiPP Score	Sequence
NC_014976.1.cluster6	3	BSN5_RS09700	10000	10132	sactipeptide	33	Yes	TRUE	11.28	MKKAVIVENKGCATCSIGAACLVDGPIPDFEIAGATGLFGLWG
NC_016047.1.cluster10	3	GYO_RS41165	10000	10132	sactipeptide	33	Yes	TRUE	11.28	MKKAVIVENKGCATCSIGAACLVDGPIPDFEIAGATGLFGLWG
NC_017195.1.cluster8	3	I33_RS18040	10000	10132	sactipeptide	33	Yes	TRUE	11.28	MKKAVIVENKGCATCSIGAACLVDGPIPDFEIAGATGLFGLWG
NC_017743.1.cluster10	3	MY9_RS18920	10000	10132	sactipeptide	33	Yes	TRUE	11.28	MKKAVIVENKGCATCSIGAACLVDGPIPDFEIAGATGLFGLWG
NC_019896.1.cluster2	2	A7A1_RS01935	11480	11612	sactipeptide	33	Yes	TRUE	11.28	MKKAVIVENKGCATCSIGAACLVDGPIPDFEIAGATGLFGLWG
NZ_AEHM01000061.0.cluster2	3	BGT_RS0118865	10000	10132	sactipeptide	33	Yes	TRUE	11.28	MKKAVIVENKGCATCSIGAACLVDGPIPDFEIAGATGLFGLWG
NZ_AFSG01000020.0.cluster2	3	GYQ_RS0119045	10000	10132	sactipeptide	33	Yes	TRUE	11.28	MKKAVIVENKGCATCSIGAACLVDGPIPDFEIAGATGLFGLWG
NZ_AMXN01000001.0.cluster2	3	BSI_RS18650	10000	10132	sactipeptide	33	Yes	TRUE	11.28	MKKAVIVENKGCATCSIGAACLVDGPIPDFEIAGATGLFGLWG
NZ_ANIP01000021.0.cluster5	2	C379_RS0113215	11480	11612	sactipeptide	33	Yes	TRUE	11.28	MKKAVIVENKGCATCSIGAACLVDGPIPDFEIAGATGLFGLWG
NZ_ASJT01000106.0.cluster14	3	L236_RS0118940	10000	10132	sactipeptide	33	Yes	TRUE	11.28	MKKAVIVENKGCATCSIGAACLVDGPIPDFEIAGATGLFGLWG
NZ_AWXG01000034.0.cluster16	2	P636_RS0119535	11480	11612	sactipeptide	33	Yes	TRUE	11.28	MKKAVIVENKGCATCSIGAACLVDGPIPDFEIAGATGLFGLWG
NZ_AYTL01000028.0.cluster7	2	V755_RS0111415	11481	11613	sactipeptide	33	Yes	TRUE	11.28	MKKAVIVENKGCATCSIGAACLVDGPIPDFEIAGATGLFGLWG
NZ_AYTO01000009.0.cluster4	3	V756_RS0105770	10000	10132	sactipeptide	33	Yes	TRUE	7.98	MKKAIIVENKGCATCSIGAVCLVDGPIPDFEVAGATGLFGLWG
NZ_BDDH01000003.0.cluster6	3	A7P71_RS10610	10000	10132	sactipeptide	33	Yes	TRUE	11.28	MKKAVIVENKGCATCSIGAACLVDGPIPDFEIAGATGLFGLWG
NZ_BDFC01000004.0.cluster3	2	BFW96_RS02095	11480	11612	sactipeptide	33	Yes	TRUE	11.28	MKKAVIVENKGCATCSIGAACLVDGPIPDFEIAGATGLFGLWG
NZ_CAUC01000015.0.cluster14	3	BSUBE1_RS00705	10000	10132	sactipeptide	33	Yes	TRUE	11.28	MKKAVIVENKGCATCSIGAACLVDGPIPDFEIAGATGLFGLWG
NZ_CP009796.1.cluster8	3	OB04_RS19085	10000	10132	sactipeptide	33	Yes	TRUE	11.28	MKKAVIVENKGCATCSIGAACLVDGPIPDFEIAGATGLFGLWG
NZ_CP010014.1.cluster11	3	QF06_RS17080	10000	10132	sactipeptide	33	Yes	TRUE	11.28	MKKAVIVENKGCATCSIGAACLVDGPIPDFEIAGATGLFGLWG
NZ_CP011101.1.cluster10	3	bslm_RS18365	10000	10132	sactipeptide	33	Yes	TRUE	11.28	MKKAVIVENKGCATCSIGAACLVDGPIPDFEIAGATGLFGLWG
NZ_CP011534.1.cluster8	3	ABA10_RS18725	10000	10132	sactipeptide	33	Yes	TRUE	11.28	MKKAVIVENKGCATCSIGAACLVDGPIPDFEIAGATGLFGLWG
NZ_CP011802.1.cluster10	3	D068_RS17505	10000	10132	sactipeptide	33	Yes	TRUE	11.28	MKKAVIVENKGCATCSIGAACLVDGPIPDFEIAGATGLFGLWG
NZ_CP013984.1	16	AN935_RS18905	3725708	3725840	sactipeptide	33	Yes	TRUE	11.28	MKKAVIVENKGCATCSIGAACLVDGPIPDFEIAGATGLFGLWG
NZ_CP014840.1.cluster1	2	A1D11_RS01125	11478	11610	sactipeptide	33	Yes	TRUE	11.28	MKKAVIVENKGCATCSIGAACLVDGPIPDFEIAGATGLFGLWG
NZ_CP016767.1.cluster10	2	BCV50_RS14935	11481	11613	sactipeptide	33	Yes	TRUE	11.28	MKKAVIVENKGCATCSIGAACLVDGPIPDFEIAGATGLFGLWG
NZ_CP016894.1.cluster10	3	BSHJ0_RS20190	10000	10132	sactipeptide	33	Yes	TRUE	11.28	MKKAVIVENKGCATCSIGAACLVDGPIPDFEIAGATGLFGLWG
NZ_CP017072.1.cluster2	2	BGM23_RS02945	11480	11612	sactipeptide	33	Yes	TRUE	11.28	MKKAVIVENKGCATCSIGAACLVDGPIPDFEIAGATGLFGLWG
NZ_CP017112.1.cluster10	3	BS16045_RS19810	10000	10132	sactipeptide	33	Yes	TRUE	11.28	MKKAVIVENKGCATCSIGAACLVDGPIPDFEIAGATGLFGLWG
NZ_CP017314.1.cluster7	3	BSBS38_RS19215	10000	10132	sactipeptide	33	Yes	TRUE	11.28	MKKAVIVENKGCATCSIGAACLVDGPIPDFEIAGATGLFGLWG
NZ_CP017676.1.cluster3	3	BKN48_RS08085	10000	10132	sactipeptide	33	Yes	TRUE	11.28	MKKAVIVENKGCATCSIGAACLVDGPIPDFEIAGATGLFGLWG
NZ_CP018173.1.cluster4	3	BAX60_RS03615	10000	10132	sactipeptide	33	Yes	TRUE	11.28	MKKAVIVENKGCATCSIGAACLVDGPIPDFEIAGATGLFGLWG
NZ_CP020367.1.cluster9	3	BSK2_RS19060	10000	10132	sactipeptide	33	Yes	TRUE	11.28	MKKAVIVENKGCATCSIGAACLVDGPIPDFEIAGATGLFGLWG
NZ_CP020722.1.cluster5	3	B7470_RS09560	10000	10132	sactipeptide	33	Yes	TRUE	11.28	MKKAVIVENKGCATCSIGAACLVDGPIPDFEIAGATGLFGLWG
NZ_CP021169.1.cluster8	3	B9N48_RS18685	10000	10132	sactipeptide	33	Yes	TRUE	11.28	MKKAVIVENKGCATCSIGAACLVDGPIPDFEIAGATGLFGLWG
NZ_CP021499.1.cluster8	3	S100757_RS19165	10000	10132	sactipeptide	33	Yes	TRUE	11.28	MKKAVIVENKGCATCSIGAACLVDGPIPDFEIAGATGLFGLWG
NZ_CP021892.1.cluster7	3	S100333_RS19720	10000	10132	sactipeptide	33	Yes	TRUE	11.28	MKKAVIVENKGCATCSIGAACLVDGPIPDFEIAGATGLFGLWG
NZ_CP021911.1.cluster10	3	CDO84_RS18225	10000	10132	sactipeptide	33	Yes	TRUE	11.28	MKKAVIVENKGCATCSIGAACLVDGPIPDFEIAGATGLFGLWG
NZ_CP021921.1.cluster10	3	S101392_RS19440	10000	10132	sactipeptide	33	Yes	TRUE	11.28	MKKAVIVENKGCATCSIGAACLVDGPIPDFEIAGATGLFGLWG
NZ_CP021985.1.cluster5	3	CDA59_RS09560	10000	10132	sactipeptide	33	Yes	TRUE	11.28	MKKAVIVENKGCATCSIGAACLVDGPIPDFEIAGATGLFGLWG
NZ_CP022287.1.cluster9	3	BSSX_RS19000	10000	10132	sactipeptide	33	Yes	TRUE	11.28	MKKAVIVENKGCATCSIGAACLVDGPIPDFEIAGATGLFGLWG
NZ_CP022391.1.cluster10	3	CFK25_RS18875	10000	10132	sactipeptide	33	Yes	TRUE	11.28	MKKAVIVENKGCATCSIGAACLVDGPIPDFEIAGATGLFGLWG
NZ_CP022890.1.cluster2	2	CJZ70_RS01210	11480	11612	sactipeptide	33	Yes	TRUE	11.28	MKKAVIVENKGCATCSIGAACLVDGPIPDFEIAGATGLFGLWG
NZ_CP022891.1.cluster5	3	CJZ71_RS10160	10000	10132	sactipeptide	33	Yes	TRUE	11.28	MKKAVIVENKGCATCSIGAACLVDGPIPDFEIAGATGLFGLWG
NZ_CP023257.1.cluster8	3	CLD04_RS19470	10000	10132	sactipeptide	33	Yes	TRUE	11.28	MKKAVIVENKGCATCSIGAACLVDGPIPDFEIAGATGLFGLWG
NZ_CP025941.1.cluster3	3	C0W65_RS07300	10000	10132	sactipeptide	33	Yes	TRUE	11.28	MKKAVIVENKGCATCSIGAACLVDGPIPDFEIAGATGLFGLWG
NZ_CYHN01000018.0.cluster8	3	AOI19_RS10980	10000	10132	sactipeptide	33	Yes	TRUE	11.28	MKKAVIVENKGCATCSIGAACLVDGPIPDFEIAGATGLFGLWG
NZ_CYHQ01000018.0.cluster7	2	AOI72_RS10780	11480	11612	sactipeptide	33	Yes	TRUE	11.28	MKKAVIVENKGCATCSIGAACLVDGPIPDFEIAGATGLFGLWG
NZ_FTMW01000001.0.cluster11	2	BW968_RS02045	11480	11612	sactipeptide	33	Yes	TRUE	11.28	MKKAVIVENKGCATCSIGAACLVDGPIPDFEIAGATGLFGLWG
NZ_JPNZ01000003.0.cluster9	3	ZQL_RS06430	10000	10132	sactipeptide	33	Yes	TRUE	11.28	MKKAVIVENKGCATCSIGAACLVDGPIPDFEIAGATGLFGLWG
NZ_JVEA01000031.0.cluster9	2	ADB62_RS13140	11480	11612	sactipeptide	33	Yes	TRUE	11.28	MKKAVIVENKGCATCSIGAACLVDGPIPDFEIAGATGLFGLWG
NZ_JWHO01000006.0.cluster10	2	BIZ91_RS05085	11480	11612	sactipeptide	33	Yes	TRUE	11.28	MKKAVIVENKGCATCSIGAACLVDGPIPDFEIAGATGLFGLWG
NZ_JXAJ01000001.0.cluster3	2	SC22_RS02910	11480	11612	sactipeptide	33	Yes	TRUE	11.28	MKKAVIVENKGCATCSIGAACLVDGPIPDFEIAGATGLFGLWG
NZ_JXHK01000020.0.cluster4	3	B4068_RS06885	10000	10132	sactipeptide	33	Yes	TRUE	11.28	MKKAVIVENKGCATCSIGAACLVDGPIPDFEIAGATGLFGLWG
NZ_JXHO01000015.0.cluster3	3	B4072_RS06945	10000	10132	sactipeptide	33	Yes	TRUE	11.28	MKKAVIVENKGCATCSIGAACLVDGPIPDFEIAGATGLFGLWG
NZ_JXHQ01000050.0.cluster7	2	B4145_RS12575	11480	11612	sactipeptide	33	Yes	TRUE	11.28	MKKAVIVENKGCATCSIGAACLVDGPIPDFEIAGATGLFGLWG
NZ_LAKC01000010.0.cluster3	3	WB24_RS18290	10000	10132	sactipeptide	33	Yes	TRUE	11.28	MKKAVIVENKGCATCSIGAACLVDGPIPDFEIAGATGLFGLWG
NZ_LJZV01000036.0.cluster1	3	B4122_RS24000	10000	10132	sactipeptide	33	Yes	TRUE	11.28	MKKAVIVENKGCATCSIGAACLVDGPIPDFEIAGATGLFGLWG
NZ_LN649259.1.cluster11	3	VV34_RS20365	10000	10132	sactipeptide	33	Yes	TRUE	11.28	MKKAVIVENKGCATCSIGAACLVDGPIPDFEIAGATGLFGLWG
NZ_LPVD01000024.0.cluster14	3	AU384_RS19865	10000	10132	sactipeptide	33	Yes	TRUE	11.28	MKKAVIVENKGCATCSIGAACLVDGPIPDFEIAGATGLFGLWG
NZ_LPVE01000021.0.cluster8	2	AU385_RS06600	11481	11613	sactipeptide	33	Yes	TRUE	11.28	MKKAVIVENKGCATCSIGAACLVDGPIPDFEIAGATGLFGLWG
NZ_LRFK01000014.0.cluster11	2	AWM78_RS11235	11480	11612	sactipeptide	33	Yes	TRUE	11.28	MKKAVIVENKGCATCSIGAACLVDGPIPDFEIAGATGLFGLWG
NZ_LSBB01000001.0.cluster1	2	AXI57_RS01770	11478	11610	sactipeptide	33	Yes	TRUE	11.28	MKKAVIVENKGCATCSIGAACLVDGPIPDFEIAGATGLFGLWG
NZ_LSMU01000009.0.cluster3	3	AX282_RS03640	10000	10132	sactipeptide	33	Yes	TRUE	11.28	MKKAVIVENKGCATCSIGAACLVDGPIPDFEIAGATGLFGLWG
NZ_LUUT01000004.0.cluster9	3	A6751_RS18460	10000	10132	sactipeptide	33	Yes	TRUE	11.28	MKKAVIVENKGCATCSIGAACLVDGPIPDFEIAGATGLFGLWG
NZ_LVYH01000001.0.cluster2	3	A4S13_RS03390	10000	10132	sactipeptide	33	Yes	TRUE	11.28	MKKAVIVENKGCATCSIGAACLVDGPIPDFEIAGATGLFGLWG
NZ_LWJZ01000025.0.cluster9	3	A4A37_RS14390	10000	10132	sactipeptide	33	Yes	TRUE	11.28	MKKAVIVENKGCATCSIGAACLVDGPIPDFEIAGATGLFGLWG
NZ_LYMC01000002.0.cluster10	3	BG616_RS18675	10000	10132	sactipeptide	33	Yes	TRUE	11.28	MKKAVIVENKGCATCSIGAACLVDGPIPDFEIAGATGLFGLWG
NZ_LZCF01000093.0.cluster17	2	A9D36_RS16835	11480	11612	sactipeptide	33	Yes	TRUE	11.28	MKKAVIVENKGCATCSIGAACLVDGPIPDFEIAGATGLFGLWG
NZ_MBPE01000022.0.cluster3	3	BCM26_RS12205	10000	10132	sactipeptide	33	Yes	TRUE	11.28	MKKAVIVENKGCATCSIGAACLVDGPIPDFEIAGATGLFGLWG
NZ_MBQV01000022.0.cluster9	2	BCV60_RS07600	11481	11613	sactipeptide	33	Yes	TRUE	11.28	MKKAVIVENKGCATCSIGAACLVDGPIPDFEIAGATGLFGLWG
NZ_MIZD01000024.0.cluster9	2	BHT94_RS12645	11480	11612	sactipeptide	33	Yes	TRUE	11.28	MKKAVIVENKGCATCSIGAACLVDGPIPDFEIAGATGLFGLWG
NZ_MOEO01000004.0.cluster8	3	BLL41_RS09830	10000	10132	sactipeptide	33	Yes	TRUE	11.28	MKKAVIVENKGCATCSIGAACLVDGPIPDFEIAGATGLFGLWG
NZ_MQSW01000002.0.cluster7	2	BSR82_RS06935	11480	11612	sactipeptide	33	Yes	TRUE	11.28	MKKAVIVENKGCATCSIGAACLVDGPIPDFEIAGATGLFGLWG
NZ_CP010519.1.cluster24	1	SLNWT_RS22370	12619	12751	lanthipeptide	32.5	Yes	TRUE	10.03	MSLLDLQTMDTPQEEAFGDLATGSQVSLLVCEYSSLSVVLCSP
NZ_KB891296.1.cluster2	1	B061_RS0103425	9799	9931	lanthipeptide	32.4	Yes	TRUE	10.67	MALLDLQAMETPAEEAFGELATGSQVSLLVCEFSSLSVVLCTP
NZ_CM002280.1.cluster3	2	M877_RS44575	19835	19964	lanthipeptide	32.3	Yes	TRUE	14.24	MNLLDLQSMETPKEEATGDVATGSRASLLLCGDSSLSITTCN
NZ_CP018047.1.cluster6	4	BBN63_RS03065	79585	79714	lanthipeptide	32.3	Yes	TRUE	14.24	MNLLDLQSMETPKEEATGDVATGSRASLLLCGDSSLSITTCN
NZ_LWBU01000002.0.cluster1	1	A4V12_RS00445	2795	2924	lanthipeptide	32.3	Yes	TRUE	13.77	MTLLDLQSMETPKEEATGDVATGSRASLLLCGDSSLSVTTCN
NZ_MDCR01000104.0.cluster3	1	BHU15_RS14005	9835	9964	lanthipeptide	32.3	Yes	TRUE	14.24	MNLLDLQSMETPKEEATGDVATGSRASLLLCGDSSLSITTCN
NC_003888.3.cluster21	1	SCO6682	12830	12959	lanthipeptide	32.2	Yes	TRUE	13.52	MNLFDLQSMETPKEEAMGDVETGSRASLLLCGDSSLSITTCN
NZ_BDJC01000033.0.cluster15	1	JHAT_RS20550	9838	9967	lanthipeptide	32.2	Yes	TRUE	13.52	MNLFDLQSMETPKEEAMGDVETGSRASLLLCGDSSLSVTTCN
NZ_CP009124.1.cluster6	1	SLIV_RS05170	9834	9963	lanthipeptide	32.2	Yes	TRUE	13.52	MNLFDLQSMETPKEEAMGDVETGSRASLLLCGDSSLSITTCN
NZ_CP009754.1.cluster6	1	NI25_RS05015	9813	9942	lanthipeptide	32.2	Yes	TRUE	13.52	MNLFDLQSMETPKEEAMGDVETGSRASLLLCGDSSLSVTTCN
NZ_JFCB01000001.0.cluster6	1	BU52_RS02385	12744	12873	lanthipeptide	32.2	Yes	TRUE	13.52	MNLFDLQSMETPKEEAMGDVETGSRASLLLCGDSSLSVTTCN
NZ_JOCE01000031.0.cluster19	1	IF14_RS0125745	12830	12959	lanthipeptide	32.2	Yes	TRUE	13.52	MNLFDLQSMETPKEEAMGDVETGSRASLLLCGDSSLSITTCN
NZ_JOFW01000002.0.cluster2	1	IF31_RS0102495	9875	10004	lanthipeptide	32.2	Yes	TRUE	13.52	MNLFDLQSMETPKEEAMGDVETGSRASLLLCGDSSLSVTTCN
NZ_JOGV01000057.0.cluster24	1	IG88_RS0133720	12786	12915	lanthipeptide	32.2	Yes	TRUE	13.52	MNLFDLQSMETPKEEAMGDVETGSRASLLLCGDSSLSITTCN
NZ_JOHU01000037.0.cluster15	1	IF98_RS0128165	12654	12783	lanthipeptide	32.2	Yes	TRUE	13.52	MNLFDLQSMETPKEEAMGDVETGSRASLLLCGDSSLSVTTCN
NZ_LDZX01000018.0.cluster7	1	AC003_RS20655	9875	10004	lanthipeptide	32.2	Yes	TRUE	13.52	MNLFDLQSMETPKEEAMGDVETGSRASLLLCGDSSLSITTCN
NZ_LGDQ01000280.0.cluster31	1	ADK58_RS32325	12660	12789	lanthipeptide	32.2	Yes	TRUE	13.52	MNLFDLQSMETPKEEAMGDVETGSRASLLLCGDSSLSVTTCN
NZ_LT629768.1.cluster21	1	BLU60_RS34110	12812	12941	lanthipeptide	32.2	Yes	TRUE	13.52	MNLFDLQSMETPKEEAMGDVETGSRASLLLCGDSSLSITTCN
NZ_MQUH01000025.0.cluster20	1	BSZ07_RS33280	12760	12889	lanthipeptide	32.2	Yes	TRUE	13.52	MNLFDLQSMETPKEEAMGDVETGSRASLLLCGDSSLSITTCN
NC_014479.1.cluster11	3	BSUW23_RS18740	20000	20132	sactipeptide	32	Yes	TRUE	11.28	MKKAVIVENKGCATCSIGAACLVDGPIPDFEIAGATGLFGLWG
NZ_AJHL01000019.0.cluster11	3	RFWG1A3_RS18160	20000	20132	sactipeptide	32	Yes	TRUE	11.28	MKKAVIVENKGCATCSIGAACLVDGPIPDFEIAGATGLFGLWG
NZ_CYHO01000068.0.cluster9	2	AOI43_RS13235	10000	10132	sactipeptide	32	Yes	TRUE	11.28	MKKAVIVENKGCATCSIGAACLVDGPIPDFEIAGATGLFGLWG
NZ_JXCF01000013.0.cluster3	1	SH09_RS09605	5515	5674	lanthipeptide	31.9	Yes	TRUE	10.31	MEAVKEKNELFDLDVKVNAKESNDSGAEPRIASKFLCTPGCAKTGSFNSYCC
NC_010572.1.cluster16	1	SGR_RS11800	9824	9956	lanthipeptide	31.8	Yes	TRUE	8.41	MALLDLQAMDTPAEDSFGELATGSQVSLLVCEYSSLSVVLCTP
NZ_ABYX02000001.0.cluster15	1	SSIG_RS0234035	12845	12977	lanthipeptide	31.8	Yes	TRUE	8.41	MALLDLQAMDTPAEDSFGELATGSQVSLLVCEYSSLSVVLCTP
NZ_BDHJ01000008.0.cluster2	1	BHQ08_RS03045	9823	9955	lanthipeptide	31.8	Yes	TRUE	8.6	MALLDLQAMDTPAEDSFGELATGSQVSLLVCEYSSLSVTLCTP
NZ_CM003601.1.cluster19	1	JI76_RS25200	12718	12850	lanthipeptide	31.8	Yes	TRUE	8.41	MALLDLQAMDTPAEDSFGELATGSQVSLLVCEYSSLSVVLCTP
NZ_CP010833.1.cluster15	1	TK78_RS10875	9843	9975	lanthipeptide	31.8	Yes	TRUE	8.41	MALLDLQAMDTPAEDSFGELATGSQVSLLVCEYSSLSVVLCTP
NZ_CP013738.1.cluster16	1	WQO_RS23525	12829	12961	lanthipeptide	31.8	Yes	TRUE	8.41	MALLDLQAMDTPAEDSFGELATGSQVSLLVCEYSSLSVVLCTP
NZ_CP020570.1.cluster19	1	B1H20_RS34690	12780	12912	lanthipeptide	31.8	Yes	TRUE	8.41	MALLDLQAMDTPAEDSFGELATGSQVSLLVCEYSSLSVVLCTP
NZ_FLTQ01000001.0.cluster14	1	YW3DRAFT_RS01000	12675	12807	lanthipeptide	31.8	Yes	TRUE	8.41	MALLDLQAMDTPAEDSFGELATGSQVSLLVCEYSSLSVVLCTP
NZ_FLTR01000046.0.cluster35	1	YW5DRAFT_RS30505	12713	12845	lanthipeptide	31.8	Yes	TRUE	8.41	MALLDLQAMDTPAEDSFGELATGSQVSLLVCEYSSLSVVLCTP
NZ_FMYS01000001.0.cluster23	1	GA0000253_RS02275	9842	9974	lanthipeptide	31.8	Yes	TRUE	7.87	MALLDLQAMDTPAEDSFGELATGSQVSVLVCEYSSLSVVLCTP
NZ_GL877172.1.cluster17	1	SACT1_RS12960	9824	9956	lanthipeptide	31.8	Yes	TRUE	8.41	MALLDLQAMDTPAEDSFGELATGSQVSLLVCEYSSLSVVLCTP
NZ_JNLT01000003.0.cluster6	1	CD02_RS0108685	9823	9955	lanthipeptide	31.8	Yes	TRUE	8.41	MALLDLQAMDTPAEDSFGELATGSQVSLLVCEYSSLSVVLCTP
NZ_JNWW01000013.0.cluster19	1	NF33_RS0117195	8065	8197	lanthipeptide	31.8	Yes	TRUE	8.41	MALLDLQAMDTPAEDSFGELATGSQVSLLVCEYSSLSVVLCTP
NZ_JNYP01000001.0.cluster4	1	NF36_RS37105	12780	12912	lanthipeptide	31.8	Yes	TRUE	7.87	MALLDLQAMDTPAEDSFGELATGSQVSVLVCEYSSLSVVLCTP
NZ_JNZK01000001.0.cluster2	1	IF53_RS0101340	12751	12883	lanthipeptide	31.8	Yes	TRUE	8.07	MALLDLQAMDTPAEDSFGELATGSQVSLLVCEFSSLSVVLCTP
NZ_JOAC01000029.0.cluster31	1	IF18_RS0132950	3131	3263	lanthipeptide	31.8	Yes	TRUE	7.87	MALLDLQAMDTPAEDSFGELATGSQVSVLVCEYSSLSVVLCTP
NZ_JOBQ01000014.0.cluster23	1	IF69_RS1000000139650	12777	12909	lanthipeptide	31.8	Yes	TRUE	7.87	MALLDLQAMDTPAEDSFGELATGSQVSVLVCEYSSLSVVLCTP
NZ_JOBR01000007.0.cluster15	1	IF51_RS0116640	9824	9956	lanthipeptide	31.8	Yes	TRUE	8.41	MALLDLQAMDTPAEDSFGELATGSQVSLLVCEYSSLSVVLCTP
NZ_JOED01000021.0.cluster27	1	IH03_RS0127550	9825	9957	lanthipeptide	31.8	Yes	TRUE	8.41	MALLDLQAMDTPAEDSFGELATGSQVSLLVCEYSSLSVVLCTP
NZ_JOFE01000037.0.cluster30	1	IF42_RS1000000138850	3243	3375	lanthipeptide	31.8	Yes	TRUE	7.87	MALLDLQAMDTPAEDSFGELATGSQVSVLVCEYSSLSVVLCTP
NZ_JOFF01000006.0.cluster8	1	IF87_RS1000000136830	12780	12912	lanthipeptide	31.8	Yes	TRUE	8.41	MALLDLQAMDTPAEDSFGELATGSQVSLLVCEYSSLSVVLCTP
NZ_JOFG01000022.0.cluster28	1	IF38_RS1000000137185	12777	12909	lanthipeptide	31.8	Yes	TRUE	7.87	MALLDLQAMDTPAEDSFGELATGSQVSVLVCEYSSLSVVLCTP
NZ_JOGA01000017.0.cluster16	1	IG10_RS0123530	9787	9919	lanthipeptide	31.8	Yes	TRUE	8.41	MALLDLQAMDTPAEDSFGELATGSQVSLLVCEYSSLSVVLCTP
NZ_JOHA01000014.0.cluster19	1	IF84_RS1000000136605	12780	12912	lanthipeptide	31.8	Yes	TRUE	8.41	MALLDLQAMDTPAEDSFGELATGSQVSLLVCEYSSLSVVLCTP
NZ_JOHD01000053.0.cluster29	1	IH47_RS1000000138475	3113	3245	lanthipeptide	31.8	Yes	TRUE	7.87	MALLDLQAMDTPAEDSFGELATGSQVSVLVCEYSSLSVVLCTP
NZ_JOHG01000051.0.cluster30	1	IF66_RS1000000138365	12777	12909	lanthipeptide	31.8	Yes	TRUE	7.87	MALLDLQAMDTPAEDSFGELATGSQVSVLVCEYSSLSVVLCTP
NZ_JOHR01000001.0.cluster3	1	IG02_RS0101530	12755	12884	lanthipeptide	31.8	Yes	TRUE	13.96	MNLLELQSMETPKEEATGDVATGSRASLLLCGDSSLSVTTCN
NZ_JOIP01000009.0.cluster10	1	IF40_RS1000000138305	3219	3351	lanthipeptide	31.8	Yes	TRUE	7.87	MALLDLQAMDTPAEDSFGELATGSQVSVLVCEYSSLSVVLCTP
NZ_JOIT01000043.0.cluster31	1	IH74_RS1000000138465	3056	3188	lanthipeptide	31.8	Yes	TRUE	7.87	MALLDLQAMDTPAEDSFGELATGSQVSVLVCEYSSLSVVLCTP
NZ_JOJK01000017.0.cluster20	1	IH16_RS0125885	8077	8209	lanthipeptide	31.8	Yes	TRUE	8.41	MALLDLQAMDTPAEDSFGELATGSQVSLLVCEYSSLSVVLCTP
NZ_JPWW01000002.0.cluster6	1	IX27_RS25955	12853	12985	lanthipeptide	31.8	Yes	TRUE	8.07	MALLDLQAMDTPAEDSFGELATGSQVSLLVCEFSSLSVVLCTP
NZ_JXUQ02000001.0.cluster17	1	PZ61_RS11265	9824	9956	lanthipeptide	31.8	Yes	TRUE	8.41	MALLDLQAMDTPAEDSFGELATGSQVSLLVCEYSSLSVVLCTP
NZ_JYBE02000001.0.cluster11	1	BF14_RS10205	9823	9955	lanthipeptide	31.8	Yes	TRUE	8.41	MALLDLQAMDTPAEDSFGELATGSQVSLLVCEYSSLSVVLCTP
NZ_KL573549.1.cluster21	1	BG84_RS0119125	12737	12869	lanthipeptide	31.8	Yes	TRUE	8.41	MALLDLQAMDTPAEDSFGELATGSQVSLLVCEYSSLSVVLCTP
NZ_KQ257779.1.cluster13	1	IQ60_RS22540	9823	9955	lanthipeptide	31.8	Yes	TRUE	8.41	MALLDLQAMDTPAEDSFGELATGSQVSLLVCEYSSLSVVLCTP
NZ_LGCY01000104.0.cluster22	1	ADK88_RS35045	3173	3305	lanthipeptide	31.8	Yes	TRUE	7.87	MALLDLQAMDTPAEDSFGELATGSQVSVLVCEYSSLSVVLCTP
NZ_LGDF01000127.0.cluster16	1	ADK56_RS36065	3173	3305	lanthipeptide	31.8	Yes	TRUE	7.87	MALLDLQAMDTPAEDSFGELATGSQVSVLVCEYSSLSVVLCTP
NZ_LIPB01000001.0.cluster2	1	AMK17_RS03280	9823	9955	lanthipeptide	31.8	Yes	TRUE	8.41	MALLDLQAMDTPAEDSFGELATGSQVSLLVCEYSSLSVVLCTP
NZ_LIPC01000001.0.cluster4	1	AMK14_RS03435	9823	9955	lanthipeptide	31.8	Yes	TRUE	8.41	MALLDLQAMDTPAEDSFGELATGSQVSLLVCEYSSLSVVLCTP
NZ_LIPE01000001.0.cluster2	1	AMK12_RS03355	9823	9955	lanthipeptide	31.8	Yes	TRUE	8.41	MALLDLQAMDTPAEDSFGELATGSQVSLLVCEYSSLSVVLCTP
NZ_LISY01000003.0.cluster17	1	AMK20_RS14780	12670	12802	lanthipeptide	31.8	Yes	TRUE	8.41	MALLDLQAMDTPAEDSFGELATGSQVSLLVCEYSSLSVVLCTP
NZ_LIVT01000001.0.cluster2	1	AMK24_RS01700	9825	9957	lanthipeptide	31.8	Yes	TRUE	8.41	MALLDLQAMDTPAEDSFGELATGSQVSLLVCEYSSLSVVLCTP
NZ_LIVW01000001.0.cluster2	1	AMK28_RS03165	9824	9956	lanthipeptide	31.8	Yes	TRUE	8.41	MALLDLQAMDTPAEDSFGELATGSQVSLLVCEYSSLSVVLCTP
NZ_LIXK01000001.0.cluster4	1	AMK23_RS04085	12829	12961	lanthipeptide	31.8	Yes	TRUE	8.41	MALLDLQAMDTPAEDSFGELATGSQVSLLVCEYSSLSVVLCTP
NZ_LMGX01000019.0.cluster24	1	ASD97_RS26860	9823	9955	lanthipeptide	31.8	Yes	TRUE	8.41	MALLDLQAMDTPAEDSFGELATGSQVSLLVCEYSSLSVVLCTP
NZ_LZRD01000054.0.cluster35	1	A3Q37_RS33745	12683	12815	lanthipeptide	31.8	Yes	TRUE	8.41	MALLDLQAMDTPAEDSFGELATGSQVSLLVCEYSSLSVVLCTP
NZ_MJAG01000069.0.cluster34	1	BFN28_RS30225	8579	8711	lanthipeptide	31.8	Yes	TRUE	8.41	MALLDLQAMDTPAEDSFGELATGSQVSLLVCEYSSLSVVLCTP
NZ_MJAI01000024.0.cluster11	1	BG481_RS21800	9843	9975	lanthipeptide	31.8	Yes	TRUE	8.41	MALLDLQAMDTPAEDSFGELATGSQVSLLVCEYSSLSVVLCTP
NZ_JNXS01000009.0.cluster8	1	NF35_RS11410	9827	9959	lanthipeptide	31.6	Yes	TRUE	9.97	MALLDLQAMETPAEDSFGELATGSQVSLLVCEYSSLSVVLCTP
NZ_KB898991.1.cluster12	1	D581_RS0105780	12735	12867	lanthipeptide	31.6	Yes	TRUE	9.97	MALLDLQAMETPAEDSFGELATGSQVSLLVCEYSSLSVVLCTP
NZ_LIXI01000005.0.cluster26	1	AMK21_RS16815	9799	9931	lanthipeptide	31.6	Yes	TRUE	9.97	MALLDLQAMETPAEDSFGELATGSQVSLLVCEYSSLSVVLCTP
NZ_MJAF01000104.0.cluster3	1	BFN23_RS32560	11718	11850	lanthipeptide	31.6	Yes	TRUE	9.97	MALLDLQAMETPAEDSFGELATGSQVSLLVCEYSSLSVVLCTP
NC_021177.1.cluster20	1	SFUL_RS24355	12691	12823	lanthipeptide	31.5	Yes	TRUE	10.55	MALLDLQAMETPAEESFGELATGSQVSLLVCEYSSLSVVLCTP
NZ_ARPF01000003.0.cluster2	1	B083_RS0107255	12832	12964	lanthipeptide	31.5	Yes	TRUE	10.55	MALLDLQAMETPAEESFGELATGSQVSLLVCEYSSLSVVLCTP
NZ_CP015362.1.cluster14	1	A6E92_RS09975	9799	9931	lanthipeptide	31.5	Yes	TRUE	10.55	MALLDLQAMETPAEESFGELATGSQVSLLVCEYSSLSVVLCTP
NZ_JNWU01000012.0.cluster22	1	NF37_RS0120000	12691	12823	lanthipeptide	31.5	Yes	TRUE	10.55	MALLDLQAMETPAEESFGELATGSQVSLLVCEYSSLSVVLCTP
NZ_JOJC01000009.0.cluster15	1	IO23_RS0108435	9799	9931	lanthipeptide	31.5	Yes	TRUE	10.21	MALLDLQAMETPAEESFGELATGSQVSLLVCEFSSLSVVLCTP
NZ_KB890925.1.cluster17	1	B053_RS0113845	9799	9931	lanthipeptide	31.5	Yes	TRUE	10.55	MALLDLQAMETPAEESFGELATGSQVSLLVCEYSSLSVVLCTP
NZ_AUKR01000017.0.cluster15	1	H300_RS0116665	9875	10004	lanthipeptide	31.4	Yes	TRUE	15.72	MTLLDLQSMETPKEETTGDVATGSRASLLLCGDSSLSVTTCN
NZ_BBZG01000001.0.cluster1	1	ASC57_RS01245	20939	21092	thiopeptide	31	Yes	TRUE	inf	MDLSDLPMDVFEMADSGMEVESLTAGHGMPEVGASCNCVCGFCCSCSPSA
NZ_CP016073.1.cluster5	3	A9I65_RS12365	10000	10132	sactipeptide	31	Yes	TRUE	8.33	MEKGIMVSNKGCSTCSIGAACLIDGPLPDFEVMGITGIFGLTS
NZ_FOBF01000008.0.cluster16	1	BMX74_RS18550	18756	18909	thiopeptide	31	Yes	TRUE	inf	MDLSDLPMDVFEMADSGMEVESLTAGHGMPEVGASCNCVCGFCCSCSPSA
NZ_JPMW01000001.0.cluster3	1	EV45_RS03835	18621	18774	thiopeptide	31	Yes	TRUE	inf	MNLNDLPMDVFEMADSGMEVESLTAGHGMPEVGASCNCVCGFCCSCSPSA
NZ_JTKO01000012.0.cluster2	3	NO87_RS10650	10000	10132	sactipeptide	31	Yes	TRUE	8.33	MEKGIMVSNKGCSTCSIGAACLIDGPLPDFEVMGITGIFGLTS
NZ_AKGR01000045.0.cluster3	1	HMPREF9986_RS02070	10000	10159	lanthipeptide	30.8	Yes	TRUE	9.78	MEAVKEKNDLFNLDVKVNAKESNDSGAEPRIASKFICTPGCAKTGSFNSYCC
NZ_CP011340.1.cluster10	1	SPRI_RS11830	9843	9972	lanthipeptide	30.7	Yes	TRUE	13.86	MTLLDLQSMETPKEEAIGDVETGSRASLLLCGDSSLSVTTCN
NZ_MAUD01000282.0.cluster18	1	BFF77_RS22255	4009	4138	lanthipeptide	30.7	Yes	TRUE	13.08	MSLLDLQSMETPKEEAIGDVETGSQASLLLCGDSSLSLFTCN
NC_020990.1.cluster13	1	XNR_RS11575	28123	28255	lanthipeptide	30.1	Yes	TRUE	9.26	MALLDLQAMDTPQEEAVGDLATGSQISLLICEYSSLSVTLCTP
NZ_AMPN02000002.0.cluster11	1	SM8_RS12785	28018	28150	lanthipeptide	30.1	Yes	TRUE	9.26	MALLDLQAMDTPQEEAVGDLATGSQISLLICEYSSLSVTLCTP
NZ_CM002271.1.cluster13	1	B591_RS12150	26069	26201	lanthipeptide	30.1	Yes	TRUE	9.26	MALLDLQAMDTPQEEAVGDLATGSQISLLICEYSSLSVTLCTP
NZ_CM002273.1.cluster14	1	B590_RS12280	26068	26200	lanthipeptide	30.1	Yes	TRUE	9.26	MALLDLQAMDTPQEEAVGDLATGSQISLLICEYSSLSVTLCTP
NZ_CP009802.1.cluster12	1	SFR_RS12925	28689	28821	lanthipeptide	30.1	Yes	TRUE	9.26	MALLDLQAMDTPQEEAVGDLATGSQISLLICEYSSLSVTLCTP
NZ_CP014485.1.cluster12	1	Salbus254_RS12710	27796	27928	lanthipeptide	30.1	Yes	TRUE	9.26	MALLDLQAMDTPQEEAVGDLATGSQISLLICEYSSLSVTLCTP
NZ_CP016824.1.cluster10	1	BEN82_RS18165	12669	12801	lanthipeptide	30.1	Yes	TRUE	9.26	MALLDLQAMDTPQEEAVGDLATGSQISLLICEYSSLSVTLCTP
NZ_FMBX01000080.0.cluster20	1	GA0115237_RS15655	350	482	lanthipeptide	30.1	Yes	TRUE	9.26	MALLDLQAMDTPQEEAVGDLATGSQISLLICEYSSLSVTLCTP
NZ_FMCF01000183.0.cluster22	1	GA0115250_RS17080	12669	12801	lanthipeptide	30.1	Yes	TRUE	9.26	MALLDLQAMDTPQEEAVGDLATGSQISLLICEYSSLSVTLCTP
NZ_JNZI01000064.0.cluster26	1	OO55_RS30455	7955	8087	lanthipeptide	30.1	Yes	TRUE	9.26	MALLDLQAMDTPQEEAVGDLATGSQISLLICEYSSLSVTLCTP
NZ_JOGN01000094.0.cluster24	1	IG12_RS0130760	8061	8193	lanthipeptide	30.1	Yes	TRUE	9.26	MALLDLQAMDTPQEEAVGDLATGSQISLLICEYSSLSVTLCTP
NZ_JOGQ01000014.0.cluster16	1	IO21_RS0115385	27838	27970	lanthipeptide	30.1	Yes	TRUE	9.26	MALLDLQAMDTPQEEAVGDLATGSQISLLICEYSSLSVTLCTP
NZ_JOGU01000124.0.cluster30	1	IF80_RS0131200	7051	7183	lanthipeptide	30.1	Yes	TRUE	9.26	MALLDLQAMDTPQEEAVGDLATGSQISLLICEYSSLSVTLCTP
NZ_JOHX01000020.0.cluster11	1	IG93_RS18155	9779	9911	lanthipeptide	30.1	Yes	TRUE	9.26	MALLDLQAMDTPQEEAVGDLATGSQISLLICEYSSLSVTLCTP
NZ_JTCK01000065.0.cluster25	1	PH39_RS16905	12653	12785	lanthipeptide	30.1	Yes	TRUE	9.26	MALLDLQAMDTPQEEAVGDLATGSQISLLICEYSSLSVTLCTP
NZ_KB890715.1.cluster15	1	B048_RS0115750	12663	12795	lanthipeptide	30.1	Yes	TRUE	9.26	MALLDLQAMDTPQEEAVGDLATGSQISLLICEYSSLSVTLCTP
NZ_KB898255.1.cluster27	1	D330_RS0130030	9788	9920	lanthipeptide	30.1	Yes	TRUE	9.26	MALLDLQAMDTPQEEAVGDLATGSQISLLICEYSSLSVTLCTP
NZ_KN549183.1.cluster25	1	D076_RS30740	7990	8122	lanthipeptide	30.1	Yes	TRUE	9.26	MALLDLQAMDTPQEEAVGDLATGSQISLLICEYSSLSVTLCTP
NZ_LAYX01000068.0.cluster24	1	WQ59_RS27990	9780	9912	lanthipeptide	30.1	Yes	TRUE	9.26	MALLDLQAMDTPQEEAVGDLATGSQISLLICEYSSLSVTLCTP
NZ_LLZL01000268.0.cluster26	1	ADL32_RS28405	1948	2080	lanthipeptide	30.1	Yes	TRUE	9.26	MALLDLQAMDTPQEEAVGDLATGSQISLLICEYSSLSVTLCTP
NZ_MNPQ01000004.0.cluster5	1	BGV78_RS11170	12681	12813	lanthipeptide	30.1	Yes	TRUE	9.26	MALLDLQAMDTPQEEAVGDLATGSQISLLICEYSSLSVTLCTP
NC_014925.1.cluster1	2	SPSINT_RS00615	11411	11543	sactipeptide	30	Yes	TRUE	8.33	MEKGIMVSNKGCSTCSIGAACLIDGPLPDFEVMGITGIFGLTS
NZ_AGNH01000358.0.cluster23	1	TOR3209_RS0122360	9819	9948	lanthipeptide	30	Yes	TRUE	11.19	MNLFELQSLETPKEEAMGDVETGSRASLLLCGDSSLSVTTCN
NZ_JOBC01000001.0.cluster2	2	IG96_RS0101140	57044	57176	lanthipeptide	30	Yes	TRUE	7.64	MALLDLQAMDTPAEEAAGDLATGSQVSVIACEYSSLSVLVCTP
NZ_JOCG01000002.0.cluster3	1	IH30_RS0102310	23210	23339	lanthipeptide	30	Yes	TRUE	11.19	MNLFELQSLETPKEEAMGDVETGSRASLLLCGDSSLSVTTCN
NZ_KB897785.1.cluster18	1	C593_RS0121390	9854	9983	lanthipeptide	30	Yes	TRUE	11.19	MNLFELQSLETPKEEAMGDVETGSRASLLLCGDSSLSVTTCN
NZ_KN039948.1.cluster22	1	FM21_RS29525	31058	31187	lanthipeptide	30	Yes	TRUE	11.19	MNLFELQSLETPKEEAMGDVETGSRASLLLCGDSSLSVTTCN
NZ_LARV01000428.0.cluster31	1	WH38_RS32565	23220	23349	lanthipeptide	30	Yes	TRUE	11.19	MNLFELQSLETPKEEAMGDVETGSRASLLLCGDSSLSVTTCN
NZ_LGRV01000006.0.cluster5	1	AEA09_RS16245	11469	11601	sactipeptide	30	Yes	TRUE	3.57	MEKGLVVANKGCSACSIGAICLITGPVPDFEVASISGIFSVWG
NZ_LIPF01000004.0.cluster16	1	AMK11_RS16660	9814	9943	lanthipeptide	30	Yes	TRUE	11.19	MNLFELQSLETPKEEAMGDVETGSRASLLLCGDSSLSVTTCN
NZ_LOSR01000178.0.cluster26	1	AUW26_RS24270	23224	23353	lanthipeptide	30	Yes	TRUE	11.19	MNLFELQSLETPKEEAMGDVETGSRASLLLCGDSSLSVTTCN
NZ_MVFC01000007.0.cluster44	1	B1H18_RS11975	9834	9966	lanthipeptide	29.6	Yes	TRUE	9.62	MALLDLQSMDTPQEEAVGDIATGSQVSLLICEYSSLSVVLCTP
NZ_JOFQ01000033.0.cluster32	1	IF20_RS34715	9827	9959	lanthipeptide	29.5	Yes	TRUE	8.02	MALLDLQAMDTPTEEAAGDLAHGSQVSLLICEYSSLSVVACTP
NZ_APMW01000037.0.cluster4	2	J435_RS0105920	10000	10132	sactipeptide	29	Yes	TRUE	11.28	MKKAVIVENKGCATCSIGAACLVDGPIPDFEIAGATGLFGLWG
NZ_ATDF02000020.0.cluster2	1	M462_RS08950	11398	11530	sactipeptide	29	Yes	TRUE	4.78	MEQGVMVSNKGCSACAVGAACLADGPIPDFEVAGITGTFGMAS
NZ_KV827785.1.cluster4	3	HMPREF2580_RS10900	43907	44039	sactipeptide	29	Yes	TRUE	4.78	MEQGVMVSNKGCSACAVGAACLADGPIPDFEVAGITGTFGMAS
NZ_LDTG01000014.0.cluster4	1	SA6_RS08905	11398	11530	sactipeptide	29	Yes	TRUE	4.78	MEQGVMVSNKGCSACAVGAACLADGPIPDFEVAGITGTFGMAS
NZ_CP011522.1.cluster18	1	ABE83_RS11805	9799	9931	lanthipeptide	28.6	Yes	TRUE	10.89	MALLDLQAMETPAEENFGELATGSQVSLLVCEYSSLSVVLCTP
NZ_FMCC01000231.0.cluster37	1	GA0115244_RS31285	9799	9931	lanthipeptide	28.6	Yes	TRUE	10.89	MALLDLQAMETPAEENFGELATGSQVSLLVCEYSSLSVVLCTP
NZ_FMCJ01000055.0.cluster23	1	GA0115243_RS22000	11801	11933	lanthipeptide	28.6	Yes	TRUE	10.97	MALLDLQAMETPAEENFGELATGSQVSLLVCEYSSLSVTLCTP
NZ_JOEM01000001.0.cluster1	1	IF17_RS0101080	9799	9931	lanthipeptide	28.6	Yes	TRUE	10.55	MALLDLQAMETPAEENFGELATGSQVSLLVCEFSSLSVVLCTP
NZ_LJGZ01000114.0.cluster37	1	AN221_RS41400	8535	8667	lanthipeptide	28.6	Yes	TRUE	10.89	MALLDLQAMETPAEENFGELATGSQVSLLVCEYSSLSVVLCTP
NZ_LJGZ01000114.0.cluster37	1	AN221_RS41415	9799	9931	lanthipeptide	28.6	Yes	TRUE	10.89	MALLDLQAMETPAEENFGELATGSQVSLLVCEYSSLSVVLCTP
NZ_LZQS01000001.0.cluster3	1	STIB_RS05225	12706	12838	lanthipeptide	28.6	Yes	TRUE	10.55	MALLDLQAMETPAEENFGELATGSQVSLLVCEFSSLSVVLCTP
NZ_CP019724.1.cluster30	1	B1H29_RS35355	29533	29662	lanthipeptide	28.1	Yes	TRUE	13.8	MNLFEMQSMETPKEEAMGDVETGSRASLLLCGDSSLSVTTCN
NZ_KL591003.1.cluster4	1	IH00_RS0108615	9875	10004	lanthipeptide	28.1	Yes	TRUE	14.62	MTLLDLQSMETPKEEVTGDVASGSRASLLLCGDSSLSVTTCN
NC_011973.1.cluster8	1	cluster_8_allorf025	11545	11667	sactipeptide	28	Yes	TRUE	3.87	METPVVQPRDWTCWSCLVCAACSVELLNLVTAATGASTAS
NC_011973.1.cluster8	1	cluster_8_allorf029	11774	11896	sactipeptide	28	Yes	TRUE	3.87	METPVVQPRDWTCWSCLVCAACSVELLNLVTAATGASTAS
NZ_ABDA02000035.0.cluster1	3	allorf_108875_108997	108874	108997	sactipeptide	28	Yes	TRUE	3.87	METPVVQPRDWTCWSCLVCAACSVELLNLVTAATGASTAS
NZ_ABDA02000035.0.cluster1	3	allorf_108647_108769	108646	108769	sactipeptide	28	Yes	TRUE	3.87	METPVVQPRDWTCWSCLVCAACSVELLNLVTAATGASTAS
NZ_AMCA01000301.0.cluster13	2	A921_RS17725	1670	1802	sactipeptide	28	Yes	TRUE	11.28	MKKAVIVENKGCATCSIGAACLVDGPIPDFEIAGATGLFGLWG
NZ_CM000752.1.cluster8	1	cluster_8_allorf009	9723	9845	sactipeptide	28	Yes	TRUE	3.87	METPVVQPRDWTCWSCLVCAACSVELLNLVTAATGASTAS
NZ_CP010090.1.cluster12	1	cluster_12_allorf031	9722	9844	sactipeptide	28	Yes	TRUE	3.87	METPVVQPRDWTCWSCLVCAACSVELLNLVTAATGASTAS
NZ_CP010090.1.cluster12	1	cluster_12_allorf028	9494	9616	sactipeptide	28	Yes	TRUE	3.87	METPVVQPRDWTCWSCLVCAACSVELLNLVTAATGASTAS
NZ_CP011350.1.cluster11	1	cluster_11_allorf019	11545	11667	sactipeptide	28	Yes	TRUE	3.87	METPVVQPRDWTCWSCLVCAACSVELLNLVTAATGASTAS
NZ_CP011350.1.cluster11	1	cluster_11_allorf023	11773	11895	sactipeptide	28	Yes	TRUE	3.87	METPVVQPRDWTCWSCLVCAACSVELLNLVTAATGASTAS
NZ_CP022446.1.cluster11	1	cluster_11_allorf034	11772	11894	sactipeptide	28	Yes	TRUE	3.87	METPVVQPRDWTCWSCLVCAACSVELLNLVTAATGASTAS
NZ_CP022446.1.cluster11	1	cluster_11_allorf030	11544	11666	sactipeptide	28	Yes	TRUE	3.87	METPVVQPRDWTCWSCLVCAACSVELLNLVTAATGASTAS
NZ_CP027770.1.cluster3	1	C7J90_RS04260	9805	9937	sactipeptide	28	Yes	TRUE	9.22	MEKGVMVSNKGCSACSIGAACLIDGPFPDFEVMGITGTFGLSS
NZ_JYPH01000039.0.cluster9	2	allorf_12637_12759	12636	12759	sactipeptide	28	Yes	TRUE	3.87	METPVVQPRDWTCWSCLVCAACSVELLNLVTAATGASTAS
NZ_MAOE01000115.0.cluster9	1	allorf_07846_07968	7845	7968	sactipeptide	28	Yes	TRUE	3.87	METPVVQPRDWTCWSCLVCAACSVELLNLVTAATGASTAS
NZ_MAOE01000115.0.cluster9	1	allorf_08074_08196	8073	8196	sactipeptide	28	Yes	TRUE	3.87	METPVVQPRDWTCWSCLVCAACSVELLNLVTAATGASTAS
NZ_MIFK01000005.0.cluster8	1	allorf_09493_09615	9492	9615	sactipeptide	28	Yes	TRUE	3.87	METPVVQPRDWTCWSCLVCAACSVELLNLVTAATGASTAS
NZ_MIFK01000005.0.cluster8	1	allorf_09723_09845	9722	9845	sactipeptide	28	Yes	TRUE	3.87	METPVVQPRDWTCWSCLVCAACSVELLNLVTAATGASTAS
NZ_MLKJ01000023.0.cluster3	1	allorf_02955_03077	2954	3077	sactipeptide	28	Yes	TRUE	3.87	METPVVQPRDWTCWSCLVCAACSVELLNLVTAATGASTAS
NZ_MLKJ01000023.0.cluster3	1	allorf_03184_03306	3183	3306	sactipeptide	28	Yes	TRUE	3.87	METPVVQPRDWTCWSCLVCAACSVELLNLVTAATGASTAS
NC_014479.1.cluster9	1	BSUW23_RS16845	10000	10171	lanthipeptide	27.8	Yes	TRUE	8.99	MSKFDDFDLDVVKVSKQDSKITPQWKSESLCTPGCVTGALQTCFLQTLTCNCKISK
NC_016047.1.cluster8	1	GYO_RS39160	10000	10171	lanthipeptide	27.8	Yes	TRUE	9.27	MSKFDDFDLDVVKVSKQDSKITPQWKSESVCTPGCVTGLLQTCFLQTITCNCKISK
NZ_AJHL01000018.0.cluster9	1	RFWG1A3_RS16335	10000	10171	lanthipeptide	27.8	Yes	TRUE	8.99	MSKFDDFDLDVVKVSKQDSKITPQWKSESLCTPGCVTGALQTCFLQTLTCNCKISK
NZ_CAUC01000015.0.cluster13	1	BSUBE1_RS21155	10000	10171	lanthipeptide	27.8	Yes	TRUE	8.9	MSKFDDFDLDVVKVSKQDSKITPQWKSESLCTPGCVTGVLQTCFLQTITCNCKISK
NZ_CP010014.1.cluster9	1	QF06_RS15235	10000	10171	lanthipeptide	27.8	Yes	TRUE	8.9	MSKFDDFDLDVVKVSKQDSKITPQWKSESLCTPGCVTGVLQTCFLQTITCNCKISK
NZ_CYHN01000001.0.cluster1	1	AOI19_RS00155	10000	10171	lanthipeptide	27.8	Yes	TRUE	8.9	MSKFDDFDLDVVKVSKQDSKITPQWKSESLCTPGCVTGVLQTCFLQTITCNCKISK
NZ_CYHQ01000008.0.cluster5	1	AOI72_RS05950	16300	16471	lanthipeptide	27.8	Yes	TRUE	8.9	MSKFDDFDLDVVKVSKQDSKITPQWKSESLCTPGCVTGVLQTCFLQTITCNCKISK
NZ_JVEA01000016.0.cluster4	1	ADB62_RS06025	1561	1732	lanthipeptide	27.8	Yes	TRUE	8.9	MSKFDDFDLDVVKVSKQDSKITPQWKSESLCTPGCVTGVLQTCFLQTITCNCKISK
NZ_JXAQ01000011.0.cluster6	1	SC79_RS13450	16301	16472	lanthipeptide	27.8	Yes	TRUE	8.99	MSKFDDFDLDVVKVSKQDSKITPQWKSESLCTPGCVTGALQTCFLQTLTCNCKISK
NZ_LQCL01000014.0.cluster9	1	AVR63_RS19070	16297	16459	lanthipeptide	27.8	Yes	TRUE	8.03	MSKFDDFDLDVVKVSKQDSKITPQVRSKSLCTPGCITGPLRTCYLCFPTHVNC
NZ_LQCL01000014.0.cluster9	1	AVR63_RS19075	16886	17057	lanthipeptide	27.8	Yes	TRUE	8.51	MSKFDDFDLDVVKVSKQDSKITPQWKSESVCTPGCVTGVLQTCFLQTITCNCHISK
NZ_LSBA01000014.0.cluster9	1	AXI58_RS09275	10000	10171	lanthipeptide	27.8	Yes	TRUE	8.38	MSKFDDFDLDVVKVSKQDSKITPQWKSESLCTPGCITGVLQTCFLQTITCNCHISK
NZ_LSMU01000046.0.cluster11	1	AX282_RS17260	16299	16470	lanthipeptide	27.8	Yes	TRUE	9.27	MSKFDDFDLDVVKVSKQDSKITPQWKSESVCTPGCVTGLLQTCFLQTITCNCKISK
NZ_LYNB01000044.0.cluster14	1	A7314_RS21235	16298	16460	lanthipeptide	27.8	Yes	TRUE	8.5	MSKFDDFDLDVVKVSKQDSKITPQVLSKSLCTPGCITGPLQTCYLCFPTFAKC
NZ_LYNB01000044.0.cluster14	1	A7314_RS13790	16887	17058	lanthipeptide	27.8	Yes	TRUE	8.51	MSKFDDFDLDVVKVSKQDSKITPQWKSESVCTPGCVTGVLQTCFLQTITCNCHISK
NC_014165.1.cluster1	1	TBIS_RS02745	15048	15198	thiopeptide	27.6	Yes	TRUE	17.33	MDLNDLPMDVFELADSGVAVESLTAGHGMTEVGASCNCFCYICCSCSSA
NC_003155.5.cluster38	3	SAVERM_RS38515	19620	19737	lanthipeptide	27.4	Yes	TRUE	8.48	MALLDLQTMESDEHTGGGGASTVSLLSCVSAASVLLCL
NC_015600.1.cluster1	1	SGPB_RS10680	16274	16442	lanthipeptide	27.4	Yes	TRUE	3.94	MNNEDFNLDLVTISKENNSGASPRVTSKSLCTPGCKTGILMTCAIKTATCGCHFG
NZ_ALMN01000040.0.cluster2	1	SST51_RS1000000112635	15009	15177	lanthipeptide	27.4	Yes	TRUE	3.94	MNNEDFNLDLVTISKENNSGASPRVTSKSLCTPGCKTGILMTCAIKTATCGCHFG
NZ_ALNF01000037.0.cluster1	1	SST69_RS1000000112600	9394	9562	lanthipeptide	27.4	Yes	TRUE	3.87	MNNEDFNLDLVTISKENNSGASPRVTSISLCTPGCKTGILMTCAIKTATCGCHFG
NZ_ATVP01000001.0.cluster1	1	G574_RS11150	5331	5499	lanthipeptide	27.4	Yes	TRUE	3.94	MNNEDFNLDLVTISKENNSGASPRVTSKSLCTPGCKTGILMTCAIKTATCGCHFG
NZ_AUKV01000001.0.cluster1	2	H305_RS0100085	12839	12956	lanthipeptide	27.4	Yes	TRUE	7.91	MALLDLQTMESDEHTGGGGASTVSLLSCISAASVLLCL
NZ_CP013743.1.cluster7	2	AS200_RS06110	12640	12757	lanthipeptide	27.4	Yes	TRUE	8.26	MALLDLQTMESDEHTGGGGASTASLLSCISAASVLLCL
NZ_CP021867.1.cluster1	1	BB164_RS04215	10000	10168	lanthipeptide	27.4	Yes	TRUE	3.94	MNNEDFNLDLVTISKENNSGASPRVTSKSLCTPGCKTGILMTCAIKTATCGCHFG
NZ_GL636070.1.cluster1	1	HMPREF9171_RS106200	16275	16443	lanthipeptide	27.4	Yes	TRUE	3.94	MNNEDFNLDLVTISKENNSGASPRVTSKSLCTPGCKTGILMTCAIKTATCGCHFG
NZ_JODC01000008.0.cluster12	3	IH68_RS0121750	20008	20125	lanthipeptide	27.4	Yes	TRUE	8.26	MALLDLQTMESDEHTGGGGASTASLLSCISAASVLLCL
NZ_LBKH01000067.0.cluster2	1	WA00_RS05795	288	456	lanthipeptide	27.4	Yes	TRUE	3.94	MNNEDFNLDLVTISKENNSGASPRVTSKSLCTPGCKTGILMTCAIKTATCGCHFG
NZ_LBKI01000025.0.cluster2	1	WA01_RS02670	10000	10168	lanthipeptide	27.4	Yes	TRUE	3.94	MNNEDFNLDLVTISKENNSGASPRVTSKSLCTPGCKTGILMTCAIKTATCGCHFG
NZ_LWLE01000019.0.cluster28	1	A6A29_RS44250	13267	13399	lanthipeptide	27.3	Yes	TRUE	7.59	MALLDLQAMETPADEAFGELATGSQVSLLICEHSSLSLTLCTP
NZ_ATWZ01000005.0.cluster1	1	G637_RS0102290	10000	10171	lanthipeptide	27.2	Yes	TRUE	6.1	MSNEDFNLDLVSVSKNSNSGASPRITSKSLCTPGCKTGALMTCPIKTATCGCHFGN
NZ_FMTH01000001.0.cluster1	1	BLO13_RS02035	18417	18588	lanthipeptide	27.2	Yes	TRUE	6.1	MSNEDFNLDLVSVSKNSNSGASPRITSKSLCTPGCKTGALMTCPIKTATCGCHFGN
NZ_FNZW01000001.0.cluster2	1	BMZ61_RS02110	10000	10171	lanthipeptide	27.2	Yes	TRUE	6.1	MSNEDFNLDLVSVSKNSNSGASPRITSKSLCTPGCKTGALMTCPIKTATCGCHFGN
NZ_FOYC01000001.0.cluster2	1	BMZ88_RS03370	10000	10171	lanthipeptide	27.2	Yes	TRUE	6.1	MSNEDFNLDLVSVSKNSNSGASPRITSKSLCTPGCKTGALMTCPIKTATCGCHFGN
NZ_KE384124.1.cluster1	1	G597_RS0106700	10000	10171	lanthipeptide	27.2	Yes	TRUE	6.1	MSNEDFNLDLVSVSKNSNSGASPRITSKSLCTPGCKTGALMTCPIKTATCGCHFGN
NZ_LATD01000089.0.cluster32	1	WH07_RS10280	12686	12815	lanthipeptide	27.2	Yes	TRUE	10.74	MNLLDLQSLEIPKEEAAGDVATGSRASLLLCGDSSLSVVTCN
NZ_JWIQ02000079.0.cluster6	1	QY96_RS16485	11610	11742	sactipeptide	27	Yes	TRUE	8.6	MEKGIMVANKGCSACSIGAACLIDGPFPDFEIMGITGTFGISG
NZ_JWJE02000084.0.cluster6	1	QY97_RS18365	359	491	sactipeptide	27	Yes	TRUE	8.6	MEKGIMVANKGCSACSIGAACLIDGPFPDFEIMGITGTFGISG
NZ_LIVZ01000003.0.cluster24	2	AMK31_RS09050	22797	22914	lanthipeptide	27	Yes	TRUE	9.18	MALLDLQTMEADEHTGGGGASTVSLLSCISAASVLLCL
NZ_LVVO01000111.0.cluster3	1	allorf_08478_08654	8477	8654	lanthipeptide	26.8	Yes	TRUE	4.52	VKIMNNSLFDLDLKKGVETQKNDLSPQSASVLKTAVKTSKKFCKGVTLTCGCNITGGK
NC_017486.1.cluster2	1	CVCAS_RS03115	10000	10174	lanthipeptide	26.7	Yes	TRUE	8.18	MSTKDFNLDLVSVSKKDSGASPRITSISLCTPGCKTGALMGCNMKTATCHCSIHVSK
NC_020450.1.cluster1	1	LILO_RS03015	10000	10174	lanthipeptide	26.7	Yes	TRUE	8.85	MSTKDFNLDLVSVSKKDSGASPRITSISLCTPGCKTGALMGCNMKTATCNCSIHVSK
NZ_CP009472.1.cluster1	1	LG36_RS03420	10000	10174	lanthipeptide	26.7	Yes	TRUE	8.85	MSTKDFNLDLVSVSKKDSGASPRITSISLCTPGCKTGALMGCNMKTATCNCSIHVSK
NZ_CP010050.1.cluster1	1	QI18_RS03300	10000	10174	lanthipeptide	26.7	Yes	TRUE	8.85	MSTKDFNLDLVSVSKKDSGASPRITSISLCTPGCKTGALMGCNMKTATCNCSIHVSK
NZ_CP015904.1.cluster1	1	LLUC11_RS03265	10000	10174	lanthipeptide	26.7	Yes	TRUE	8.85	MSTKDFNLDLVSVSKKDSGASPRITSISLCTPGCKTGALMGCNMKTATCNCSIHVSK
NZ_CP024954.1.cluster2	1	CV702_RS02990	10000	10174	lanthipeptide	26.7	Yes	TRUE	8.85	MSTKDFNLDLVSVSKKDSGASPRITSISLCTPGCKTGALMGCNMKTATCNCSIHVSK
NZ_JNLP01000001.0.cluster1	1	BV59_RS0112740	10000	10174	lanthipeptide	26.7	Yes	TRUE	8.85	MSTKDFNLDLVSVSKKDSGASPRITSISLCTPGCKTGALMGCNMKTATCNCSIHVSK
NZ_LDEK01000006.0.cluster1	1	ABB41_RS05990	16139	16313	lanthipeptide	26.7	Yes	TRUE	8.85	MSTKDFNLDLVSVSKKDSGASPRITSISLCTPGCKTGALMGCNMKTATCNCSIHVSK
NZ_LKLE01000038.0.cluster1	1	LK231_RS09255	10000	10174	lanthipeptide	26.7	Yes	TRUE	8.85	MSTKDFNLDLVSVSKKDSGASPRITSISLCTPGCKTGALMGCNMKTATCNCSIHVSK
NZ_LKLF01000033.0.cluster1	1	LK337_RS08745	539	713	lanthipeptide	26.7	Yes	TRUE	8.85	MSTKDFNLDLVSVSKKDSGASPRITSISLCTPGCKTGALMGCNMKTATCNCSIHVSK
NZ_LKLG01000001.0.cluster2	1	KF7_RS00005	559	733	lanthipeptide	26.7	Yes	TRUE	8.85	MSTKDFNLDLVSVSKKDSGASPRITSISLCTPGCKTGALMGCNMKTATCNCSIHVSK
NZ_LKLH01000032.0.cluster2	1	LKF24_RS02615	884	1058	lanthipeptide	26.7	Yes	TRUE	8.85	MSTKDFNLDLVSVSKKDSGASPRITSISLCTPGCKTGALMGCNMKTATCNCSIHVSK
NZ_LKLI01000093.0.cluster2	1	LKF67_RS11680	539	713	lanthipeptide	26.7	Yes	TRUE	8.85	MSTKDFNLDLVSVSKKDSGASPRITSISLCTPGCKTGALMGCNMKTATCNCSIHVSK
NZ_LKLJ01000032.0.cluster2	1	KF134_RS11725	538	712	lanthipeptide	26.7	Yes	TRUE	8.85	MSTKDFNLDLVSVSKKDSGASPRITSISLCTPGCKTGALMGCNMKTATCNCSIHVSK
NZ_LKLL01000007.0.cluster1	1	KF196_RS03185	566	740	lanthipeptide	26.7	Yes	TRUE	8.85	MSTKDFNLDLVSVSKKDSGASPRITSISLCTPGCKTGALMGCNMKTATCNCSIHVSK
NZ_LKLN01000038.0.cluster3	1	KF282_RS06610	526	700	lanthipeptide	26.7	Yes	TRUE	8.85	MSTKDFNLDLVSVSKKDSGASPRITSISLCTPGCKTGALMGCNMKTATCNCSIHVSK
NZ_LKLO01000050.0.cluster3	1	Li1_RS07120	10000	10174	lanthipeptide	26.7	Yes	TRUE	8.85	MSTKDFNLDLVSVSKKDSGASPRITSISLCTPGCKTGALMGCNMKTATCNCSIHVSK
NZ_LKLQ01000010.0.cluster1	1	LMG8526_RS03675	16139	16313	lanthipeptide	26.7	Yes	TRUE	8.85	MSTKDFNLDLVSVSKKDSGASPRITSISLCTPGCKTGALMGCNMKTATCNCSIHVSK
NZ_LKLX01000138.0.cluster1	1	NCDO895_RS09530	885	1059	lanthipeptide	26.7	Yes	TRUE	8.18	MSTKDFNLDLVSVSKKDSGASPRITSISLCTPGCKTGALMGCNMKTATCHCSIHVSK
NZ_AORZ01000028.0.cluster19	1	H340_RS11740	9690	9873	thiopeptide	26.6	Yes	TRUE	16.23	MEAKLELDLGDLSVEELDVLPTSPGAGLESINVGHAMVEIGASNCTSRGTPASCCSCCCC
NC_017765.1.cluster38	1	SHJG_RS44215	9702	9885	thiopeptide	26.1	Yes	TRUE	17.33	MEKELVLDLADLSVDELDVLPTSPGAGLESINVGHAMVEIGASNCTSTGTPASCCSCCCC
NZ_CP017157.1.cluster12	3	SL103_RS17415	41592	41775	thiopeptide	26.1	Yes	TRUE	17.33	MQTELVLDLADLSADELEILPTSPGASLETVNVGHAMVEIGASNCTSTGTPASCCSCCCC
NZ_CP019457.1.cluster2	1	BXT88_RS02155	9727	9910	thiopeptide	26.1	Yes	TRUE	inf	MNDDLVLDLADLSVDDLDILPASPGASLETVNVGHAMVEIGASNCTSTGTPASCCSCCCC
NZ_CP019779.1.cluster2	1	STRMOE7_RS02560	9728	9911	thiopeptide	26.1	Yes	TRUE	inf	MNDDLVLDLADLSVDDLDILPASPGASLETVNVGHAMVEIGASNCTSTGTPASCCSCCCC
NZ_JNZA01000001.0.cluster3	1	OO62_RS01260	16984	17167	thiopeptide	26.1	Yes	TRUE	inf	MNDDLVLDLADLSVDDLDILPASPGASLETVNVGHAMVEIGASNCTSTGTPASCCSCCCC
NZ_JOEK01000012.0.cluster14	1	IF27_RS21435	12666	12798	lanthipeptide	26.1	Yes	TRUE	8.35	MALLDLQAMDTPKDEALGDLATGSQVSLLICEFSSLSVALCTP
NZ_KQ948362.1.cluster21	1	AQJ11_RS28805	17025	17208	thiopeptide	26.1	Yes	TRUE	17.33	MEKELVLDLADLSVDELDVLPTSPGAGLESINVGHAMVEIGASNCTSTGTPASCCSCCCC
NC_022584.1.cluster1	1	N596_RS03165	11427	11559	sactipeptide	26	Yes	TRUE	6.26	MEKATVVNNKGCSVCAIGAVCLADGPIPDFEIAGVSAVFTAFG
NZ_KV802690.1.cluster2	1	HMPREF2764_RS03300	9797	9929	sactipeptide	26	Yes	TRUE	6.26	MEKATVVNNKGCSVCAIGAVCLADGPIPDFEIAGVSAVFTAFG
NZ_MRBK01000021.0.cluster4	1	allorf_09736_09867	9735	9867	sactipeptide	26	Yes	TRUE	3.38	VLFMDTPVVQPRDWTCWSCLVCAGCSVELLNLLTAATGASTTS
NZ_CP016279.1.cluster2	1	AVL59_RS01285	5164	5338	thiopeptide	25.9	Yes	TRUE	12.87	MGNNEEYFVDVNDLSIDVFDVVEQGGAVTALTADHGMPEVGASTNCFCYICCSCSSN
NZ_CP016279	2	AVL59_RS01285	264854	265028	thiopeptide	25.9	Yes	TRUE	12.87	MGNNEEYFVDVNDLSIDVFDVVEQGGAVTALTADHGMPEVGASTNCFCYICCSCSSN
NZ_CP022438.1.cluster20	2	CGZ69_RS31290	22664	22796	lanthipeptide	25.9	Yes	TRUE	13.23	MALLDLQTMETPKSEATGELATGGSRASLLLCGDSSLSVTTCN
NZ_JVLI01000018.0.cluster1	1	ADH54_RS10965	10000	10168	lanthipeptide	25.9	Yes	TRUE	7.36	MNNEDFNLDLITISKENNSGASPRITSKSLCTPGCKTGILMTCPLKTATCGCHFG
NZ_KQ948857.1.cluster14	1	AQJ66_RS16315	21796	21970	thiopeptide	25.9	Yes	TRUE	12.87	MGNNEEYFVDVNDLSIDVFDVVEQGGAVTALTADHGMPEVGASTNCFCYICCSCSSN
NZ_AUFD01000011.0.cluster13	1	K304_RS0109240	9816	9951	lanthipeptide	25.5	Yes	TRUE	14.19	MSLLDLQTMETPKDEAIGDLETGGGSRASLLLCGDSSLSLTTCN
NZ_KQ948017.1.cluster9	2	AQI88_RS09370	12736	12853	lanthipeptide	25.4	Yes	TRUE	7.18	MALLDLQTLEADEHTGGGGASTLSLLSCVSAASILLCL
NZ_JOID01000016.0.cluster13	1	IF83_RS0117750	9869	10004	lanthipeptide	25.1	Yes	TRUE	12.47	MTLLDLQTLETPAEEITGELATGGGSRASLLLCGDSSLSVTTCN
NC_004722.1.cluster8	1	BC5087	17393	17552	thiopeptide	24.5	Yes	TRUE	inf	MSEIKKALNTLEIEDFDAIEMVDVDAMPENEALEIMGASCTTCVCTCSCCTT
NZ_JOGP01000018.0.cluster14	3	IF54_RS0126935	19906	20023	lanthipeptide	24.1	Yes	TRUE	8.38	MALLDLQTMESDEHTGGGANSTLSLLSCVSAASVTLCL
NZ_KB911710.1.cluster15	3	H294_RS0120310	19746	19863	lanthipeptide	24.1	Yes	TRUE	7.13	MALLDLQTMESDEHTSGGGNSTVSLLSCISAASVLLCL
NZ_KB911777.1.cluster7	2	H295_RS0107720	12732	12849	lanthipeptide	24.1	Yes	TRUE	8.38	MALLDLQTMESDEHTGGGANSTLSLLSCVSAASVTLCL
NZ_LJCX01000027.0.cluster18	2	OV320_RS20160	12755	12872	lanthipeptide	24.1	Yes	TRUE	7.13	MALLDLQTMESDEHTSGGGNSTVSLLSCISAASVLLCL
NZ_LMEQ01000023.0.cluster18	2	ASD48_RS25330	12740	12857	lanthipeptide	24.1	Yes	TRUE	7.13	MALLDLQTMESDEHTSGGGNSTVSLLSCISAASVLLCL
NZ_FOFF01000001.0.cluster24	3	BMZ82_RS01995	20097	20214	lanthipeptide	24	Yes	TRUE	7.28	MALLDLQTMESDEHTGGGGNSTVSLLSCISAASVLLCL
NZ_KB911583.1.cluster4	3	H293_RS0107020	19729	19846	lanthipeptide	24	Yes	TRUE	8.49	MALLDLQTMESDEHTGGGGNSTLSLLSCVSAASVTLCL
NZ_KN050734.1.cluster2	2	EW60_RS23465	12684	12801	lanthipeptide	24	Yes	TRUE	8.49	MALLDLQTMESDEHTGGGGNSTLSLLSCVSAASVTLCL
NZ_KQ948146.1.cluster6	2	AQI94_RS13060	12684	12801	lanthipeptide	24	Yes	TRUE	8.49	MALLDLQTMESDEHTGGGGNSTLSLLSCVSAASVTLCL
NZ_KQ948176.1.cluster4	2	AQI84_RS04025	12795	12912	lanthipeptide	24	Yes	TRUE	8.49	MALLDLQTMESDEHTGGGGNSTLSLLSCVSAASVTLCL
NZ_KQ948306.1.cluster10	2	AQI96_RS09745	12657	12774	lanthipeptide	24	Yes	TRUE	8.49	MALLDLQTMESDEHTGGGGNSTLSLLSCVSAASVTLCL
NZ_KQ948484.1.cluster36	1	AQJ27_RS46770	12730	12847	lanthipeptide	24	Yes	TRUE	7.28	MALLDLQTMESDEHTGGGGNSTVSLLSCISAASVLLCL
NZ_KQ948656.1.cluster3	2	AQJ46_RS04035	12657	12774	lanthipeptide	24	Yes	TRUE	8.49	MALLDLQTMESDEHTGGGGNSTLSLLSCVSAASVTLCL
NZ_KQ948737.1.cluster15	2	AQJ54_RS21815	12795	12912	lanthipeptide	24	Yes	TRUE	8.49	MALLDLQTMESDEHTGGGGNSTLSLLSCVSAASVTLCL
NZ_LJBR01000105.0.cluster1	1	AOJ26_RS13905	6144	6261	lanthipeptide	24	Yes	TRUE	8.49	MALLDLQTMESDEHTGGGGNSTLSLLSCVSAASVTLCL
NZ_LJCU01000222.0.cluster18	1	OK006_RS30635	12730	12847	lanthipeptide	24	Yes	TRUE	7.28	MALLDLQTMESDEHTGGGGNSTVSLLSCISAASVLLCL
NZ_LMIZ01000012.0.cluster13	2	ASE41_RS11285	12743	12860	lanthipeptide	24	Yes	TRUE	7.28	MALLDLQTMESDEHTGGGGNSTVSLLSCISAASVLLCL
NZ_MJAH01000003.0.cluster17	3	BFN33_RS10675	20011	20128	lanthipeptide	24	Yes	TRUE	8.49	MALLDLQTMESDEHTGGGGNSTLSLLSCVSAASVTLCL
NC_013656.1.cluster2	1	LLKF_RS13210	12068	12266	lanthipeptide	23.8	Yes	TRUE	8.49	MNYKEALETSTKDFNLDLISVSKKDSGVSPRITSISLCTPGCKTGALMGCNMKTATCNCSIHVSK
NC_022237.1.cluster1	1	SII_RS05025	16150	16324	lanthipeptide	23.8	Yes	TRUE	8.12	MSTKDFNLDLVSVSKTDAGASPRVTSVFMCTPGCVTGALMGCNLQTATCNCHVHISK
NZ_JUZI01000019.0.cluster3	1	ADI02_RS09325	16150	16324	lanthipeptide	23.8	Yes	TRUE	8.12	MSTKDFNLDLVSVSKTDAGASPRVTSVFMCTPGCVTGALMGCNLQTATCNCHVHISK
NZ_JXTE01000076.0.cluster23	1	TN53_RS34070	12641	12755	lanthipeptide	23.8	Yes	TRUE	8.57	MALLDLQTMESDEHTGGGNSTLSLLSCVSAASITLCL
NZ_KQ948993.1.cluster15	2	AQJ84_RS21420	12665	12779	lanthipeptide	23.8	Yes	TRUE	8.57	MALLDLQTMESDEHTGGGNSTLSLLSCVSAASITLCL
NZ_LMDL01000023.0.cluster16	3	ASD08_RS26930	20119	20233	lanthipeptide	23.8	Yes	TRUE	8.79	MALLDLQTMESDEHTGGGNSTLSLLSCVSAASVTLCL
NZ_ANAC01000022.0.cluster16	1	D451_RS27460	13760	13907	thiopeptide	23.7	Yes	TRUE	10.4	MNHEIDLSAIEISDLVHEVEQGEDTFSQVMAASCVGTACTCSSTSSST
NZ_JOJE01000004.0.cluster4	3	IG99_RS08310	19510	19630	lanthipeptide	23.4	Yes	TRUE	8.25	MALLDLQTMESDEHTGGGGGQSTVSLLSCISAASVLLCL
NZ_CP019699.1.cluster4	1	B0W44_RS12615	10000	10159	thiopeptide	23	Yes	TRUE	inf	MSDLKHSLNELEIEELDVSEMMDSDSLSEQEATQVMGASCTTCVCTCSCCTT
NZ_DF968533.1.cluster25	1	AOQ53_RS39160	13498	13681	thiopeptide	22.8	Yes	TRUE	10.42	MSNASIGQEIGVEGLTGLDVDALEISDYVDETLLDGEDLTVTMIASASCTTCICTCSCSS
NZ_JNZO01000037.0.cluster26	1	IF00_RS0134895	9826	9955	lanthipeptide	22.8	Yes	TRUE	7.99	MNLFDLQSLETPKDEAIGDVETGSRASLLLCGDSSLSITTCN
NZ_LIVV01000002.0.cluster14	1	AMK27_RS08700	9827	9956	lanthipeptide	22.8	Yes	TRUE	7.99	MNLFDLQSLETPKDEAIGDVETGSRASLLLCGDSSLSVTTCN
NZ_LIVX01000004.0.cluster11	1	AMK29_RS15650	22283	22412	lanthipeptide	22.8	Yes	TRUE	7.99	MNLFDLQSLETPKDEAIGDVETGSRASLLLCGDSSLSVTTCN
NZ_LT827010.1.cluster8	1	ACSP50_RS18255	21613	21772	thiopeptide	22.5	Yes	TRUE	inf	MENIDEELDLNALEISDLIEDSGTEDETLSQIMAASCTTSGCACSSSSSSSS
NC_018524.1.cluster9	1	B005_RS25790	10000	10147	thiopeptide	22.4	Yes	TRUE	13.96	MNKDIDLSAIEISDLISETEQSDDALSQVMAASCTTTGCACSSSSSST
NZ_KQ948226.1.cluster31	2	AQI95_RS36775	12654	12771	lanthipeptide	22.4	Yes	TRUE	6.43	MALLDLQTLESDEHNGGGGASTLSLLSCVSAASVLLCL
NZ_BDCX01000013.0.cluster18	1	A9J22_RS24350	29424	29604	thiopeptide	22.1	Yes	TRUE	17.33	MSTATSQSIGVESLTGLDVDMLEISDYIDETLLDTADLTVTMVSSASCTTCICTCSCSS
NZ_JNXE01000002.0.cluster4	2	OO69_RS03225	12649	12766	lanthipeptide	22.1	Yes	TRUE	8.15	MALLDLQTMESDEHNDGGGASTVSLLSCVSAASVLLCL
NZ_AOSQ01000025.0.cluster3	1	H488_RS28455	19732	19909	thiopeptide	22	Yes	TRUE	15.94	MDRKPTDLVDLPMDVFELEDQGMDITSLTAGHGMTEVGASTNCFCYPCCSCSAPSSSA
NZ_CP013254.1.cluster6	1	AS188_RS07500	19690	19867	thiopeptide	22	Yes	TRUE	15.94	MDRTPHDIVDLPMDVFELEDQGMDVTSLTAGHGMTEVGASTNCFCYPCCSCSAPSSSA
NZ_ALMZ01000114.0.cluster3	1	SST63_RS1000000113990	10000	10165	lanthipeptide	21.8	Yes	TRUE	10.44	MQNNDFNLDLVSTSKEKKQGASPRITSISLCTAGCITGRIMGCHKTPTVSCNCH
NZ_ANQC01000030.0.cluster1	1	SAG0136_RS11735	13171	13336	lanthipeptide	21.8	Yes	TRUE	10.44	MQNNDFNLDLVSTSKEKKQGASPRITSISLCTAGCITGRIMGCHKTPTVSCNCH
NZ_CP014144.1.cluster1	1	AWB63_RS10325	11156	11318	lanthipeptide	21.8	Yes	TRUE	6.36	MATKDFNLDLVEVSKSNNGASTRITSHSFCSQACKTYKILGCNLLTHGCRFPR
NZ_FIFP01000001.0.cluster1	1	A1A83_RS10440	10000	10165	lanthipeptide	21.8	Yes	TRUE	10.44	MQNNDFNLDLVSTSKEKKQGASPRITSISLCTAGCITGRIMGCHKTPTVSCNCH
NZ_FNTD01000004.0.cluster26	3	BLW85_RS35050	15110	15227	lanthipeptide	21.8	Yes	TRUE	6.67	MALLDLQALESDEHNGGGGASTLSLLSCVSAVSTLLCL
NZ_LGDV01000188.0.cluster21	3	ADK64_RS18380	19805	19922	lanthipeptide	21.8	Yes	TRUE	4.09	MALLDLQALESDEHNGGGGASTVSLLSCVSAASILLCL
NZ_BBYG01000010.0.cluster4	3	AOQ37_RS09965	20096	20210	lanthipeptide	21.5	Yes	TRUE	7.17	MALLDLQTMESDEHTSGANSTVSLLSCVSAASVLLCL
NZ_FNSG01000001.0.cluster13	2	BLW52_RS17060	29680	29866	thiopeptide	21.4	Yes	TRUE	13.57	MSTAAIVGQEIGVEGLTGLDVDALEISEYMDETLLDGEDLSVTMVSSASCTTCICTCSCSS
NZ_LT907981.1.cluster20	3	CPH93_RS17865	18315	18501	thiopeptide	21.4	Yes	TRUE	13.57	MSTAAIVGQEIGVEGLTGLDVDALEISEYMDETLLDGEDLSVTMVSSASCTTCICTCSCSS
NZ_JOFX01000001.0.cluster3	1	IF89_RS0102165	12633	12768	lanthipeptide	21.3	Yes	TRUE	16.64	MTLLDLQSMETPKEETSEVAMTGGGSRASLLLCGDSSLSITTCN
NZ_JWDE01000033.0.cluster1	1	AMN15_RS03085	7355	7571	lanthipeptide	21.3	Yes	TRUE	4.24	MKHDDFDLDLKKVSVDENEIEASARTTITTTIVMSALNRCKSAVNPTGGMTQGCCNRNVEKIETESKLRCQ
NZ_JNWX01000001.0.cluster1	1	NH06_RS0101245	28130	28244	lanthipeptide	21.2	Yes	TRUE	6.51	MALLDLQAMDAPEHGGGGGSTISLTLCASQASVLLCL
NZ_JNYR01000001.0.cluster1	1	NH08_RS0101180	28119	28233	lanthipeptide	21.2	Yes	TRUE	6.51	MALLDLQAMDAPEHGGGGGSTISLTLCASQASVLLCL
NZ_JOBW01000003.0.cluster5	1	IF03_RS0102855	9761	9875	lanthipeptide	21.2	Yes	TRUE	6.51	MALLDLQAMDAPEHGGGGGSTISLTLCASQASVLLCL
NZ_JOCK01000004.0.cluster8	1	IO35_RS0108645	27812	27926	lanthipeptide	21.2	Yes	TRUE	6.51	MALLDLQAMDAPEHGGGGGSTISLTLCASQASVLLCL
NZ_JOCQ01000020.0.cluster17	1	IH45_RS0113150	28910	29024	lanthipeptide	21.2	Yes	TRUE	6.51	MALLDLQAMDAPEHGGGGGSTISLTLCASQASVLLCL
NZ_LGCV01000426.0.cluster55	1	ADK70_RS39665	28171	28285	lanthipeptide	21.2	Yes	TRUE	6.51	MALLDLQAMDAPEHGGGGGSTISLTLCASQASVLLCL
NZ_CP020039.1.cluster29	1	B4U39_RS34445	9849	9987	lanthipeptide	21.1	Yes	TRUE	15.03	MTLLDLQSMDTPKEETTEAAHGGGGGSRASLLLCGDSSLSITTCN
NZ_CP020555.1.cluster10	1	B6R96_RS03515	12722	12860	lanthipeptide	21.1	Yes	TRUE	15.03	MTLLDLQSMDTPKEETTEAAHGGGGGSRASLLLCGDSSLSITTCN
NZ_JOCY01000049.0.cluster34	1	IF35_RS0133935	12740	12878	lanthipeptide	21.1	Yes	TRUE	15.03	MTLLDLQSMDTPKEETTEAAHGGGGGSRASLLLCGDSSLSITTCN
NZ_JRHN01000024.0.cluster1	1	KW95_RS04480	8642	8849	lanthipeptide	21.1	Yes	TRUE	2.45	MSNFKDFDLDLRKVSSSNDDEPQTRTIITTISVIGACDTMPNPTLTITRPCCQKDGQNIENDVAPRCQ
NZ_LGDA01000115.0.cluster17	1	ADK51_RS11555	9855	9987	lanthipeptide	21.1	Yes	TRUE	14.19	MTLLDLQSMDTPKEETTEAAHGGGSRASLLLCGDSSLSITTCN
NZ_LGUV01000233.0.cluster19	1	ADK75_RS18450	9849	9987	lanthipeptide	21.1	Yes	TRUE	15.03	MTLLDLQSMDTPKEETTEAAHGGGGGSRASLLLCGDSSLSITTCN
NZ_CP011664.1.cluster22	1	M444_RS30240	25374	25512	lanthipeptide	20.9	Yes	TRUE	15.94	MTLLDLQSMETPKEETTEAAHGGGGGSRASLLLCGDSSLSITTCN
NZ_JNYC01000004.0.cluster7	2	OO66_RS06975	9866	10004	lanthipeptide	20.9	Yes	TRUE	15.94	MTLLDLQSMETPKEETTEAAHGGGGGSRASLLLCGDSSLSITTCN
NZ_JODA01000019.0.cluster21	2	IF72_RS0122770	9866	10004	lanthipeptide	20.9	Yes	TRUE	15.94	MTLLDLQSMETPKEETTEAAHGGGGGSRASLLLCGDSSLSITTCN
NZ_JODE01000013.0.cluster13	2	IH36_RS0114940	9866	10004	lanthipeptide	20.9	Yes	TRUE	15.94	MTLLDLQSMETPKEETTEAAHGGGGGSRASLLLCGDSSLSITTCN
NZ_LFML01000102.0.cluster2	1	ACS04_RS24155	9879	10014	lanthipeptide	20.9	Yes	TRUE	16.64	MTLLDLQSMETPKEEATEVAMTGGGSRASLLLCGDSSLSVTTCN
NZ_LIVP01000027.0.cluster19	1	AMK15_RS28680	9866	10004	lanthipeptide	20.9	Yes	TRUE	15.94	MTLLDLQSMETPKEETTEAAHGGGGGSRASLLLCGDSSLSITTCN
NZ_LWLD01000038.0.cluster24	1	A6A28_RS28600	19569	19707	lanthipeptide	20.9	Yes	TRUE	15.94	MTLLDLQSMETPKEETTEAAHGGGGGSRASLLLCGDSSLSITTCN
NZ_MEHK01000001.0.cluster7	1	BGK67_RS04285	9869	10004	lanthipeptide	20.9	Yes	TRUE	inf	MTLLDLQSMETPKEEATEVAMTGGGSRASLLLCGDSSLSLTTCN
NZ_JOIY01000002.0.cluster1	2	IG64_RS01650	12734	12854	lanthipeptide	20.8	Yes	TRUE	8.99	MALLDLQTMESDENHGGGGGASTASLLSCVSAVSVLLCL
NZ_KB892191.1.cluster32	1	B086_RS0129210	31397	31517	lanthipeptide	20.8	Yes	TRUE	8.99	MALLDLQTMESDENHGGGGGASTASLLSCVSAVSVLLCL
NZ_KE150426.1.cluster3	2	HMPREF1211_RS03610	12639	12759	lanthipeptide	20.8	Yes	TRUE	8.78	MALLDLQTMESDEQMGGGGANSTLSLLSCVSAASVTLCL
NZ_MJAJ01000009.0.cluster41	3	BG482_RS11065	19347	19464	lanthipeptide	20.7	Yes	TRUE	6.85	MALLDLQTMESDEHNGGGGNSTVSLLSCVSAASVILCL
NZ_JOBP01000002.0.cluster6	1	IF94_RS0104540	9749	9866	lanthipeptide	20.6	Yes	TRUE	7.34	MALLDLQAMDAPEHGGGGGGSHVSLTLCASQASVLLCL
NZ_JOBV01000003.0.cluster2	1	IF63_RS0105080	9757	9874	lanthipeptide	20.6	Yes	TRUE	7.34	MALLDLQAMDAPEHGGGGGGSHVSLTLCASQASVLLCL
NZ_KL571105.1.cluster32	1	HY87_RS1000000144475	20061	20178	lanthipeptide	20.6	Yes	TRUE	6.27	MALLDLQAMDAPEHGGGGGGSEASLLLCWSEASIVLCL
NZ_LGCW01000284.0.cluster33	1	ADK86_RS28915	9758	9875	lanthipeptide	20.6	Yes	TRUE	7.34	MALLDLQAMDAPEHGGGGGGSHVSLTLCASQASVLLCL
NZ_LMZE01000241.0.cluster28	1	ADL21_RS22200	9757	9874	lanthipeptide	20.6	Yes	TRUE	7.34	MALLDLQAMDAPEHGGGGGGSHVSLTLCASQASVLLCL
NZ_LWKZ01000012.0.cluster11	1	A6A06_RS15620	27938	28055	lanthipeptide	20.6	Yes	TRUE	7.18	MALLDLQAMDAPEHGGGGGGSEASLLLCWSDASIVLCL
NZ_FMCT01000006.0.cluster3	1	GA0070563_RS16310	20921	21107	thiopeptide	20.5	Yes	TRUE	14.84	MSISVDPQTELGVEELTGLDIDTLEISDYLDESMLDTHDLTETMIASASCTTCICTCSCSS
NZ_CP015849.1.cluster22	1	A8713_RS29480	9802	9919	lanthipeptide	20.3	Yes	TRUE	8.92	MALLDLQTMESDENHGGGGASTASLLSCVSAVSVLLCL
NZ_JOAK01000041.0.cluster32	1	IG86_RS0135200	12633	12768	lanthipeptide	20.2	Yes	TRUE	17.33	MTLLDLQSMETPKEETTEVAMTGGGSRASLLLCGDSSLSITTCN
NZ_JOBU01000016.0.cluster21	1	IF81_RS0118370	9869	10004	lanthipeptide	20.2	Yes	TRUE	17.33	MTLLDLQSMETPKEETTEVAMTGGGSRASLLLCGDSSLSITTCN
NZ_LGDJ01000158.0.cluster25	1	ADK94_RS23675	12633	12768	lanthipeptide	20.2	Yes	TRUE	17.33	MTLLDLQSMETPKEETTEVAMTGGGSRASLLLCGDSSLSITTCN
NZ_LGDL01000196.0.cluster27	1	ADK92_RS23730	12633	12768	lanthipeptide	20.2	Yes	TRUE	17.33	MTLLDLQSMETPKEETTEVAMTGGGSRASLLLCGDSSLSITTCN
NZ_LGDM01000252.0.cluster25	1	ADK91_RS22780	12633	12768	lanthipeptide	20.2	Yes	TRUE	17.33	MTLLDLQSMETPKEETTEVAMTGGGSRASLLLCGDSSLSITTCN
NZ_LGDN01000117.0.cluster17	1	ADK89_RS15725	12633	12768	lanthipeptide	20.2	Yes	TRUE	17.33	MTLLDLQSMETPKEETTEVAMTGGGSRASLLLCGDSSLSITTCN
NZ_LGDS01000151.0.cluster23	1	ADK98_RS27190	12633	12768	lanthipeptide	20.2	Yes	TRUE	17.33	MTLLDLQSMETPKEETTEVAMTGGGSRASLLLCGDSSLSITTCN
NZ_JNZG01000010.0.cluster14	1	IO28_RS0108085	12630	12765	lanthipeptide	20.1	Yes	TRUE	16.23	MTLLDLQSMETPKEETAEVAMTGGGSRASLLLCGDSSLSITTCN
NZ_JOBX01000028.0.cluster23	1	IH80_RS0120700	12629	12764	lanthipeptide	20.1	Yes	TRUE	16.23	MTLLDLQSMETPKEETAEVAMTGGGSRASLLLCGDSSLSITTCN
NZ_JOIR01000006.0.cluster2	1	IF88_RS0108415	29230	29365	lanthipeptide	20.1	Yes	TRUE	17.33	MTLLDLQSMETPKEETAEVAMTGGGSRASLLLCGDSSLSVTTCN
NZ_LIPX01000010.0.cluster13	1	H180_RS29175	12696	12822	lanthipeptide	20	Yes	TRUE	6.22	MSLLDLQTMEPQEHTGGGGDDSSASLLLCDKFSSHSTLLCL
NZ_JROO01000008.0.cluster12	3	LP52_RS04815	17847	17973	lanthipeptide	19.9	Yes	TRUE	7.59	MTLLDLQSLETVNEARGEIAHGSEASLLLCGDSSLSVTTCN
NZ_KQ948427.1.cluster15	2	AQJ23_RS23510	12659	12776	lanthipeptide	19.9	Yes	TRUE	9.29	MALLDLQTMEADETTGGGGNSSLSLLSCVSAASITLCL
NZ_FBVO01000004.0.cluster1	1	BN2505_RS11415	15059	15230	lanthipeptide	19.6	Yes	TRUE	10.13	MENNKNLFDLEIKKDNVENNNELEAQSLGTAIKATKNACPKVTRLVTVSCQKSDCQ
NZ_CP014144.1.cluster1	1	AWB63_RS00540	10000	10174	lanthipeptide	19.5	Yes	TRUE	9.24	MSTKDFNLDLVEVSKSNTGASARITSYSLCTPGCITGVLMGCHIQSIGCNVHVHVSK
NZ_CP014144.1.cluster1	1	AWB63_RS00545	10370	10544	lanthipeptide	19.5	Yes	TRUE	9.24	MSTKDFNLDLVEVSKSNTGASARITSYSLCTPGCITGVLMGCHIQSIGCNVHVHVSK
NZ_CP014144.1.cluster1	1	AWB63_RS00550	10740	10914	lanthipeptide	19.5	Yes	TRUE	9.24	MSTKDFNLDLVEVSKSNTGASARITSYSLCTPGCITGVLMGCHIQSIGCNVHVHVSK
NZ_LJCW01000349.0.cluster37	1	OV450_RS31800	9885	10014	lanthipeptide	19.5	Yes	TRUE	15.25	MTLLDLQSMETPKEETTEAAMTGSRASLLLCGDSSLSVTTCN
NZ_KQ948929.1.cluster21	4	AQJ67_RS21030	62273	62384	lanthipeptide	19.4	Yes	TRUE	9.09	MALLDLQTMETEEHTGGGSVASLLLCASQASITLCL
NZ_LJCV01000022.0.cluster4	2	OK074_RS03365	32397	32514	lanthipeptide	19.2	Yes	TRUE	7.93	MALLDLQTMESDEHTATAGASTASLLSCVSTTSVLLCL
NZ_FORP01000008.0.cluster8	1	BMZ92_RS16160	12559	12706	lanthipeptide	19.1	Yes	TRUE	9.8	MDLVLDLQAMEAPEHGGGGDGGGHPISNLSLLAGCANSTLSLLGCSTI
NZ_ADXA01000065.0.cluster7	1	STREPG_RS0121035	9799	9931	lanthipeptide	18.9	Yes	TRUE	11.28	MALLDLQVMETPEEEGFQDIATGSQVSLLICEYSSLSVTLCTP
NZ_CM001165.1.cluster19	1	STTU_RS29395	12763	12895	lanthipeptide	18.9	Yes	TRUE	11.28	MALLDLQVMETPEEEGFQDIATGSQVSLLICEYSSLSVTLCTP
NZ_CP021118.1.cluster17	1	CAC01_RS28155	12763	12895	lanthipeptide	18.9	Yes	TRUE	11.28	MALLDLQVMETPEEEGFQDIATGSQVSLLICEYSSLSVTLCTP
NZ_FMCE01000234.0.cluster4	1	GA0115251_RS20155	5254	5386	lanthipeptide	18.9	Yes	TRUE	11.28	MALLDLQVMETPEEEGFQDIATGSQVSLLICEYSSLSVTLCTP
NZ_FMCY01000040.0.cluster13	1	GA0115257_RS07935	3322	3454	lanthipeptide	18.9	Yes	TRUE	11.28	MALLDLQVMETPEEEGFQDIATGSQVSLLICEYSSLSVTLCTP
NZ_JOGO01000012.0.cluster7	1	IF99_RS0108400	9798	9930	lanthipeptide	18.9	Yes	TRUE	11.28	MALLDLQVMETPEEEGFQDIATGSQVSLLICEYSSLSVTLCTP
NZ_JOHY01000017.0.cluster15	1	IH54_RS0117425	9813	9930	lanthipeptide	18.7	Yes	TRUE	8.37	MALLDLQNMETENNHGGGAASSLSLLSCISSVSFLICL
NZ_KB894101.1.cluster11	2	allorf_19866_19991	19865	19991	lanthipeptide	18.7	Yes	TRUE	9.88	MASILELQSLEVERASSAADSNGSVWECCSQGSWVPFTCGC
NZ_ALZD01000009.0.cluster1	1	B905_RS0101765	10000	10198	lanthipeptide	18.6	Yes	TRUE	6.26	MSNTQLLEVLGTETFDVQEDLFAFDTTDTTIVASNDDPDTRFSSLSLCSLGCTGVKNPSFNSYCC
NZ_CP023477.1.cluster3	1	CO204_RS07210	15238	15430	lanthipeptide	18.6	Yes	TRUE	7.64	MSNTQLLEVLGTETFDVQEDLFAFDTTDTTIVASNDDPDTRFKSWSLCTPGCARTGSFNSYCC
NZ_LIQZ01000405.0.cluster29	2	AOK17_RS40440	12847	12964	lanthipeptide	18.6	Yes	TRUE	8.55	MALLDLQTMESDEQTDGGANSTLSLLSCISAASVTLCL
NZ_LTAK01000001.0.cluster1	1	AWN62_RS01870	15238	15430	lanthipeptide	18.6	Yes	TRUE	7.64	MSNTQLLEVLGTETFDVQEDLFAFDTTDTTIVASNDDPDTRFKSWSLCTPGCARTGSFNSYCC
NZ_GG657738.1.cluster16	1	MCAG_RS31175	21046	21313	thiopeptide	18.5	Yes	TRUE	11.22	MSMPPTHPDTALCGWRAIHRKRIEQRKEERMDANATTVGVDGLTGLDIDTFEIGDYLDETVLDTADLTETMTSSSSCTTCICTCSCSS
NZ_KB912966.1.cluster21	3	B065_RS0120870	20387	20504	lanthipeptide	18.5	Yes	TRUE	7.88	MALLDLQTMESDELNGGGGASTVSLLSCVSAASVLLCL
NZ_LIVQ01000005.0.cluster20	1	AMK16_RS35205	9866	10004	lanthipeptide	18.5	Yes	TRUE	14.62	MTLLDLQSMDTPKEETTEAGHLTGGGSRASLLLCGDSSLSVTTCN
NZ_AUKQ01000013.0.cluster15	1	H299_RS0115020	12802	12937	lanthipeptide	18.4	Yes	TRUE	14.69	MTLLDLQTMETPKTEVSGELTGGGGSRASLLLCGDSSLSITTCN
NZ_GL877879.1.cluster24	3	SSPN_RS53950	30259	30400	lanthipeptide	18.3	Yes	TRUE	2.91	MGTILELQELDAPNELAYSDSNYGGSSNLSLLAACAHSTVSLLTCQ
NZ_JOEY01000020.0.cluster11	1	IG08_RS0122425	12675	12792	lanthipeptide	18.3	Yes	TRUE	10.11	MALLDLQTMESEEHTDGGGGSSASLLLCWSTASVTLCL
NZ_GG657757.1.cluster27	3	SSQG_RS35880	19452	19569	lanthipeptide	18.1	Yes	TRUE	7.51	MALLDLQTIETEERTDGGGASTVSLLSCISAASVLLCL
NZ_CP014140.1.cluster7	1	ACH33_RS18880	17021	17192	lanthipeptide	18	Yes	TRUE	13.5	MAKFDDFDLDIVVKKQDNTVQPNVTSKSLCTPGCITGVLMCLTQNSCVSCNSCIKC
NZ_FKJI03000003.0.cluster6	3	A7P67_RS08715	15123	15237	lanthipeptide	18	Yes	TRUE	5.85	MALLDLQALESDEHNGGGASTLSLLSCVSAVSTLLCL
NZ_LFBV01000002.0.cluster16	2	AB852_RS09920	9842	9971	lanthipeptide	18	Yes	TRUE	8.13	MALLDLQALDTPTEEFGDTATGSQVSLIVCEYSSLSALLCTP
NZ_JNZY01000024.0.cluster17	4	IF09_RS0126270	71196	71337	lanthipeptide	17.9	Yes	TRUE	15.72	MTLLDLQSMETPKEEVTEGALYTGGGGSRASLLLCGDSSLSITTCN
NZ_JOCX01000035.0.cluster20	1	IF02_RS0129040	9860	10004	lanthipeptide	17.9	Yes	TRUE	inf	MTLLDLQSMETPKEEVTEGALHGGGGGGSRASLLLCGDSSLSITTCN
NZ_JOIS01000030.0.cluster14	1	IG57_RS0125700	9860	10004	lanthipeptide	17.9	Yes	TRUE	inf	MTLLDLQSMETPKEEVTEGALLGGGGGGSRASLLLCGDSSLSITTCN
NZ_LGDB01000183.0.cluster24	1	ADK52_RS18460	9860	10004	lanthipeptide	17.9	Yes	TRUE	inf	MTLLDLQSMETPKEEVTEGALHGGGGGGSRASLLLCGDSSLSITTCN
NZ_LGHN01000160.0.cluster6	1	ADK59_RS16725	6981	7122	lanthipeptide	17.9	Yes	TRUE	inf	MTLLDLQSMETPKEEVTEGALHGGSGGSRASLLLCGDSSLSITTCN
NC_009328.1.cluster1	1	GTNG_RS18005	10000	10171	lanthipeptide	17.8	Yes	TRUE	14.15	MAKFDDFDLDIVVKKQDDVVQPNVTSKSLCTPGCITGVLMCLTQNSCVSCNSCIRC
NZ_ABVH01000012.0.cluster2	1	G11MC16DRAFT_RS18205	17187	17358	lanthipeptide	17.8	Yes	TRUE	14.15	MAKFDDFDLDIVVKKQDDVVQPNVTSKSLCTPGCITGVLMCLTQNSCVSCNSCIRC
NZ_AYKT01000015.0.cluster3	1	DSM465_RS19055	10000	10171	lanthipeptide	17.8	Yes	TRUE	14.15	MAKFDDFDLDIVVKKQDDVVQPNVTSKSLCTPGCITGVLMCLTQNSCVSCNSCIRC
NZ_CP017690.1.cluster2	1	GTID1_RS08690	17187	17358	lanthipeptide	17.8	Yes	TRUE	14.15	MAKFDDFDLDIVVKKQDDVVQPNVTSKSLCTPGCITGVLMCLTQNSCVSCNSCIRC
NZ_CP017694.1.cluster2	1	GD3902_RS07590	17187	17358	lanthipeptide	17.8	Yes	TRUE	14.15	MAKFDDFDLDIVVKKQDDVVQPNVTSKSLCTPGCITGVLMCLTQNSCVSCNSCIRC
NZ_CP020042.1.cluster19	1	B4U46_RS32710	9866	10004	lanthipeptide	17.8	Yes	TRUE	14.62	MTLLDLQSMETPKEENTEAAHLHGGGSRASLLLCGDSSLSVTTCN
NZ_LGED01000219.0.cluster24	1	allorf_12577_12741	12576	12741	lanthipeptide	17.8	Yes	TRUE	16.64	MDFILDLQDMETPEAASNAMASGGSSSGGGGSTSASGLSLLGCGAHSTVSLVIC
NZ_LIDX01000018.0.cluster2	1	GEPA3_RS18415	10000	10171	lanthipeptide	17.8	Yes	TRUE	14.15	MAKFDDFDLDIVVKKQDDVVQPNVTSKSLCTPGCITGVLMCLTQNSCVSCNSCIRC
NZ_CP025394.1.cluster34	1	CFP65_RS29995	9782	9902	lanthipeptide	17.7	Yes	TRUE	9.68	MEILELQSLETPVEDTTANASTLSVVNCGVSTVSTILCL
NC_016111.1.cluster8	1	SCAT_RS14735	9850	9964	lanthipeptide	17.6	Yes	TRUE	7.14	MALLDLQNMESEELNGGGASTVSLLSCVSAGSVILCV
NZ_JXLR01000022.0.cluster2	1	B4064_RS18520	10000	10171	lanthipeptide	17.5	Yes	TRUE	14	MAKFDDFDLDIVVKKQDTTVQPNVTSKSLCTPGCITGILMCLTQNSCVSCNSCIKC
NZ_JXLS01000066.0.cluster1	1	B4065_RS19360	10000	10171	lanthipeptide	17.5	Yes	TRUE	14	MAKFDDFDLDIVVKKQDTTVQPNVTSKSLCTPGCITGILMCLTQNSCVSCNSCIKC
NZ_JXLT01000090.0.cluster1	1	B4166_RS18530	16930	17101	lanthipeptide	17.5	Yes	TRUE	14	MAKFDDFDLDIVVKKQDTTVQPNVTSKSLCTPGCITGILMCLTQNSCVSCNSCIKC
NZ_MEIA01000015.0.cluster15	1	allorf_12773_12946	12772	12946	thiopeptide	17.5	Yes	TRUE	inf	VEDLKLDLEDLEVESLAFGGETDADLQSLGMGHGMTEVGASAGCCCCTCSCCCCPCG
NZ_BDGW01000049.0.cluster27	1	BJI52_RS20490	21483	21606	lanthipeptide	17.4	Yes	TRUE	10.83	MALLDLQSMESDEMTGGGGGGGSVASLLLCWSDASIVLCL
NZ_LNBE01000004.0.cluster35	3	AS857_RS19855	29388	29514	lanthipeptide	17.4	Yes	TRUE	8.88	MALLDLQNMESDENTGGHGGGGQSTVSLLSCVSTASVLICL
NZ_JNZQ01000007.0.cluster7	2	allorf_39044_39184	39043	39184	lanthipeptide	17.3	Yes	TRUE	6.08	MIQMALLDLQNLEVPGGHTGGGGGGSNLSLLACTPHENSSLSLICG
NZ_DF968186.1.cluster2	3	AOQ53_RS00570	19542	19659	lanthipeptide	17.1	Yes	TRUE	7.22	MALLDLQTIESEERTDGGGASTVSLLSCISAASVMLCL
NZ_JH164851.1.cluster15	2	KIM_RS0119230	12657	12810	lanthipeptide	17.1	Yes	TRUE	8.07	MTTDGHSTEGHTMALLDLQTIESEERTDGGGASTVSLLSCISAASVLLCL
NZ_KE354155.1.cluster12	1	STAFG_RS15430	1137	1254	lanthipeptide	17.1	Yes	TRUE	7.08	MALLDLQTIESEERTDGGGASTVSLLSCISAASVLLCL
NZ_LT963352.1.cluster28	3	SCNRRL3882_RS38195	19497	19650	lanthipeptide	17.1	Yes	TRUE	8.07	MTTDGHSTEGHTMALLDLQTIESEERTDGGGASTVSLLSCISAASVLLCL
NZ_MLYN01000014.0.cluster9	3	BIV25_RS07675	20061	20175	lanthipeptide	17.1	Yes	TRUE	4.54	MALLDLQTLESDEHDGGGASTVSLLSCVSAASILLCL
NZ_MLYO01000031.0.cluster26	2	BIV23_RS18255	12649	12763	lanthipeptide	17.1	Yes	TRUE	4.54	MALLDLQTLESDEHDGGGASTVSLLSCVSAASILLCL
NZ_LBMU02000011.0.cluster1	2	AAW13_RS03120	12648	12765	lanthipeptide	17	Yes	TRUE	7.07	MALLDLQTMESEERHDGGGASTVSLLSCVSAASVLLCL
NZ_BCMN01000008.0.cluster13	3	AV140_RS18455	35880	35997	lanthipeptide	16.9	Yes	TRUE	8.64	MALLDLQTMESDETASTGGNSTLSLLSCVSAASVTLCL
NZ_LGDE01000125.0.cluster23	1	ADK55_RS12675	9869	10004	lanthipeptide	16.9	Yes	TRUE	14.62	MTLLDLQSMETPKEEITEAAMTGGGSRASLLLCGDSSLSITTCN
NZ_FOEF01000002.0.cluster13	1	BMY97_RS07450	14772	14958	thiopeptide	16.8	Yes	TRUE	12.72	MSAPTSIQANVGVAGLTGLDTDTLEISDYLDETLLDSHDLTETMASSSSCTTCICTCSCSS
NZ_CVPB01000001.0.cluster18	1	BN1555_RS22465	20246	20369	lanthipeptide	16.7	Yes	TRUE	6.69	MALLDLQSLDTPETDGGGDQSSLSLLACDKHSSNSFLLCL
NZ_JH792281.1.cluster12	1	IC1_RS35080	10000	10174	lanthipeptide	16.7	Yes	TRUE	5.4	MENNLFDLDLKVEKSSNGVEPRVTSYAFCTPGTCACEDGPTFDSACCSVELTIYNCK
NZ_JH792281.1.cluster12	1	IC1_RS35085	10299	10473	lanthipeptide	16.7	Yes	TRUE	5.4	MENNLFDLDLKVEKSSNGVEPRVTSYAFCTPGTCACEDGPTFDSACCSVELTIYNCK
NZ_JH792281.1.cluster12	1	IC1_RS35090	10612	10789	lanthipeptide	16.7	Yes	TRUE	4.95	MENNLFDLDLKVEKSSNGVEPRVTSYAFCTPGTCACKEGPTFDSACCSVELTVYYCTR
NZ_LGKG01000144.0.cluster16	1	ADL29_RS22175	12804	12933	lanthipeptide	16.7	Yes	TRUE	15.38	MTLLDLQTMETPKAEATDELCHGSRASLLLCGDSSLSVTTCN
NZ_MSTN01000008.0.cluster2	1	BVF97_RS20515	16849	17026	lanthipeptide	16.7	Yes	TRUE	4.95	MENNLFDLDLKVEKSSNGVEPRVTSYAFCTPGTCACKEGPTFDSACCSVELTVYYCTR
NZ_MSTN01000008.0.cluster2	1	BVF97_RS20520	17165	17339	lanthipeptide	16.7	Yes	TRUE	5.4	MENNLFDLDLKVEKSSNGVEPRVTSYAFCTPGTCACEDGPTFDSACCSVELTIYNCK
NZ_MSTN01000008.0.cluster2	1	BVF97_RS20525	17464	17638	lanthipeptide	16.7	Yes	TRUE	5.4	MENNLFDLDLKVEKSSNGVEPRVTSYAFCTPGTCACEDGPTFDSACCSVELTIYNCK
NC_008022.1.cluster3	1	MGAS10270_RS04550	10000	10141	lanthipeptide	16.5	Yes	TRUE	6.03	MNNTIKDFDLDLKTNKKDTATPYVGSRYLCTPGSCWKLVCFTTTVK
NC_008024.1.cluster3	1	MGAS10750_RS04710	10000	10141	lanthipeptide	16.5	Yes	TRUE	6.42	MTNTIKDFDLDLKTNKKDTATPYVGSRYLCTPGSCWKLVCFTTTVK
NZ_CP007241.1.cluster3	1	STAB904_RS04335	10000	10141	lanthipeptide	16.5	Yes	TRUE	6.03	MNNTIKDFDLDLKTNKKDTATPYVGSRYLCTPGSCWKLVCFTTTVK
NZ_CP007560.1.cluster2	1	DI45_RS04910	16118	16259	lanthipeptide	16.5	Yes	TRUE	6.03	MNNTIKDFDLDLKTNKKDTATPYVGSRYLCTPGSCWKLVCFTTTVK
NZ_CP007561.1.cluster1	1	DK92_RS04585	16118	16259	lanthipeptide	16.5	Yes	TRUE	6.42	MTNTIKDFDLDLKTNKKDTATPYVGSRYLCTPGSCWKLVCFTTTVK
NZ_CP007699.2.cluster33	1	T261_RS39185	9809	9938	lanthipeptide	16.5	Yes	TRUE	14.07	MTLLDLQTMETPKPEATDELCHGSRASLLLCGDSSLSVTTCN
NZ_CP009612.1.cluster3	1	HKU360_RS04245	10000	10141	lanthipeptide	16.5	Yes	TRUE	6.03	MNNTIKDFDLDLKTNKKDTATPYVGSRYLCTPGSCWKLVCFTTTVK
NZ_CP010449.1.cluster2	1	SD89_RS04040	10000	10141	lanthipeptide	16.5	Yes	TRUE	6.03	MNNTIKDFDLDLKTNKKDTATPYVGSRYLCTPGSCWKLVCFTTTVK
NZ_CP011068.1.cluster3	1	VU19_RS03965	10000	10141	lanthipeptide	16.5	Yes	TRUE	6.03	MNNTIKDFDLDLKTNKKDTATPYVGSRYLCTPGSCWKLVCFTTTVK
NZ_CP013838.1.cluster3	1	MGAS11027_RS04395	10000	10141	lanthipeptide	16.5	Yes	TRUE	6.03	MNNTIKDFDLDLKTNKKDTATPYVGSRYLCTPGSCWKLVCFTTTVK
NZ_CP014278.2.cluster3	1	AXK13_RS04705	10000	10141	lanthipeptide	16.5	Yes	TRUE	6.03	MNNTIKDFDLDLKTNKKDTATPYVGSRYLCTPGSCWKLVCFTTTVK
NZ_CP014542.1.cluster3	1	AYM92_RS04660	10000	10141	lanthipeptide	16.5	Yes	TRUE	6.03	MNNTIKDFDLDLKTNKKDTATPYVGSRYLCTPGSCWKLVCFTTTVK
NZ_FNML01000016.0.cluster3	1	ISR9_RS04575	10000	10141	lanthipeptide	16.5	Yes	TRUE	6.03	MNNTIKDFDLDLKTNKKDTATPYVGSRYLCTPGSCWKLVCFTTTVK
NZ_FNMQ01000015.0.cluster4	1	B0A99_RS07625	10000	10141	lanthipeptide	16.5	Yes	TRUE	6.03	MNNTIKDFDLDLKTNKKDTATPYVGSRYLCTPGSCWKLVCFTTTVK
NZ_LRGH01000009.0.cluster3	1	AWU09_RS02430	10000	10141	lanthipeptide	16.5	Yes	TRUE	6.03	MNNTIKDFDLDLKTNKKDTATPYVGSRYLCTPGSCWKLVCFTTTVK
NZ_LRGR01000012.0.cluster2	1	AWU07_RS03075	10000	10141	lanthipeptide	16.5	Yes	TRUE	6.03	MNNTIKDFDLDLKTNKKDTATPYVGSRYLCTPGSCWKLVCFTTTVK
NZ_LRGX01000007.0.cluster5	1	AWU02_RS03780	10000	10141	lanthipeptide	16.5	Yes	TRUE	6.03	MNNTIKDFDLDLKTNKKDTATPYVGSRYLCTPGSCWKLVCFTTTVK
NZ_LRHA01000001.0.cluster3	1	AWU12_RS02515	10000	10141	lanthipeptide	16.5	Yes	TRUE	6.03	MNNTIKDFDLDLKTNKKDTATPYVGSRYLCTPGSCWKLVCFTTTVK
NZ_LVYN01000143.0.cluster1	1	AXK21_RS08010	894	1035	lanthipeptide	16.5	Yes	TRUE	6.03	MNNTIKDFDLDLKTNKKDTATPYVGSRYLCTPGSCWKLVCFTTTVK
NZ_FMHL01000003.0.cluster34	3	YWIDRAFT_RS07060	38685	38814	lanthipeptide	16.4	Yes	TRUE	13.09	MSLLDLQTMETPKAEATEELHTGSRASLLLCGDSSLSVTTCN
NZ_JRKI01000028.0.cluster17	3	SNA_RS19770	28687	28816	lanthipeptide	16.4	Yes	TRUE	12.57	MTLLDLQTMETPKAEATEELHTGSRASLLLCGDSSLSITTCH
NZ_FMCI01000288.0.cluster7	1	GA0115242_RS28930	892	1003	lanthipeptide	16.1	Yes	TRUE	7.97	MALLDLQTMESDEYTGGASTASLLSCVSAASVLLCL
NZ_LIPN01000155.0.cluster6	1	AOK03_RS40300	9825	9951	lanthipeptide	16.1	Yes	TRUE	10.89	MALLDLQSMESDEMTGGGHGGGGSLASLLLCWSDASVVLCL
NZ_LIQU01000052.0.cluster49	1	AOK12_RS43040	24369	24495	lanthipeptide	16.1	Yes	TRUE	10.13	MALLDLQSMESDEMTGGGHGGGGSLASLLLCWSDASIVLCL
NZ_JNZQ01000007.0.cluster7	2	allorf_38852_38983	38851	38983	lanthipeptide	15.8	Yes	TRUE	7.26	MALLDLQTLEAPGGHSGGGGGGSNLSLLGCTPHENSSLSIICG
NZ_CP021121.1.cluster21	1	CAG99_RS21195	12725	12857	lanthipeptide	15.7	Yes	TRUE	6.74	MSLLDLQSMEPEVASGGGGEGDLSSLSLLICDTHSSNSVILCL
NZ_FNHV01000016.0.cluster22	3	BLU79_RS34765	19921	20038	lanthipeptide	15.7	Yes	TRUE	8.36	MALLDLQAMESEERTEGGGPSTLSLLSCVSAASLTLCL
NZ_LGDW01000476.0.cluster33	3	ADL01_RS36600	17876	17993	lanthipeptide	15.7	Yes	TRUE	7.95	MALLDLQTMESDETAHTGGNSTLSLLSCVSAASVALCL
NZ_FOGE01000007.0.cluster5	1	allorf_12460_12594	12459	12594	lassopeptide	15.6	Yes	TRUE	inf	MERDYERNDEELIDLGSASVETKGNVGGQGDTIGLMRNSGISDD
NC_014100.1.cluster2	1	cluster_2_allorf008	12795	12908	lassopeptide	15.5	Yes	TRUE	10.91	VTKTHRLIRLGDAQRLTQGTLTPGLPEDFLPGHYMPG
NZ_CP022521.1.cluster10	4	AHOG_RS15290	150657	150846	thiopeptide	15.5	Yes	TRUE	inf	MMNANSVASVDVGIEGLTGLDVDTLEIGDYLDETVLDTTDLTETMTSSSSCTTCICTCSCSS
NZ_JOFR01000037.0.cluster23	2	IO38_RS0137250	12656	12773	lanthipeptide	15.5	Yes	TRUE	10.34	MALLDLQAMESEDRTEGGGASTLSLLSCVSAASLTLCL
NZ_CP011770.1.cluster4	2	cluster_4_allorf011	9805	9942	lassopeptide	15.3	Yes	TRUE	14.84	MKELDTIQREIIDLGSASEETKGDALFDIDVSGGRLSYATGMADD
NZ_JOBH01000001.0.cluster1	1	IF04_RS0100210	9828	9939	lanthipeptide	15.3	Yes	TRUE	8.52	MALLDLQMLEAPEHGGGEDSTASVLECDSTLSLILC
NZ_KI911536.1.cluster1	1	B042_RS0117070	12657	12783	lanthipeptide	15.3	Yes	TRUE	6.55	MTLFDLQSLETAKDEAHGEATATSTASLLLCGDSSLSVTTC
NZ_LNBY01000019.0.cluster3	3	allorf_17960_18097	17959	18097	lassopeptide	15.3	Yes	TRUE	14.84	MKELDTIQREIIDLGSASEETKGDALFDIDVSGGRLSYATGMADD
NZ_LRAC01000120.0.cluster4	1	allorf_29300_29461	29299	29461	lanthipeptide	15.3	Yes	TRUE	11.5	MNTNQMFDLDLRKSYEASDLSPQASIVKTTIQISKAVCRTLTCICTGSCSNCK
NZ_CP022685.1.cluster13	1	KY5_RS12005	9827	9953	lanthipeptide	15.2	Yes	TRUE	10.18	MALLDLQSMESDELTGGGHGGGGSVASLLLCWSDASIVLCL
NZ_KV827781.1.cluster3	1	HMPREF2580_RS08435	14306	14447	lanthipeptide	15.2	Yes	TRUE	2.89	MKGVKEKKELFDLDVKVNAKEIDDSESGPPPNTSLIWCTPGCAKYM
NZ_LMFX01000041.0.cluster3	1	allorf_03899_04012	3898	4012	lassopeptide	15.1	Yes	TRUE	9.25	MTKQAKTRLVRLGDAKRLTKGEIGVGTELNGRVEPQG
NZ_MOEP01000450.0.cluster38	3	BLK03_RS45390	23962	24085	lanthipeptide	15.1	Yes	TRUE	9.45	MALLDLQSMESDELSHGGGGGGSNVSLLLCWSTASVALCL
NZ_MOEP01000450.0.cluster38	3	BLK03_RS45420	29091	29214	lanthipeptide	15.1	Yes	TRUE	9.45	MALLDLQSMESDELSHGGGGGGSNVSLLLCWSTASVALCL
NZ_AZXC01000010.0.cluster35	2	B101_RS0111860	34887	35019	lanthipeptide	15	Yes	TRUE	14.44	MSLLDLQSMETPKDELTDEIATGGSRASLLLCGDSSLSVTTCN
NZ_KB846724.1.cluster14	2	D583_RS0114685	35049	35181	lanthipeptide	15	Yes	TRUE	14.44	MSLLDLQSMETPKDELTDEIATGGSRASLLLCGDSSLSVTTCN
NZ_KB898275.1.cluster15	4	D329_RS0114990	52031	52163	lanthipeptide	15	Yes	TRUE	14.44	MSLLDLQSMETPKDELTDEIATGGSRASLLLCGDSSLSVTTCN
NZ_LGUR01000002.0.cluster3	4	ADK36_RS01935	64071	64182	lanthipeptide	15	Yes	TRUE	9.41	MALLDLQTMETEEYTGGGSVASLLLCASQASITLCL
NC_010335.1.cluster5	1	cluster_5_allorf016	12855	12989	lassopeptide	14.9	Yes	TRUE	10.34	MERIEDHIDDELIDLGAASVETQGDVLNAPEPGIGREPTGLSRD
NZ_AQWM01000013.0.cluster3	1	allorf_09766_09942	9765	9942	lassopeptide	14.9	Yes	TRUE	9.54	MVMAISLNLRRTTMEKIETHEDLIDLGAASSETKGVGFGRPDSILTQEQAKPMGLDRD
NZ_BCTZ01000013.0.cluster3	3	allorf_12576_12713	12575	12713	lassopeptide	14.9	Yes	TRUE	13.62	MTMDREPIETVELIDLGAASVETQGADDIYVDQQGKQPTLGLSND
NZ_CP018820.1.cluster6	3	BRX40_RS23675	12254	12386	lassopeptide	14.9	Yes	TRUE	inf	MERNHETPSDLIDLGAASVETKGPKGDFPDVGDGRILAGLTDE
NZ_JNZH01000007.0.cluster11	1	IO32_RS0108790	9825	9963	lanthipeptide	14.9	Yes	TRUE	13.34	MTLLDLQSMDTVKEETTEAAHLTGGGSRASLLLCGDSSLSITTCN
NZ_JOCF01000003.0.cluster1	1	allorf_02721_02807	2720	2807	lanthipeptide	14.9	Yes	TRUE	4.08	MSIVLDLQGLETPAEETALVASTVSNGC
NZ_JQJN01000030.0.cluster3	1	allorf_12827_12940	12826	12940	lassopeptide	14.9	Yes	TRUE	5.15	MSASFRLIRLGDANRLTQAALTGLFAEDFMPGRYTPA
NZ_LDRW01000010.0.cluster1	2	allorf_12493_12624	12492	12624	lassopeptide	14.9	Yes	TRUE	9.87	MEREQERHDELIDLGAASVETKGRPGFQSELGVIAQPLGIEAE
NZ_MINO01000003.0.cluster2	1	allorf_09786_09932	9785	9932	lassopeptide	14.9	Yes	TRUE	11.96	MMRSEVMERDIDHEKALIDLGAASVETKGINGTGDEVLGQKRMGLSED
[truncated: 8,255 more rows]

## Sheet: Table S8. Thioamidated Peptide 
Table S7. Thioamidated Peptide Sequence Networks with Multiple NeuRiPP Hits
[truncated: 9 more rows]
